# Supplementary material for: Genome-wide association analysis of bean fly resistance and agro-morphological traits in common bean
Source: PLoS One. 2021 Apr 29;16(4):e0250729. doi: 10.1371/journal.pone.0250729 (PMC8084209; doi:10.1371/journal.pone.0250729)
Supplement: S1 Data — (XLSX) [file pone.0250729.s004.xlsx]

## Sheet: Sheet1
rs#	alleles	chrom	pos	strand	assembly#	center	protLSID	assayLSID	panelLSID	QCcode	BFS95	3991	Nyambitira	VTT924/4-4	AP89	SMC41	SMC177	SCR	59	3983	3969	3955	3928	A55	3927	Nantupa	Nasaka	CIM-KHAK05-ALS-44	ALB133	SEC54	SCR	64	4011	4012	3964	3929D	CIM-KHAK06-5	3929C	NUA45	A286	CIM-KHAK-04-1-22	SER265	SMC	166	SCR	53	4023	4018	3997
3369735|F|0-5:G>A-5:G>A	G/A	1	4158858	NA	NA	DArT	NA	NA	NA	R	GG	AA	AA	AA	AA	GG	GG	GG	AA	NN	NN	AA	GG	AA	AA	AA	AA	GG	GG	GG	AA	AA	AA	AA	AA	AA	AA	GG	AA	GG	GG	GG	AA	AA	AA	AA	AA	AA	AA
3376175|F|0-5:G>A-5:G>A	G/A	1	31748006	NA	NA	DArT	NA	NA	NA	R	GG	NN	AA	NN	AA	GG	GG	GG	NN	AA	NN	NN	GG	NN	AA	AA	AA	GG	GG	GG	AA	AA	NN	AA	AA	NN	AA	GG	NN	GG	GG	GG	NN	NN	AA	NN	NN	AA	NN
3380668|F|0-5:T>C-5:T>C	T/C	1	40105887	NA	NA	DArT	NA	NA	NA	Y	TT	CC	CC	CC	CC	TT	TT	TT	CC	CC	CC	CC	TT	CC	CC	CC	CC	TT	TT	TT	CC	CC	CC	CC	CC	NN	CC	TT	CC	TT	TT	TT	CC	TC	CC	CC	CC	CC	CC
3379267|F|0-5:G>C-5:G>C	G/C	1	43955268	NA	NA	DArT	NA	NA	NA	S	GG	GG	GG	GG	GG	GG	GG	GG	GG	GG	GG	GG	GG	GG	GG	GG	GG	GG	GG	GG	GG	GG	GG	GG	GG	GG	GG	GG	GG	GG	GG	GG	GG	GG	CC	GG	GG	GG	GG
3384423|F|0-5:C>T-5:C>T	C/T	1	36049553	NA	NA	DArT	NA	NA	NA	Y	NN	TT	TT	TT	TT	CC	CC	CC	TT	NN	NN	TT	NN	TT	TT	NN	TT	CC	CC	CC	TT	TT	NN	TT	TT	TT	TT	CC	TT	NN	CC	CC	TT	TT	TT	NN	TT	TT	TT
3380900|F|0-5:T>G-5:T>G	T/G	1	46587173	NA	NA	DArT	NA	NA	NA	K	TT	TT	TT	TT	NN	TT	TT	TT	TT	TT	TT	TT	TT	TT	TT	TT	TT	TT	TT	TT	TT	TT	TT	TT	TT	TT	TT	TT	TT	TT	TT	TT	TT	TT	TT	TT	NN	TT	TT
3381869|F|0-5:C>G-5:C>G	C/G	1	46389450	NA	NA	DArT	NA	NA	NA	S	CC	GG	GG	GG	GG	CC	CC	CC	GG	NN	NN	GG	CC	GG	GG	GG	GG	CC	CC	CC	GG	GG	GG	GG	GG	NN	GG	CC	GG	CC	CC	CC	GG	GG	GG	GG	GG	GG	GG
3380213|F|0-5:C>T-5:C>T	C/T	1	2589863	NA	NA	DArT	NA	NA	NA	Y	NN	CC	CC	CC	CC	CC	NN	NN	CC	CC	NN	CC	NN	CC	CC	CC	CC	NN	NN	NN	CC	CC	NN	CC	CC	CC	CC	NN	CC	NN	NN	NN	CC	CC	CC	CC	CC	CC	CC
16649062|F|0-5:T>C-5:T>C	T/C	1	26283597	NA	NA	DArT	NA	NA	NA	Y	CC	TT	TT	TT	TT	CC	CC	CC	TT	NN	NN	TT	CC	TT	TT	TT	TT	CC	CC	CC	TT	TT	TT	TT	TT	TT	TT	NN	TT	CC	CC	CC	TT	TT	TT	NN	NN	TT	TT
16651157|F|0-5:T>A-5:T>A	T/A	1	8157389	NA	NA	DArT	NA	NA	NA	W	AA	TT	TT	TT	TT	AA	AA	AA	TT	TT	TT	TT	AA	TT	TT	TT	TT	AA	AA	AA	TT	TT	TT	TT	TT	TT	TT	AA	TT	AA	AA	AA	TT	TT	TT	TT	TT	TT	NN
3378256|F|0-5:A>C-5:A>C	A/C	1	50863776	NA	NA	DArT	NA	NA	NA	M	AA	CC	CC	CC	CC	AA	AA	AA	CC	NN	CC	CC	AA	CC	CC	CC	CC	AA	AA	AA	CC	CC	CC	CC	CC	NN	CC	AA	CC	AA	AA	AC	CC	CC	CC	CC	CC	CC	CC
13122139|F|0-5:T>C-5:T>C	T/C	1	8515100	NA	NA	DArT	NA	NA	NA	Y	CC	CC	CC	CC	CC	CC	CC	CC	CC	CC	CC	CC	CC	CC	CC	CC	CC	NN	CC	CC	CC	CC	NN	CC	CC	NN	CC	NN	CC	CC	CC	CC	CC	CC	NN	NN	CC	CC	CC
3379559|F|0-5:T>A-5:T>A	T/A	1	38083176	NA	NA	DArT	NA	NA	NA	W	NN	TT	TT	TT	TT	TT	TT	TA	TT	TT	TT	TT	TT	TT	TT	TT	TT	TT	TT	NN	TT	TT	TT	TT	TT	NN	TT	TT	TT	TT	TT	TT	TT	TT	TT	TT	TT	TT	TT
100107284|F|0-5:A>G-5:A>G	A/G	1	30834359	NA	NA	DArT	NA	NA	NA	R	GG	AA	AA	AA	AA	NN	GG	GG	AA	NN	AA	NN	GG	AA	AA	AA	AA	GG	GG	GG	AA	AA	AA	AA	AA	NN	NN	NN	AA	GG	GG	GG	AA	NN	AA	NN	AA	AA	NN
8212546|F|0-5:C>T-5:C>T	C/T	1	9283807	NA	NA	DArT	NA	NA	NA	Y	CC	TT	TT	TT	TT	CC	CC	CC	TT	TT	TT	TT	CC	TT	TT	TT	TT	CC	CC	CC	TT	TT	TT	TT	TT	TT	TT	CC	TT	CC	CC	CC	TT	CT	TT	NN	TT	TT	TT
100109831|F|0-5:C>T-5:C>T	C/T	1	25793759	NA	NA	DArT	NA	NA	NA	Y	TT	CC	CC	CC	CC	TT	TT	TT	CC	NN	NN	CC	TT	CC	CC	CC	CC	TT	TT	TT	CC	CC	NN	NN	CC	NN	CC	TT	CC	TT	TT	TT	CC	CC	CC	CC	NN	CC	CC
100114308|F|0-5:C>T-5:C>T	C/T	1	41294106	NA	NA	DArT	NA	NA	NA	Y	NN	TT	NN	TT	TT	NN	NN	CC	TT	TT	NN	TT	CT	TT	TT	TT	TT	CC	CC	CC	TT	TT	TT	NN	TT	NN	TT	CC	TT	CC	CC	CC	TT	TT	NN	NN	NN	TT	TT
100116816|F|0-5:T>C-5:T>C	T/C	1	23968966	NA	NA	DArT	NA	NA	NA	Y	TT	NN	CC	CC	CC	NN	TT	NN	CC	NN	NN	NN	TT	NN	NN	CC	CC	NN	NN	NN	CC	CC	CC	CC	NN	NN	CC	NN	NN	TT	NN	CC	NN	CC	CC	CC	CC	CC	NN
16652234|F|0-5:C>T-5:C>T	C/T	1	5317861	NA	NA	DArT	NA	NA	NA	Y	NN	CC	CC	CC	CC	TT	TT	NN	CC	NN	CC	CC	TT	CC	CC	CC	CC	NN	NN	NN	CC	CC	CC	CC	CC	CC	CC	TT	CC	TT	NN	NN	CC	CC	CC	CC	CC	CC	NN
100118479|F|0-5:T>C-5:T>C	T/C	1	4281525	NA	NA	DArT	NA	NA	NA	Y	NN	NN	TT	TT	TT	CC	CC	CC	TT	NN	TT	TT	CC	NN	NN	TT	TT	CC	CC	CC	TT	TT	NN	TT	TT	NN	TT	CC	TT	CC	CC	CC	NN	TT	TT	TT	NN	NN	TT
3372311|F|0-6:A>T-6:A>T	A/T	1	22768830	NA	NA	DArT	NA	NA	NA	W	TT	AA	AA	NN	AA	NN	TT	TT	AA	AA	AA	AA	TT	AA	AA	AA	AA	TT	TT	TT	AA	AA	AA	AA	AA	AA	AA	TT	AA	TT	TT	TT	AA	AA	AA	NN	AA	AA	AA
3379527|F|0-6:G>C-6:G>C	G/C	1	6658027	NA	NA	DArT	NA	NA	NA	S	GG	CC	CC	CC	CC	GG	GG	GG	CC	CC	CC	CC	GG	CC	CC	CC	CC	GG	GG	GG	CC	CC	CC	CC	CC	NN	CC	GG	CC	GG	GG	GG	CC	CC	CC	NN	CC	CC	CC
3383077|F|0-6:A>G-6:A>G	A/G	1	50184048	NA	NA	DArT	NA	NA	NA	R	AA	GG	GG	NN	GG	AA	AA	AA	GG	GG	GG	GG	AA	GG	GG	GG	GG	AA	AA	AA	GG	GG	GG	GG	GG	NN	GG	AA	GG	NN	AA	AA	GG	GG	GG	GG	GG	GG	GG
100051299|F|0-6:T>A-6:T>A	T/A	1	24310503	NA	NA	DArT	NA	NA	NA	W	AA	TT	TT	TT	TT	TA	AA	TA	TT	TT	NN	TT	TA	TT	TT	TT	TT	TA	TA	TA	TT	TT	TT	TT	TT	NN	TT	TT	TT	NN	TA	TA	TT	TT	TT	TT	NN	TT	TT
3383610|F|0-6:T>C-6:T>C	T/C	1	49244342	NA	NA	DArT	NA	NA	NA	Y	CC	TT	TT	TT	TT	CC	CC	CC	TT	TT	TT	NN	CC	TT	TT	TT	TT	CC	CC	CC	TT	TT	TT	TT	TT	TT	TT	CC	TT	CC	CC	CC	TT	TT	TT	TT	TT	TT	TT
3384506|F|0-6:G>A-6:G>A	G/A	1	21545649	NA	NA	DArT	NA	NA	NA	R	NN	AA	AA	AA	AA	GG	GG	GG	NN	NN	NN	AA	GG	AA	AA	AA	AA	GG	GG	GG	AA	AA	NN	AA	AA	AA	AA	GG	AA	GG	GG	GG	AA	AA	AA	NN	NN	AA	NN
16651828|F|0-6:C>T-6:C>T	C/T	1	26449021	NA	NA	DArT	NA	NA	NA	Y	CT	CC	CC	CC	CC	CC	CC	CC	CC	CC	CC	CC	CC	CC	CC	CC	CC	CC	CC	CC	CC	CC	CC	CC	CC	CC	CC	CC	CC	CC	CC	CC	CC	CC	CC	CC	CC	CC	CC
3374774|F|0-6:G>C-6:G>C	G/C	1	43662778	NA	NA	DArT	NA	NA	NA	S	NN	GG	GG	GG	GG	GC	CC	GG	GG	NN	NN	GG	CC	GG	GG	GG	GG	CC	CC	GG	GG	GG	GG	GG	GG	GG	GG	CC	GG	GG	CC	GG	GG	GG	GG	GG	NN	GG	GG
3383564|F|0-6:G>A-6:G>A	G/A	1	4416866	NA	NA	DArT	NA	NA	NA	R	AA	GG	GG	GG	GG	GG	NN	GG	GG	NN	GG	GG	AA	GG	GG	GG	NN	GG	GG	NN	GG	GG	NN	GG	GG	NN	GG	AA	GG	AA	GG	GA	NN	GA	GG	GG	NN	GG	NN
3384394|F|0-6:T>G-6:T>G	T/G	1	3426030	NA	NA	DArT	NA	NA	NA	K	NN	GG	GG	GG	GG	TG	TT	TT	GG	GG	GG	GG	TT	GG	GG	GG	GG	TT	TT	TT	GG	GG	GG	GG	GG	NN	GG	TT	GG	NN	TT	TT	GG	GG	GG	NN	NN	GG	GG
8209188|F|0-6:T>C-6:T>C	T/C	1	47486128	NA	NA	DArT	NA	NA	NA	Y	TT	CC	CC	CC	CC	TT	TT	TT	CC	NN	NN	CC	TT	CC	CC	CC	CC	TT	TT	TT	CC	CC	NN	CC	CC	NN	CC	TT	CC	TT	TT	TT	CC	CC	CC	CC	CC	CC	CC
3381599|F|0-6:A>G-6:A>G	A/G	1	51458047	NA	NA	DArT	NA	NA	NA	R	AA	GG	GG	GG	GG	AA	AA	AA	GG	GG	GG	GG	AA	NN	GG	GG	GG	NN	AA	AA	GG	GG	GG	GG	GG	GG	GG	AA	GG	NN	AA	AA	GG	AG	GG	AA	GG	GG	GG
3379492|F|0-6:A>G-6:A>G	A/G	1	42299549	NA	NA	DArT	NA	NA	NA	R	AA	GG	GG	GG	GG	AA	AA	AA	GG	NN	GG	GG	AA	GG	GG	GG	GG	AA	AA	AA	GG	GG	NN	GG	GG	NN	GG	AA	GG	AA	AA	AG	GG	GG	GG	GG	NN	GG	GG
100079671|F|0-6:C>T-6:C>T	C/T	1	4808648	NA	NA	DArT	NA	NA	NA	Y	CC	TT	NN	TT	TT	CC	NN	CC	TT	NN	NN	TT	CC	TT	TT	TT	TT	NN	NN	CC	TT	TT	TT	TT	TT	TT	TT	NN	TT	CC	CC	CC	TT	TT	TT	NN	TT	TT	TT
100080458|F|0-6:T>A-6:T>A	T/A	1	17052578	NA	NA	DArT	NA	NA	NA	W	TT	TT	TT	TT	TT	NN	TT	NN	TT	NN	NN	NN	NN	TT	TT	TT	TT	TT	NN	AA	TT	TT	NN	NN	TT	NN	NN	TT	TT	NN	NN	NN	TT	NN	TT	NN	NN	NN	TT
8208618|F|0-6:G>A-6:G>A	G/A	1	2682090	NA	NA	DArT	NA	NA	NA	R	AA	GG	GG	GG	GG	AA	AA	NN	GG	GG	GG	GG	AA	GG	GG	GG	GG	AA	NN	NN	GG	GG	GG	GG	GG	NN	GG	AA	GG	AA	NN	GA	GG	GA	GG	GG	NN	GG	GG
100082831|F|0-6:C>T-6:C>T	C/T	1	35362270	NA	NA	DArT	NA	NA	NA	Y	NN	TT	TT	TT	TT	NN	NN	CC	NN	NN	NN	TT	NN	NN	NN	NN	TT	NN	NN	NN	TT	TT	NN	NN	TT	TT	TT	NN	TT	NN	NN	CC	TT	NN	NN	TT	NN	NN	TT
8203247|F|0-6:G>A-6:G>A	G/A	1	11895914	NA	NA	DArT	NA	NA	NA	R	NN	GG	GG	GG	NN	NN	NN	GG	NN	NN	NN	NN	AA	GA	NN	NN	GG	AA	GG	GG	GG	GG	NN	GG	GG	NN	GG	NN	NN	NN	NN	GG	NN	GG	GG	NN	NN	NN	GG
8210630|F|0-6:C>T-6:C>T	C/T	1	47822236	NA	NA	DArT	NA	NA	NA	Y	TT	CC	CC	CC	CC	TT	TT	TT	CC	CC	NN	CC	TT	CC	CC	CC	CC	TT	TT	TT	CC	CC	CC	CC	CC	NN	CC	TT	CC	TT	TT	TT	CC	CC	CC	CC	CC	CC	CC
100086011|F|0-6:A>G-6:A>G	A/G	1	15946014	NA	NA	DArT	NA	NA	NA	R	NN	NN	GG	GG	NN	NN	NN	NN	NN	NN	NN	GG	GG	GG	GG	NN	GG	GG	NN	NN	GG	GG	NN	GG	GG	NN	GG	NN	GG	NN	NN	NN	NN	NN	GG	GG	NN	GG	NN
3367646|F|0-6:G>A-6:G>A	G/A	1	362232	NA	NA	DArT	NA	NA	NA	R	NN	GG	GG	GG	GG	NN	NN	NN	GG	GG	GG	GG	NN	GG	GG	GG	GG	NN	NN	NN	GG	GG	GG	GG	GG	GG	GG	NN	GG	NN	NN	NN	GG	GG	GG	GG	NN	GG	GG
3383681|F|0-6:T>A-6:T>A	T/A	1	50276358	NA	NA	DArT	NA	NA	NA	W	AA	TT	TT	TT	TT	AA	AA	AA	TT	NN	NN	TT	AA	TT	TT	TT	TT	AA	AA	AA	TT	TT	TT	TT	TT	TT	TT	AA	TT	TT	AA	AA	TT	TA	TT	TT	TT	TT	TT
8207565|F|0-6:T>A-6:T>A	T/A	1	27225225	NA	NA	DArT	NA	NA	NA	W	NN	TT	TT	TT	NN	AA	AA	AA	TT	NN	TT	TT	AA	TT	TT	TT	NN	AA	AA	AA	TT	TT	TT	TT	NN	TT	NN	AA	NN	AA	AA	AA	TT	TA	TT	NN	NN	NN	TT
3380679|F|0-6:C>T-6:C>T	C/T	1	49507974	NA	NA	DArT	NA	NA	NA	Y	CC	CC	CC	CC	CC	CC	CC	CC	CC	CC	CC	CC	CC	CC	CC	CC	CC	CC	CC	CC	CC	CC	CC	CC	CC	CC	CC	CC	CC	CC	CC	CC	CC	CC	CC	CC	CC	CC	CC
13122346|F|0-6:A>C-6:A>C	A/C	1	26343585	NA	NA	DArT	NA	NA	NA	M	NN	AA	NN	AA	AA	NN	NN	CC	AA	AA	AA	AA	AA	AA	AA	AA	AA	NN	NN	CC	AA	AA	AA	AA	AA	NN	AA	NN	AA	NN	NN	CC	AA	NN	AA	AA	AA	AA	AA
8670975|F|0-6:T>C-6:T>C	T/C	1	42682622	NA	NA	DArT	NA	NA	NA	Y	TT	CC	CC	CC	CC	TT	TT	TT	CC	CC	CC	CC	TT	CC	CC	CC	CC	TT	TT	TT	CC	CC	CC	NN	CC	CC	CC	TT	CC	TT	TT	TT	CC	CC	CC	CC	NN	CC	CC
8216060|F|0-6:C>T-6:C>T	C/T	1	42732592	NA	NA	DArT	NA	NA	NA	Y	TT	CC	CC	CC	CC	TT	TT	TT	CC	CC	NN	CC	TT	CC	CC	CC	CC	TT	TT	TT	CC	CC	CC	CC	CC	CC	CC	TT	CC	TT	TT	TT	CC	CC	CC	CC	CC	CC	CC
3378905|F|0-6:A>G-6:A>G	A/G	1	39437762	NA	NA	DArT	NA	NA	NA	R	AA	GG	GG	GG	GG	AA	AA	AA	GG	GG	GG	GG	AA	GG	GG	GG	GG	AA	AA	AA	GG	GG	GG	GG	GG	GG	GG	AA	GG	AA	AA	AA	GG	GG	GG	GG	GG	GG	GG
100107393|F|0-6:T>A-6:T>A	T/A	1	20781926	NA	NA	DArT	NA	NA	NA	W	NN	TT	TT	NN	TT	NN	AA	AA	TT	NN	TT	TT	NN	TT	TT	TT	TT	NN	AA	AA	TT	TT	TT	TT	TT	NN	TT	AA	TT	AA	NN	AA	TT	TT	TT	NN	NN	NN	TT
100113611|F|0-6:T>A-6:T>A	T/A	1	37411123	NA	NA	DArT	NA	NA	NA	W	TT	TT	TT	NN	TT	TT	TT	TT	TT	NN	TT	TT	TT	TT	TT	TT	TT	NN	TT	TT	TT	TT	NN	TT	TT	NN	TT	TT	TT	TT	TT	TT	TT	TT	NN	TT	NN	TT	NN
100114704|F|0-6:T>C-6:T>C	T/C	1	39520069	NA	NA	DArT	NA	NA	NA	Y	NN	TT	TT	TT	NN	CC	NN	CC	TT	NN	NN	TT	NN	TT	TT	TT	TT	CC	CC	CC	TT	NN	TT	TT	TT	NN	TT	NN	TT	CC	CC	CC	TT	TT	TT	NN	NN	TT	TT
100115514|F|0-6:C>T-6:C>T	C/T	1	23182025	NA	NA	DArT	NA	NA	NA	Y	NN	CC	NN	CC	CC	NN	NN	NN	CC	NN	NN	CC	TT	CC	CC	CC	CC	NN	NN	NN	CC	CC	NN	CC	CC	NN	CC	NN	CC	NN	NN	NN	CC	CC	NN	NN	CC	CC	NN
100116990|F|0-6:A>C-6:A>C	A/C	1	26756552	NA	NA	DArT	NA	NA	NA	M	CC	AA	AA	AA	AA	NN	CC	CC	AA	NN	NN	AA	CC	AA	NN	AA	AA	NN	CC	CC	AA	AA	AA	AA	AA	AA	AA	CC	AA	CC	CC	CC	AA	AA	AA	NN	AA	AA	AA
100117618|F|0-6:T>G-6:T>G	T/G	1	30288811	NA	NA	DArT	NA	NA	NA	K	TG	TT	TT	TT	TT	GG	GG	GG	TT	NN	NN	TT	NN	TT	TT	TT	TT	GG	GG	GG	TT	TT	TT	TT	TT	TT	TT	GG	TT	GG	GG	GG	TT	TT	TT	NN	TT	TT	TT
3373756|F|0-7:G>T-7:G>T	G/T	1	43757573	NA	NA	DArT	NA	NA	NA	K	TT	GG	GG	GG	GG	NN	NN	TT	GG	NN	GG	GG	TT	GG	GG	GG	GG	TT	TT	TT	GG	GG	GG	GG	GG	GG	GG	TT	GG	NN	TT	TT	GG	GG	GG	GG	GG	NN	GG
3381730|F|0-7:G>T-7:G>T	G/T	1	13288452	NA	NA	DArT	NA	NA	NA	K	GG	GG	GG	GG	GG	GG	GG	GG	GG	GG	GG	NN	GT	GG	GG	GG	GG	NN	GG	GG	GG	GG	GG	GG	GT	GG	GG	NN	GG	TT	GG	GG	GG	GT	GG	NN	NN	NN	GG
100053172|F|0-7:G>T-7:G>T	G/T	1	285034	NA	NA	DArT	NA	NA	NA	K	TT	TT	TT	TT	TT	NN	TT	TT	TT	TT	NN	TT	TT	NN	TT	NN	TT	TT	TT	TT	TT	TT	TT	NN	TT	NN	TT	TT	TT	TT	TT	TT	TT	TT	TT	NN	TT	TT	TT
3379593|F|0-7:G>A-7:G>A	G/A	1	45857983	NA	NA	DArT	NA	NA	NA	R	GG	AA	AA	AA	AA	GG	GG	GG	AA	NN	NN	AA	GG	AA	AA	AA	AA	GG	GG	GG	AA	AA	AA	AA	AA	AA	AA	GG	AA	GG	GG	GG	AA	AA	AA	AA	NN	AA	AA
100059986|F|0-7:T>G-7:T>G	T/G	1	23752244	NA	NA	DArT	NA	NA	NA	K	GG	NN	NN	TT	TT	NN	GG	NN	NN	NN	NN	TT	NN	NN	TT	NN	NN	NN	GG	NN	TT	TT	TT	NN	TT	NN	TT	NN	TT	GG	GG	GG	NN	TT	NN	TT	TT	NN	TT
3381801|F|0-7:A>T-7:A>T	A/T	1	51603083	NA	NA	DArT	NA	NA	NA	W	AA	TT	TT	NN	TT	AA	AA	AA	TT	TT	TT	NN	AA	TT	TT	TT	TT	AA	AA	AA	TT	TT	TT	TT	TT	TT	TT	AA	TT	AA	AA	AA	TT	NN	TT	NN	TT	NN	TT
3366932|F|0-7:C>T-7:C>T	C/T	1	30529587	NA	NA	DArT	NA	NA	NA	Y	CC	TT	TT	TT	TT	CC	CC	CC	TT	TT	TT	TT	CC	TT	TT	TT	TT	CC	CC	CC	TT	TT	TT	TT	TT	NN	TT	CC	TT	CC	CC	CC	TT	TT	TT	TT	TT	TT	TT
8212600|F|0-7:A>T-7:A>T	A/T	1	46069595	NA	NA	DArT	NA	NA	NA	W	TT	AA	AA	AA	AA	TT	TT	TT	AA	AA	NN	AA	TT	AA	AA	AA	AA	NN	TT	TT	AA	AA	AA	AA	AA	AA	AA	TT	AA	TT	TT	TT	AA	AA	NN	AA	NN	AA	AA
3377774|F|0-7:A>T-7:A>T	A/T	1	49540146	NA	NA	DArT	NA	NA	NA	W	AA	AA	AA	AA	AA	NN	AA	AA	AA	AA	NN	AA	AA	AA	AA	AA	AA	AA	AA	AA	AA	AA	AA	AA	AA	NN	AA	AA	AA	AA	AA	AA	AA	AA	AA	AT	AA	AA	AA
3384567|F|0-7:G>A-7:G>A	G/A	1	9387393	NA	NA	DArT	NA	NA	NA	R	GG	AA	AA	AA	AA	GG	GG	GG	AA	GA	AA	AA	GG	AA	AA	AA	AA	GG	GG	GG	AA	AA	AA	AA	AA	AA	AA	GG	AA	GG	GG	GG	AA	AA	AA	AA	AA	AA	AA
100094184|F|0-7:G>C-7:G>C	G/C	1	33870530	NA	NA	DArT	NA	NA	NA	S	NN	GG	GG	GG	GG	NN	CC	CC	NN	NN	NN	GG	NN	NN	NN	GG	GG	CC	CC	CC	NN	NN	NN	GG	GG	NN	GG	NN	GG	NN	CC	CC	GG	GG	GG	NN	GG	NN	GG
100094767|F|0-7:C>A-7:C>A	C/A	1	16261998	NA	NA	DArT	NA	NA	NA	M	CC	NN	NN	AA	NN	CC	CC	NN	NN	NN	NN	AA	CC	AA	AA	AA	AA	CC	NN	NN	AA	AA	AA	AA	AA	NN	AA	CC	AA	NN	NN	NN	AA	NN	NN	AA	NN	NN	AA
3367491|F|0-7:G>C-7:G>C	G/C	1	49143616	NA	NA	DArT	NA	NA	NA	S	GG	NN	CC	CC	NN	GG	GG	GG	CC	NN	CC	CC	GG	CC	NN	CC	CC	GG	GG	GG	CC	NN	CC	CC	CC	NN	CC	GG	CC	GG	GG	GG	NN	NN	CC	CC	NN	CC	CC
3372383|F|0-7:C>G-7:C>G	C/G	1	31134200	NA	NA	DArT	NA	NA	NA	S	NN	NN	NN	NN	GG	CC	CC	CC	NN	NN	NN	NN	CC	NN	NN	NN	NN	CC	CC	CC	NN	NN	NN	NN	GG	NN	GG	CC	GG	CC	CC	CC	NN	CC	GG	GG	GG	GG	NN
8215137|F|0-7:T>C-7:T>C	T/C	1	280693	NA	NA	DArT	NA	NA	NA	Y	CC	CC	CC	CC	CC	NN	NN	NN	CC	CC	CC	CC	TT	CC	CC	CC	CC	NN	NN	NN	CC	CC	CC	CC	CC	CC	CC	TT	CC	TT	NN	CC	CC	TC	CC	CC	CC	CC	CC
3378419|F|0-7:A>C-7:A>C	A/C	1	15177047	NA	NA	DArT	NA	NA	NA	M	AA	CC	CC	CC	CC	NN	AA	CC	CC	CC	CC	CC	AA	CC	CC	CC	CC	AA	CC	CC	CC	CC	CC	CC	CC	CC	CC	AA	CC	AA	CC	CC	CC	CC	CC	NN	NN	CC	CC
8212281|F|0-7:C>T-7:C>T	C/T	1	22055147	NA	NA	DArT	NA	NA	NA	Y	NN	CC	CC	CC	CC	NN	TT	NN	CC	NN	NN	CC	TT	CC	CC	CC	CT	TT	TT	TT	CC	CC	CC	CC	CC	CC	CC	NN	TT	NN	TT	NN	CC	CC	CC	NN	NN	CC	NN
16650785|F|0-7:C>T-7:C>T	C/T	1	8374388	NA	NA	DArT	NA	NA	NA	Y	TT	TT	TT	TT	TT	NN	TT	TT	TT	NN	NN	TT	TT	TT	TT	TT	TT	TT	TT	TT	TT	TT	NN	TT	TT	TT	TT	TT	TT	NN	TT	TT	TT	NN	TT	TT	TT	NN	TT
100113628|F|0-7:C>G-7:C>G	C/G	1	30742908	NA	NA	DArT	NA	NA	NA	S	CC	CC	CC	NN	CC	GG	CG	GG	CC	NN	NN	CC	GG	NN	CC	CC	CC	GG	GG	GG	NN	CC	NN	NN	CC	NN	CC	GG	CC	NN	GG	CG	CC	NN	CC	NN	NN	CC	NN
13122624|F|0-7:A>G-7:A>G	A/G	1	9308894	NA	NA	DArT	NA	NA	NA	R	NN	GG	GG	GG	GG	NN	NN	NN	GG	NN	NN	GG	AA	GG	GG	GG	GG	NN	NN	NN	GG	GG	GG	GG	GG	NN	GG	NN	GG	NN	NN	NN	NN	GG	GG	GG	GG	GG	GG
3372958|F|0-8:C>G-8:C>G	C/G	1	4951745	NA	NA	DArT	NA	NA	NA	S	NN	CC	CC	CC	CC	NN	NN	NN	CC	CC	NN	CC	NN	CC	CC	CC	CC	GG	NN	NN	CC	CC	CC	CC	CC	NN	CC	NN	CC	NN	NN	NN	CC	CC	CC	CC	CC	CC	CC
3374181|F|0-8:G>A-8:G>A	G/A	1	1636953	NA	NA	DArT	NA	NA	NA	R	GG	AA	AA	AA	AA	GG	GG	GG	AA	NN	AA	AA	GG	AA	AA	AA	AA	GG	GG	GG	AA	AA	AA	AA	AA	NN	AA	GG	AA	NN	GG	GG	AA	GA	AA	NN	AA	NN	AA
3383694|F|0-8:G>C-8:G>C	G/C	1	11875227	NA	NA	DArT	NA	NA	NA	S	CC	GG	GG	GG	GG	NN	NN	GG	GG	GG	NN	GG	CC	GG	GG	GG	GG	CC	GG	GG	GG	GG	GG	GG	GG	GG	GG	GG	GG	GG	GG	GG	GG	GG	GG	NN	GG	NN	GG
3371139|F|0-8:G>T-8:G>T	G/T	1	26554787	NA	NA	DArT	NA	NA	NA	K	NN	GG	GG	GG	GG	TT	TT	TT	GG	NN	NN	GG	TT	GG	GG	GG	GG	TT	TT	TT	GG	GG	GG	GG	GG	NN	GG	TT	GG	TT	TT	NN	GG	GG	GG	NN	GG	GG	GG
100051840|F|0-8:C>T-8:C>T	C/T	1	31701598	NA	NA	DArT	NA	NA	NA	Y	NN	TT	TT	TT	TT	CC	NN	CC	TT	TT	NN	TT	CC	TT	NN	NN	NN	CC	CC	CC	TT	TT	TT	TT	TT	CT	TT	NN	TT	NN	CC	CC	TT	TT	TT	TT	NN	NN	TT
3367603|F|0-8:G>A-8:G>A	G/A	1	1441753	NA	NA	DArT	NA	NA	NA	R	GG	AA	AA	AA	AA	GG	GG	GG	AA	AA	AA	AA	GG	AA	AA	AA	AA	GG	GG	GG	AA	AA	AA	AA	AA	NN	AA	GG	AA	GG	GG	GG	AA	AA	AA	AA	AA	AA	AA
8210112|F|0-8:T>C-8:T>C	T/C	1	40287492	NA	NA	DArT	NA	NA	NA	Y	CC	NN	NN	TT	TT	CC	NN	CC	NN	NN	NN	NN	NN	NN	TT	TT	NN	NN	CC	CC	TT	NN	NN	NN	TT	NN	TT	CC	NN	CC	CC	CC	TT	TT	NN	NN	NN	NN	NN
3378532|F|0-8:A>T-8:A>T	A/T	1	16618725	NA	NA	DArT	NA	NA	NA	W	AA	TT	TT	TT	TT	AA	AA	TT	TT	NN	TT	TT	AA	TT	TT	TT	TT	AA	TT	TT	TT	TT	TT	TT	TT	TT	TT	AA	TT	AA	TT	TT	TT	TT	TT	TT	TT	TT	TT
3378300|F|0-8:A>T-8:A>T	A/T	1	48021794	NA	NA	DArT	NA	NA	NA	W	AA	TT	TT	TT	TT	AA	AA	AA	TT	AA	TT	TT	AA	TT	TT	TT	TT	AA	AA	AA	TT	TT	TT	TT	TT	TT	TT	AA	TT	AA	AA	AA	TT	AT	TT	TT	TT	TT	TT
100092830|F|0-8:A>G-8:A>G	A/G	1	46311603	NA	NA	DArT	NA	NA	NA	R	GG	AA	NN	AA	NN	NN	NN	GG	NN	NN	NN	AA	GG	AA	AA	AA	AA	GG	GG	GG	AA	AA	AA	NN	AA	AA	AA	NN	AA	NN	GG	GG	AA	GG	AA	AA	NN	AA	NN
8213609|F|0-8:A>T-8:A>T	A/T	1	1996564	NA	NA	DArT	NA	NA	NA	W	AA	AA	AA	AA	NN	TT	AA	AA	AA	NN	NN	AA	AT	AA	AA	AA	AA	TT	AA	AA	AA	AA	AA	AA	AA	AA	AA	TT	AA	TT	AA	AT	AA	AT	AA	AA	AA	AA	AA
3374298|F|0-8:G>A-8:G>A	G/A	1	1297032	NA	NA	DArT	NA	NA	NA	R	NN	GG	GG	GG	GG	NN	NN	NN	GG	GG	GG	GG	NN	GG	GG	GG	GG	NN	NN	NN	GG	GG	GG	GG	GG	GG	GG	NN	GG	NN	NN	NN	GG	GG	GG	GG	GG	GG	GG
8213136|F|0-8:G>A-8:G>A	G/A	1	808317	NA	NA	DArT	NA	NA	NA	R	AA	AA	AA	AA	AA	AA	AA	AA	AA	AA	AA	AA	AA	AA	AA	AA	AA	AA	AA	AA	AA	AA	AA	AA	AA	AA	AA	AA	AA	AA	AA	AA	AA	AA	AA	AA	AA	AA	AA
3378379|F|0-8:T>C-8:T>C	T/C	1	35923534	NA	NA	DArT	NA	NA	NA	Y	TT	CC	CC	CC	CC	TT	TT	TT	CC	NN	NN	CC	TT	CC	CC	CC	CC	TT	TT	TT	CC	CC	CC	CC	CC	NN	CC	TT	CC	TT	TT	TT	CC	CC	CC	NN	NN	CC	CC
3366199|F|0-8:C>T-8:C>T	C/T	1	42834132	NA	NA	DArT	NA	NA	NA	Y	CC	TT	TT	TT	TT	CC	CC	CC	TT	NN	TT	TT	CC	TT	TT	TT	TT	CC	CC	CC	TT	TT	TT	TT	TT	NN	TT	CC	TT	CC	CC	CC	TT	CT	TT	TT	TT	TT	TT
100114553|F|0-8:T>C-8:T>C	T/C	1	40399852	NA	NA	DArT	NA	NA	NA	Y	NN	TT	TT	TT	TT	CC	NN	CC	NN	NN	TT	TT	NN	TT	TT	TT	TT	NN	CC	CC	TT	TT	TT	NN	TT	TT	TT	CC	TT	NN	NN	CC	TT	NN	TT	TT	TT	TT	TT
3381171|F|0-8:T>C-8:T>C	T/C	1	39402359	NA	NA	DArT	NA	NA	NA	Y	NN	TT	NN	TT	TT	CC	CC	CC	NN	NN	NN	TT	CC	NN	TT	TT	TT	CC	CC	CC	TT	TT	TT	TT	TT	TT	TT	CC	TT	CC	NN	CC	TT	TT	TT	TT	TT	TT	NN
3383707|F|0-9:C>T-9:C>T	C/T	1	51791133	NA	NA	DArT	NA	NA	NA	Y	CC	TT	TT	TT	TT	TT	CC	CC	TT	NN	NN	TT	CC	TT	NN	TT	CC	CC	CC	CC	TT	TT	NN	TT	CT	NN	TT	CC	TT	CC	CC	CC	TT	TT	TT	NN	TT	TT	TT
3384546|F|0-9:C>A-9:C>A	C/A	1	47054303	NA	NA	DArT	NA	NA	NA	M	CC	AA	AA	AA	AA	CC	AA	CC	AA	AA	AA	AA	CC	AA	AA	AA	AA	AA	CC	CC	AA	AA	AA	AA	AA	AA	AA	CC	AA	NN	CC	CC	AA	AA	AA	AA	NN	AA	AA
3382240|F|0-9:T>C-9:T>C	T/C	1	21348899	NA	NA	DArT	NA	NA	NA	Y	TT	CC	CC	CC	CC	TT	TT	TT	CC	CC	NN	CC	TT	CC	CC	CC	CC	TT	TT	TT	CC	CC	CC	CC	CC	CC	CC	TT	CC	TT	TT	TT	CC	CC	CC	CC	CC	CC	CC
3382266|F|0-9:G>A-9:G>A	G/A	1	436246	NA	NA	DArT	NA	NA	NA	R	NN	AA	AA	AA	AA	GG	GG	GG	AA	AA	AA	AA	GG	AA	AA	AA	AA	GG	GG	GG	AA	AA	AA	AA	AA	AA	AA	GG	AA	GG	GG	GG	AA	AA	AA	AA	AA	AA	AA
3383747|F|0-9:C>T-9:C>T	C/T	1	43696555	NA	NA	DArT	NA	NA	NA	Y	CC	TT	TT	TT	TT	CC	NN	CC	TT	TT	TT	TT	NN	TT	TT	TT	TT	NN	NN	CC	TT	TT	TT	NN	TT	NN	TT	CC	TT	CC	NN	CC	TT	TT	TT	TT	TT	NN	NN
8208223|F|0-9:C>T-9:C>T	C/T	1	3182214	NA	NA	DArT	NA	NA	NA	Y	TT	CC	CC	CC	CC	CT	TT	TT	CC	NN	CC	CC	TT	CC	CC	CC	CC	TT	TT	TT	CC	CC	CC	CC	CC	NN	CC	TT	CC	CC	TT	TT	CC	CC	CC	CC	CC	CC	CC
3384279|F|0-9:C>A-9:C>A	C/A	1	40654880	NA	NA	DArT	NA	NA	NA	M	AA	CC	CC	CC	CC	CC	CC	CC	CC	CC	CC	CC	AA	CC	CC	CC	CC	CC	CC	CC	CC	CC	CC	CC	CC	CC	CC	CC	CC	CC	CC	CC	CC	CC	CC	NN	CC	CC	CC
3378970|F|0-9:C>T-9:C>T	C/T	1	48334148	NA	NA	DArT	NA	NA	NA	Y	CC	TT	TT	TT	TT	CC	CC	CC	TT	NN	TT	TT	CC	TT	TT	TT	TT	CC	CC	CC	TT	TT	TT	TT	TT	TT	TT	CC	TT	CC	CC	CT	TT	TT	TT	TT	TT	TT	TT
16647188|F|0-9:C>T-9:C>T	C/T	1	7858847	NA	NA	DArT	NA	NA	NA	Y	NN	NN	TT	TT	TT	NN	CC	CC	TT	NN	NN	TT	CC	TT	TT	TT	TT	CC	CC	NN	TT	TT	NN	TT	TT	NN	TT	CC	NN	CC	CC	NN	TT	TT	TT	NN	NN	NN	NN
100056927|F|0-9:C>T-9:C>T	C/T	1	154995	NA	NA	DArT	NA	NA	NA	Y	CC	CC	CC	CC	CC	CC	CC	CC	CC	NN	CC	CC	CC	CC	CC	CC	CC	CC	NN	CC	CC	CC	CC	CC	CC	NN	CC	CC	CC	CC	CC	CC	CC	NN	NN	NN	NN	CC	NN
100058140|F|0-9:C>T-9:C>T	C/T	1	23514410	NA	NA	DArT	NA	NA	NA	Y	NN	NN	CC	NN	NN	NN	NN	NN	NN	NN	NN	NN	TT	CC	CC	NN	CC	NN	TT	TT	CC	CC	NN	NN	CC	CC	NN	TT	CC	NN	TT	TT	NN	NN	NN	CC	NN	NN	CC
3375647|F|0-9:C>T-9:C>T	C/T	1	51764071	NA	NA	DArT	NA	NA	NA	Y	CC	TT	TT	TT	NN	CT	CC	CC	TT	TT	NN	NN	CC	TT	TT	TT	CC	CC	CC	CC	TT	TT	NN	TT	CT	NN	TT	CC	TT	CC	CC	CC	TT	CT	NN	NN	NN	TT	TT
3379145|F|0-9:C>T-9:C>T	C/T	1	41010773	NA	NA	DArT	NA	NA	NA	Y	NN	TT	TT	TT	TT	CC	CC	CC	TT	TT	NN	TT	CC	TT	TT	TT	TT	CC	CC	CC	TT	TT	TT	TT	TT	NN	TT	CC	TT	CC	CC	CC	TT	TT	TT	TT	TT	TT	TT
8206717|F|0-9:A>T-9:A>T	A/T	1	50525938	NA	NA	DArT	NA	NA	NA	W	AA	TT	TT	TT	TT	AA	AA	AA	TT	TT	TT	TT	NN	TT	TT	TT	TT	AA	AA	AA	TT	TT	TT	TT	TT	TT	TT	NN	TT	NN	AA	AA	TT	TT	TT	NN	NN	TT	TT
100083532|F|0-9:C>T-9:C>T	C/T	1	21288187	NA	NA	DArT	NA	NA	NA	Y	NN	TT	TT	NN	TT	CC	NN	NN	TT	NN	NN	NN	NN	NN	TT	NN	TT	NN	CC	NN	NN	TT	TT	NN	TT	NN	NN	NN	TT	NN	NN	NN	TT	NN	NN	NN	NN	NN	TT
3379376|F|0-9:A>G-9:A>G	A/G	1	31853477	NA	NA	DArT	NA	NA	NA	R	AA	AA	AA	AA	AA	AA	AA	AA	AA	AA	AA	AA	AA	AA	AA	AA	AA	AA	AA	AA	AA	AA	AA	AA	AA	NN	AA	AA	AA	AA	AA	AA	AA	AA	GG	GG	NN	GG	AA
3380799|F|0-9:G>T-9:G>T	G/T	1	3586651	NA	NA	DArT	NA	NA	NA	K	NN	GG	GG	GG	NN	NN	NN	TT	GG	NN	GG	GG	NN	GG	GG	GG	GG	NN	TT	TT	GG	GG	GG	GG	GG	NN	NN	NN	GG	NN	TT	TT	GG	GG	GG	GG	NN	GG	GG
8208350|F|0-9:T>C-9:T>C	T/C	1	44813993	NA	NA	DArT	NA	NA	NA	Y	TT	CC	NN	NN	CC	TT	TT	TT	NN	CC	CC	NN	TT	CC	CC	NN	CC	TT	TT	TT	CC	CC	NN	CC	CC	CC	NN	TT	NN	TT	TT	TT	CC	CC	NN	CC	NN	NN	NN
100094614|F|0-9:A>G-9:A>G	A/G	1	35540296	NA	NA	DArT	NA	NA	NA	R	AA	GG	GG	GG	GG	AA	AA	AA	GG	NN	NN	GG	AA	GG	GG	GG	GG	NN	AA	AA	GG	GG	NN	GG	GG	GG	GG	AA	GG	AA	AA	AA	GG	NN	NN	GG	NN	NN	GG
3379484|F|0-9:T>A-9:T>A	T/A	1	2577672	NA	NA	DArT	NA	NA	NA	W	NN	TT	TT	TT	TT	NN	NN	AA	TT	NN	NN	TT	AA	TT	TT	TT	TT	NN	AA	AA	TT	TT	TT	TT	TT	TT	TT	NN	TT	NN	AA	AA	TT	TT	TT	TT	TT	TT	TT
3367851|F|0-9:T>A-9:T>A	T/A	1	43647649	NA	NA	DArT	NA	NA	NA	W	TT	AA	AA	AA	NN	TT	TT	TT	NN	NN	NN	AA	TT	AA	AA	NN	AA	TT	TT	TT	AA	AA	NN	NN	AA	NN	AA	TT	AA	TT	TT	TT	NN	AA	AA	NN	NN	AA	NN
3365415|F|0-9:T>C-9:T>C	T/C	1	1484061	NA	NA	DArT	NA	NA	NA	Y	TT	NN	NN	TT	TT	TT	TT	TT	TT	TT	NN	NN	TT	TT	NN	NN	NN	TT	TT	TT	TT	TT	TT	NN	NN	TT	TT	TT	TT	TT	TT	TT	NN	TT	TT	TC	TT	TT	TT
3368192|F|0-9:C>T-9:C>T	C/T	1	6278106	NA	NA	DArT	NA	NA	NA	Y	NN	CC	CC	CC	CC	NN	TT	TT	CT	NN	NN	CC	TT	CC	CC	CC	CC	TT	TT	NN	CC	CC	CC	CC	CC	CC	CC	TT	CC	NN	TT	TT	CC	NN	CC	CC	CC	CC	CC
3382055|F|0-9:C>T-9:C>T	C/T	1	38083242	NA	NA	DArT	NA	NA	NA	Y	TT	TT	NN	NN	NN	TT	TT	TT	TT	TT	TT	TT	TT	TT	TT	TT	TT	TT	TT	TT	TT	TT	TT	TT	TT	NN	TT	TT	TT	TT	TT	TT	TT	TT	CC	TT	TT	TT	TT
100108795|F|0-9:G>A-9:G>A	G/A	1	13526268	NA	NA	DArT	NA	NA	NA	R	NN	AA	AA	AA	AA	GG	GG	GG	AA	AA	AA	AA	GG	AA	AA	AA	AA	GG	GG	GG	AA	AA	AA	AA	AA	NN	AA	GG	AA	GG	GG	GG	AA	AA	AA	AA	NN	AA	AA
8212615|F|0-9:C>G-9:C>G	C/G	1	7635550	NA	NA	DArT	NA	NA	NA	S	GG	CC	CC	CC	CC	GG	GG	GG	CC	CC	CC	CC	GG	CC	CC	CC	CC	GG	GG	GG	CC	CC	CC	CC	CC	CC	CC	GG	CC	GG	GG	GG	CC	CC	CC	CC	CC	CC	CC
8215890|F|0-9:C>T-9:C>T	C/T	1	50537564	NA	NA	DArT	NA	NA	NA	Y	CC	TT	TT	TT	TT	CC	NN	CC	TT	NN	NN	TT	NN	TT	TT	TT	TT	CC	CC	CC	TT	TT	TT	TT	TT	NN	TT	CC	TT	CC	CC	CC	TT	TT	TT	TT	TT	TT	TT
100115387|F|0-9:T>C-9:T>C	T/C	1	24577981	NA	NA	DArT	NA	NA	NA	Y	NN	CC	CC	NN	CC	NN	NN	CC	CC	CC	CC	CC	CC	CC	NN	CC	CC	CC	CC	NN	CC	NN	NN	CC	CC	NN	CC	CC	CC	CC	CC	CC	CC	TT	CC	CC	CC	NN	CC
100117125|F|0-9:C>G-9:C>G	C/G	1	5192204	NA	NA	DArT	NA	NA	NA	S	CC	NN	GG	GG	NN	NN	CC	CC	NN	NN	GG	GG	CC	GG	NN	GG	NN	NN	CC	CC	GG	GG	NN	GG	NN	NN	GG	NN	NN	NN	CC	CC	GG	GG	GG	NN	NN	NN	GG
3381171|F|0-9:G>A-9:G>A	G/A	1	39402359	NA	NA	DArT	NA	NA	NA	R	NN	GG	NN	GG	GG	NN	AA	NN	NN	NN	NN	GG	NN	NN	GG	GG	GG	AA	NN	NN	GG	GG	GG	GG	GG	GG	GG	NN	GG	AA	NN	AA	GG	GG	GG	GG	GG	GG	NN
8216707|F|0-9:G>C-9:G>C	G/C	1	16081939	NA	NA	DArT	NA	NA	NA	S	NN	GG	NN	GG	NN	NN	NN	NN	GG	GG	NN	GG	GG	NN	GG	GG	GG	GG	NN	NN	GG	GG	NN	NN	GG	NN	GG	GG	GG	NN	NN	NN	GG	NN	NN	NN	NN	GG	GG
3368312|F|0-10:G>C-10:G>C	G/C	1	48162330	NA	NA	DArT	NA	NA	NA	S	GG	CC	CC	CC	CC	GG	GG	GG	CC	CC	CC	CC	GG	CC	CC	CC	CC	GG	GG	GG	CC	CC	CC	CC	CC	CC	CC	GG	CC	GG	GG	GG	CC	GC	CC	CC	CC	CC	CC
100050509|F|0-10:A>G-10:A>G	A/G	1	46006019	NA	NA	DArT	NA	NA	NA	R	NN	GG	GG	GG	GG	AA	AA	AA	GG	GG	GG	NN	AA	GG	GG	GG	GG	NN	NN	AA	GG	GG	GG	GG	GG	GG	GG	NN	GG	NN	NN	AA	GG	GG	GG	GG	GG	NN	GG
8208602|F|0-10:C>A-10:C>A	C/A	1	19711989	NA	NA	DArT	NA	NA	NA	M	AA	AA	NN	AA	AA	NN	AA	CC	AA	AA	AA	AA	AA	NN	AA	AA	AA	AA	CC	CC	AA	AA	AA	AA	AA	NN	AA	AA	AA	AA	CC	CC	AA	AA	AA	AA	AA	AA	AA
3383903|F|0-10:T>C-10:T>C	T/C	1	51040230	NA	NA	DArT	NA	NA	NA	Y	TT	CC	CC	CC	CC	TT	TT	TT	CC	CC	CC	CC	TT	CC	CC	CC	CC	TT	TT	TT	CC	CC	CC	CC	CC	NN	CC	TT	CC	TT	TT	TT	CC	CC	CC	NN	CC	CC	CC
100054823|F|0-10:A>G-10:A>G	A/G	1	23426397	NA	NA	DArT	NA	NA	NA	R	NN	NN	AA	AA	NN	NN	NN	GG	NN	NN	NN	NN	GG	AA	NN	AA	AA	GG	GG	NN	NN	AA	AA	AA	AA	NN	AA	GG	AA	NN	GG	NN	NN	AA	AA	NN	AA	AA	NN
8200122|F|0-10:C>A-10:C>A	C/A	1	436180	NA	NA	DArT	NA	NA	NA	M	CC	CC	CC	CC	NN	AA	NN	AA	CC	NN	CC	CC	AA	CC	CC	CC	CC	AA	AA	AA	CC	CC	CC	NN	CC	NN	CC	AA	CC	AA	AA	AA	CC	CC	CC	NN	NN	CC	NN
3382346|F|0-10:G>A-10:G>A	G/A	1	555860	NA	NA	DArT	NA	NA	NA	R	AA	GG	GG	NN	GG	GA	AA	AA	GG	GG	NN	GG	GG	NN	GG	GG	GG	GG	NN	AA	GG	GG	GG	GG	GG	NN	GG	AA	GG	GG	AA	AA	GG	GG	GG	GG	GG	GG	GG
3382944|F|0-10:G>T-10:G>T	G/T	1	42105424	NA	NA	DArT	NA	NA	NA	K	GT	TT	TT	TT	TT	GG	GG	GG	TT	TT	TT	NN	GG	TT	TT	TT	TT	GG	GG	GG	TT	TT	NN	TT	TT	NN	TT	GG	TT	GG	GG	GG	TT	TT	NN	NN	TT	TT	TT
8195464|F|0-10:T>C-10:T>C	T/C	1	4903207	NA	NA	DArT	NA	NA	NA	Y	CC	CC	TT	CC	CC	CC	CC	CC	CC	NN	CC	CC	CC	TT	CC	TC	TC	CC	CC	CC	TC	CC	CC	CC	TC	CC	CC	CC	CC	CC	CC	CC	TT	TT	TT	NN	CC	CC	CC
3382025|F|0-10:T>A-10:T>A	T/A	1	48287607	NA	NA	DArT	NA	NA	NA	W	AA	TT	TT	TT	TT	AA	AA	AA	TT	NN	NN	TT	AA	TT	TT	TT	TT	AA	AA	AA	TT	TT	TT	TT	TT	NN	TT	NN	TT	AA	AA	AA	TT	TT	TT	TT	TT	TT	TT
3380671|F|0-10:A>C-10:A>C	A/C	1	50429928	NA	NA	DArT	NA	NA	NA	M	NN	AA	AA	AA	AA	NN	AA	AA	AA	NN	NN	AA	AA	AA	AA	NN	AA	AA	AA	AA	AA	AA	AA	CC	AA	NN	AA	AA	NN	AA	AA	AA	AA	NN	AA	CC	AA	NN	AA
18322886|F|0-10:T>C-10:T>C	T/C	1	37636626	NA	NA	DArT	NA	NA	NA	Y	NN	CC	CC	CC	CC	NN	NN	TT	CC	NN	CC	CC	NN	CC	CC	CC	CC	TT	TT	TT	CC	CC	NN	NN	CC	NN	CC	TT	CC	NN	TT	TT	CC	CC	CC	NN	CC	CC	CC
3375755|F|0-10:G>T-10:G>T	G/T	1	49933511	NA	NA	DArT	NA	NA	NA	K	TT	GG	GG	GG	GG	TT	TT	TT	GG	GT	GG	GG	TT	GG	GG	GG	GG	TT	TT	TT	GG	GG	GG	GG	GG	NN	GG	TT	GG	TT	TT	TT	GG	GG	GG	NN	GG	GG	GG
8200747|F|0-10:G>A-10:G>A	G/A	1	45418365	NA	NA	DArT	NA	NA	NA	R	GG	GG	GG	GG	GG	GG	GG	GG	GG	GG	GG	GG	GG	GG	GG	GG	GG	GG	GG	GG	GG	GG	GG	GG	GG	GG	GG	GG	GG	GG	GG	GG	GG	GG	GG	GG	GA	GG	GG
100089628|F|0-10:T>C-10:T>C	T/C	1	16620235	NA	NA	DArT	NA	NA	NA	Y	NN	CC	CC	NN	CC	NN	NN	CC	CC	NN	CC	NN	NN	NN	NN	CC	CC	NN	CC	CC	NN	NN	NN	CC	CC	NN	NN	NN	CC	NN	CC	CC	CC	CC	CC	CC	NN	CC	CC
3378353|F|0-10:T>A-10:T>A	T/A	1	434181	NA	NA	DArT	NA	NA	NA	W	TT	AA	AA	AA	AA	TT	TT	TT	AA	TT	AA	AA	TT	AA	AA	AA	AA	TT	TT	TT	AA	AA	AA	AA	AA	NN	AA	TT	AA	TT	TT	TT	AA	AA	AA	AA	AA	AA	AA
8215210|F|0-10:G>T-10:G>T	G/T	1	49244276	NA	NA	DArT	NA	NA	NA	K	GG	TT	TT	TT	NN	GG	GG	GG	TT	TT	NN	TT	GG	TT	TT	TT	TT	GG	GG	GG	TT	TT	NN	TT	TT	TT	TT	GG	TT	GG	GG	GG	TT	TT	TT	TT	NN	TT	TT
100105994|F|0-10:A>T-10:A>T	A/T	1	7610471	NA	NA	DArT	NA	NA	NA	W	AA	TT	TT	TT	TT	AA	NN	NN	TT	NN	NN	TT	AA	TT	TT	TT	TT	AA	NN	NN	TT	TT	TT	TT	TT	TT	TT	NN	NN	NN	NN	AA	TT	TT	TT	NN	NN	TT	NN
3365825|F|0-10:T>A-10:T>A	T/A	1	37542131	NA	NA	DArT	NA	NA	NA	W	AA	TT	TT	TT	TT	AA	AA	AA	TT	TT	TT	TT	AA	TT	TT	TT	TT	AA	AA	AA	TT	TT	TT	TT	TT	TT	TT	AA	TT	AA	AA	AA	TT	TA	TT	TT	TT	TT	TT
3377614|F|0-10:C>T-10:C>T	C/T	1	37770255	NA	NA	DArT	NA	NA	NA	Y	CC	TT	TT	TT	TT	CC	CC	CC	TT	NN	TT	TT	CC	TT	TT	TT	TT	CC	CC	CC	TT	CT	NN	TT	TT	NN	TT	CC	TT	CC	CC	CC	TT	TT	TT	TT	TT	TT	TT
18322837|F|0-11:G>A-11:G>A	G/A	1	50138100	NA	NA	DArT	NA	NA	NA	R	GG	GG	GG	GG	GG	GG	GG	GG	GG	NN	NN	GG	GG	GG	GG	GG	GG	GG	GG	GG	GG	GG	GG	GG	GG	NN	GG	GG	GG	GG	GG	GG	GG	GG	GG	GG	GG	GG	GG
100050856|F|0-11:A>G-11:A>G	A/G	1	29365441	NA	NA	DArT	NA	NA	NA	R	NN	GG	GG	NN	NN	AA	AA	AA	GG	NN	NN	GG	AA	NN	NN	GG	GG	AA	AA	AA	GG	GG	NN	NN	NN	NN	GG	NN	NN	NN	NN	AA	NN	NN	GG	NN	NN	NN	NN
3383183|F|0-11:T>G-11:T>G	T/G	1	48068613	NA	NA	DArT	NA	NA	NA	K	TT	GG	GG	GG	GG	NN	TT	TT	GG	TG	NN	GG	TT	GG	GG	GG	GG	TT	TT	TT	GG	GG	NN	GG	GG	NN	GG	TT	GG	NN	TT	TT	GG	NN	GG	GG	GG	GG	GG
8668479|F|0-11:A>G-11:A>G	A/G	1	36444864	NA	NA	DArT	NA	NA	NA	R	AA	AA	AA	AA	AA	AA	AA	AA	AA	AA	AA	AA	AA	AA	AA	AA	AA	AA	AA	AA	AA	AA	AA	AA	AA	AA	AA	AG	AA	AA	AA	AA	AA	AA	AA	AA	AA	AA	AA
100054355|F|0-11:A>G-11:A>G	A/G	1	39527341	NA	NA	DArT	NA	NA	NA	R	AA	AA	AA	AA	AA	NN	AA	AA	AA	NN	AA	AA	AA	NN	AA	AA	AA	AA	AA	AA	AA	AA	AA	AA	AA	AG	AA	NN	AG	AA	AA	AA	AA	AA	AA	AA	AA	AA	AA
8209061|F|0-11:C>T-11:C>T	C/T	1	46642722	NA	NA	DArT	NA	NA	NA	Y	CC	CC	CC	CC	CC	CT	CC	CC	CC	CC	CC	CC	CC	CC	CC	CC	CC	CC	CC	CC	CC	CC	CC	CC	CC	CC	CC	CC	CC	CC	CC	CC	CC	CC	CC	CC	CC	CC	CC
100055499|F|0-11:G>A-11:G>A	G/A	1	35583898	NA	NA	DArT	NA	NA	NA	R	NN	GG	NN	GG	GG	AA	AA	AA	GG	NN	GG	GG	AA	GG	GG	NN	GG	AA	AA	AA	GG	GG	NN	GG	GG	NN	GG	NN	GG	AA	AA	AA	GG	NN	GG	GG	NN	NN	GG
100056864|F|0-11:A>G-11:A>G	A/G	1	33379924	NA	NA	DArT	NA	NA	NA	R	NN	NN	NN	GG	GG	NN	AA	AA	NN	NN	NN	GG	AA	GG	NN	GG	NN	NN	AA	AA	GG	GG	NN	GG	GG	NN	GG	AA	NN	AA	NN	AA	GG	NN	NN	NN	NN	GG	GG
3383267|F|0-11:T>G-11:T>G	T/G	1	16004467	NA	NA	DArT	NA	NA	NA	K	NN	GG	GG	GG	GG	NN	TT	GG	GG	GG	NN	GG	TT	GG	GG	NN	GG	TT	GG	GG	GG	GG	GG	NN	GG	GG	NN	TT	GG	TT	GG	GG	GG	GG	NN	GG	GG	GG	NN
3383182|F|0-11:T>A-11:T>A	T/A	1	31946056	NA	NA	DArT	NA	NA	NA	W	NN	AA	AA	AA	AA	TT	TT	TT	AA	AA	NN	AA	TT	AA	AA	AA	AA	TT	TT	TT	AA	AA	AA	AA	AA	AA	AA	TT	AA	TT	TT	TT	AA	AA	NN	NN	AA	AA	AA
3377401|F|0-11:T>A-11:T>A	T/A	1	38166411	NA	NA	DArT	NA	NA	NA	W	TT	TT	TT	TT	TT	TT	TT	TT	TT	TT	NN	TT	NN	TT	NN	TT	TT	TT	TT	TT	TT	TT	NN	TT	TT	NN	TT	TT	TT	TT	TT	TT	TT	TT	TT	TT	NN	TT	TT
8207029|F|0-11:G>A-11:G>A	G/A	1	1119329	NA	NA	DArT	NA	NA	NA	R	GG	GG	GG	GG	GG	GG	AA	GG	GG	NN	GG	GG	GG	GG	GG	GG	GG	GG	GG	GG	GG	GG	GG	GG	GG	GG	GG	GG	GG	GG	GG	GG	GG	GG	GG	NN	GG	GG	GG
3369085|F|0-11:G>T-11:G>T	G/T	1	35924691	NA	NA	DArT	NA	NA	NA	K	TT	GG	GG	GG	GG	TT	TT	TT	GG	GG	NN	GG	TT	GG	GG	GG	GG	TT	TT	TT	GG	GG	GG	GG	GG	GG	GG	TT	GG	TT	TT	TT	GG	GG	GG	GG	GG	GG	GG
100082490|F|0-11:G>A-11:G>A	G/A	1	19108862	NA	NA	DArT	NA	NA	NA	R	NN	NN	GG	NN	NN	GG	GG	GG	NN	GG	NN	GG	NN	NN	GG	NN	GG	GG	NN	GG	GG	GG	NN	GG	GG	GG	NN	AA	GG	NN	GG	GG	GG	GG	NN	GG	NN	NN	GG
8669737|F|0-11:A>T-11:A>T	A/T	1	40150429	NA	NA	DArT	NA	NA	NA	W	AA	TT	NN	TT	TT	AA	AA	AA	NN	NN	TT	TT	AA	TT	TT	NN	TT	AA	AA	AA	TT	TT	NN	TT	TT	NN	TT	NN	TT	NN	AA	AA	NN	NN	TT	NN	TT	TT	TT
3379687|F|0-11:C>A-11:C>A	C/A	1	44166145	NA	NA	DArT	NA	NA	NA	M	CC	AA	AA	AA	AA	CC	CC	CC	AA	NN	AA	AA	CC	AA	AA	AA	AA	CC	CC	CC	AA	AA	AA	AA	AA	AA	AA	CC	AA	CC	CC	CC	AA	CA	AA	AA	AA	AA	AA
100090663|F|0-11:T>C-11:T>C	T/C	1	6340031	NA	NA	DArT	NA	NA	NA	Y	NN	TT	TT	TT	TT	CC	CC	CC	NN	TT	NN	NN	CC	TT	TT	TT	TT	NN	NN	CC	TT	TT	TT	TT	TT	NN	TT	CC	TT	NN	CC	CC	TT	TT	NN	TT	NN	TT	TT
8210020|F|0-11:G>A-11:G>A	G/A	1	40084464	NA	NA	DArT	NA	NA	NA	R	NN	GG	GG	GG	GG	AA	AA	AA	GG	GG	NN	GG	AA	GG	GG	GG	GG	AA	AA	AA	GG	GG	GG	GG	GG	GG	GG	AA	GG	AA	AA	AA	GG	GG	GG	GG	GG	GG	GG
100094148|F|0-11:T>C-11:T>C	T/C	1	18527079	NA	NA	DArT	NA	NA	NA	Y	NN	TT	TT	TT	TT	NN	CC	NN	NN	NN	NN	NN	NN	NN	TT	TT	TT	NN	CC	NN	TT	TT	TT	TT	TT	TT	TT	NN	TT	NN	NN	CC	TT	TT	TT	TT	TT	TT	TT
3376333|F|0-11:C>G-11:C>G	C/G	1	45665970	NA	NA	DArT	NA	NA	NA	S	CC	GG	GG	GG	GG	CC	CC	CC	GG	GG	GG	GG	CC	GG	GG	GG	GG	CC	CC	CC	GG	GG	GG	GG	GG	NN	GG	CC	GG	CC	CC	CC	GG	GG	GG	GG	GG	GG	GG
100097308|F|0-11:A>T-11:A>T	A/T	1	35750445	NA	NA	DArT	NA	NA	NA	W	NN	NN	TT	TT	TT	AA	AA	AA	NN	TT	NN	NN	AA	TT	TT	NN	TT	AA	AA	NN	TT	TT	NN	TT	NN	NN	TT	NN	TT	NN	AA	AA	TT	TT	TT	NN	NN	TT	NN
3378127|F|0-11:A>T-11:A>T	A/T	1	43087780	NA	NA	DArT	NA	NA	NA	W	AA	AA	AA	AA	AA	AA	AA	AA	AA	AA	AA	AA	AA	NN	AA	AA	AA	AA	AA	AA	AA	AA	AA	AA	AA	NN	AA	AA	AA	AA	AA	AA	AA	AA	AA	AA	AA	AA	AA
8206779|F|0-11:C>T-11:C>T	C/T	1	46157358	NA	NA	DArT	NA	NA	NA	Y	NN	TT	TT	TT	TT	NN	NN	NN	TT	TT	TT	TT	NN	TT	TT	TT	TT	NN	NN	TT	TT	TT	NN	TT	TT	NN	TT	NN	TT	NN	NN	TT	TT	TT	TT	TT	TT	TT	TT
8216425|F|0-11:A>G-11:A>G	A/G	1	42682688	NA	NA	DArT	NA	NA	NA	R	AA	GG	GG	GG	GG	AA	AA	AA	GG	GG	NN	GG	AG	GG	GG	GG	GG	GG	AA	AA	GG	GG	GG	GG	GG	GG	GG	AG	GG	AA	AG	AA	GG	GG	GG	GG	NN	GG	GG
100115108|F|0-11:G>T-11:G>T	G/T	1	12502506	NA	NA	DArT	NA	NA	NA	K	GG	TT	TT	TT	TT	GG	GG	GG	TT	TT	NN	TT	GG	NN	NN	NN	TT	GG	GG	GG	TT	TT	NN	TT	GG	NN	TT	GG	NN	GG	GG	GG	TT	TT	TT	TT	NN	TT	TT
100117352|F|0-11:G>C-11:G>C	G/C	1	28069777	NA	NA	DArT	NA	NA	NA	S	NN	CC	CC	CC	CC	NN	NN	GG	NN	NN	CC	CC	NN	CC	NN	NN	CC	NN	GG	NN	CC	NN	NN	CC	NN	CC	CC	GG	CC	NN	GG	GG	CC	CC	CC	CC	CC	CC	CC
3369995|F|0-12:G>A-12:G>A	G/A	1	50190871	NA	NA	DArT	NA	NA	NA	R	GG	AA	AA	AA	AA	GG	GG	GG	AA	AA	NN	AA	GG	AA	AA	AA	AA	GG	GG	GG	AA	AA	AA	AA	AA	AA	AA	GG	AA	GG	GG	GG	AA	AA	AA	AA	AA	AA	AA
13121323|F|0-12:A>G-12:A>G	A/G	1	50044937	NA	NA	DArT	NA	NA	NA	R	NN	GG	GG	GG	GG	AA	AA	AA	GG	NN	GG	GG	AA	GG	GG	GG	GG	AA	AA	AA	GG	GG	GG	GG	GG	GG	GG	AA	GG	AA	AA	AG	GG	GG	GG	GG	NN	GG	GG
3381188|F|0-12:G>C-12:G>C	G/C	1	6465142	NA	NA	DArT	NA	NA	NA	S	GG	CC	CC	CC	CC	GG	GG	GG	CC	CC	CC	CC	GG	CC	CC	CC	CC	GG	GG	GG	CC	CC	CC	CC	CC	CC	CC	GG	CC	GG	GG	GG	CC	CC	CC	CC	CC	CC	CC
3381544|F|0-12:T>C-12:T>C	T/C	1	1460809	NA	NA	DArT	NA	NA	NA	Y	TT	CC	CC	TT	TT	TT	TT	TT	TT	NN	CC	CC	TT	TC	CC	NN	CC	NN	TT	TT	TT	TT	TT	CC	CC	TT	TT	TT	CC	TT	TT	TT	CC	TT	TT	CC	NN	NN	TC
100056786|F|0-12:T>C-12:T>C	T/C	1	7966838	NA	NA	DArT	NA	NA	NA	Y	CC	TT	TT	TT	NN	CC	CC	CC	NN	NN	TT	NN	CC	TT	TT	TT	TT	NN	CC	CC	TT	TT	TT	TT	TT	NN	TT	CC	TT	NN	NN	CC	TT	TT	NN	NN	NN	TT	NN
100058720|F|0-12:A>G-12:A>G	A/G	1	37432042	NA	NA	DArT	NA	NA	NA	R	AA	GG	GG	GG	NN	AA	AG	AA	GG	NN	NN	GG	AA	GG	NN	GG	GG	AA	AA	AA	GG	GG	NN	NN	GG	GG	GG	AA	GG	AA	AA	AA	GG	GG	NN	GG	GG	GG	GG
3378625|F|0-12:T>C-12:T>C	T/C	1	50133117	NA	NA	DArT	NA	NA	NA	Y	TC	CC	CC	CC	CC	TT	TT	TT	CC	CC	NN	CC	TT	CC	CC	CC	CC	TT	TT	TT	CC	CC	CC	CC	CC	CC	CC	TT	CC	TT	TT	TT	CC	CC	CC	CC	CC	CC	CC
8212358|F|0-12:A>C-12:A>C	A/C	1	26469876	NA	NA	DArT	NA	NA	NA	M	NN	AA	AA	AA	AA	AA	AA	AA	AA	AC	NN	CC	AA	AA	AA	AA	AC	AA	AA	AA	AA	AA	NN	AA	AC	NN	AA	AA	AA	AA	AA	AA	AA	AA	AA	AA	AA	AA	AA
3382683|F|0-12:T>C-12:T>C	T/C	1	50684769	NA	NA	DArT	NA	NA	NA	Y	TT	CC	CC	CC	CC	NN	NN	NN	CC	NN	NN	CC	NN	CC	CC	CC	CC	NN	NN	NN	CC	CC	CC	CC	CC	CC	CC	NN	CC	NN	NN	NN	CC	CC	CC	CC	CC	CC	CC
100081692|F|0-12:T>C-12:T>C	T/C	1	15354632	NA	NA	DArT	NA	NA	NA	Y	NN	CC	CC	CC	CC	NN	TT	NN	NN	NN	CC	CC	TT	CC	CC	CC	CC	TT	NN	NN	CC	CC	NN	CC	CC	NN	CC	NN	CC	NN	NN	NN	CC	CC	NN	CC	NN	CC	CC
3367875|F|0-12:T>A-12:T>A	T/A	1	1640557	NA	NA	DArT	NA	NA	NA	W	TT	AA	AA	AA	AA	TT	TT	TT	AA	TT	NN	AA	TT	AA	AA	AA	AA	TT	TT	TT	AA	AA	NN	AA	AA	NN	AA	TT	AA	TT	TT	TT	AA	AA	AA	AA	NN	NN	AA
3369480|F|0-12:G>A-12:G>A	G/A	1	48289853	NA	NA	DArT	NA	NA	NA	R	NN	GG	GG	GG	GG	NN	AA	AA	GG	NN	GG	GG	AA	GG	GG	GG	GG	AA	AA	AA	GG	GG	GG	GG	GG	NN	GG	NN	GG	AA	AA	NN	GG	GG	GG	GG	GG	GG	GG
8215000|F|0-12:G>C-12:G>C	G/C	1	1752082	NA	NA	DArT	NA	NA	NA	S	CC	GG	GG	GG	GG	CC	NN	CC	GG	GG	GG	GG	CC	GG	GG	GG	GG	CC	CC	CC	GG	GG	GG	GG	GG	GG	GG	CC	GG	CC	CC	CC	GG	GG	GG	GG	GG	GG	GG
8196566|F|0-12:T>A-12:T>A	T/A	1	356575	NA	NA	DArT	NA	NA	NA	W	TT	TT	TT	TT	TT	TA	AA	TT	TT	NN	NN	TT	TT	TT	TT	TT	TT	AA	TT	TT	TT	TT	TT	TT	TT	TT	TT	TT	TT	TT	TT	TA	TT	TT	TT	TT	TT	TT	TT
3378382|F|0-12:T>A-12:T>A	T/A	1	16840495	NA	NA	DArT	NA	NA	NA	W	TT	TT	TT	TT	TT	TT	TT	AA	TT	TT	NN	TT	TT	TT	TT	TT	TT	TT	AA	AA	TT	TT	TT	TT	TT	TT	TT	TT	TT	TT	AA	AA	TT	TT	TT	TT	TT	TT	TT
3378504|F|0-12:T>C-12:T>C	T/C	1	51685743	NA	NA	DArT	NA	NA	NA	Y	TT	CC	CC	CC	CC	TC	TT	TT	CC	NN	CC	CC	TT	CC	CC	CC	TC	TT	TT	TT	CC	CC	CC	CC	TC	CC	CC	TT	CC	TT	TT	TT	CC	TC	CC	CC	CC	CC	CC
100110141|F|0-12:T>C-12:T>C	T/C	1	9024788	NA	NA	DArT	NA	NA	NA	Y	NN	TT	TT	TT	TT	CC	NN	CC	TT	TT	TT	TT	CC	NN	TT	TT	TT	CC	CC	CC	TT	TT	TT	TT	TT	NN	TT	CC	TT	CC	CC	CC	TT	TT	TT	TT	TT	TT	TT
100112040|F|0-12:T>C-12:T>C	T/C	1	25503222	NA	NA	DArT	NA	NA	NA	Y	NN	TT	NN	TT	TT	NN	NN	NN	TT	NN	TT	TT	NN	TT	NN	TT	TT	NN	NN	NN	TT	TT	TT	TT	TT	NN	TT	NN	NN	NN	NN	NN	TT	TT	TT	CC	NN	CC	TT
100113228|F|0-12:T>A-12:T>A	T/A	1	36581176	NA	NA	DArT	NA	NA	NA	W	NN	TT	TT	TT	TT	TT	TT	TT	TT	NN	TT	NN	TA	NN	TT	TT	TT	TT	TA	TA	TT	TT	TT	TT	TT	NN	TT	TT	NN	NN	TA	TT	TT	TT	TT	NN	TT	NN	TT
8216707|F|0-12:G>T-12:G>T	G/T	1	16081939	NA	NA	DArT	NA	NA	NA	K	NN	GG	NN	GG	NN	NN	TT	TT	GG	GG	NN	GG	GT	NN	GG	GG	GG	GG	TT	TT	GG	GG	NN	TT	GG	NN	GG	GT	GG	NN	NN	TT	GG	NN	NN	NN	NN	GG	GG
3384500|F|0-13:G>T-13:G>T	G/T	1	47657253	NA	NA	DArT	NA	NA	NA	K	GG	TT	TT	TT	TT	GG	GG	GG	TT	NN	TT	TT	GG	TT	TT	NN	TT	GG	GG	GG	TT	TT	TT	TT	TT	NN	TT	GG	TT	NN	GG	GG	TT	NN	TT	TT	NN	TT	TT
3381304|F|0-13:A>C-13:A>C	A/C	1	41131322	NA	NA	DArT	NA	NA	NA	M	AA	CC	CC	CC	CC	AA	AA	AA	CC	CC	NN	CC	AA	CC	NN	CC	CC	AA	AA	AA	CC	CC	NN	NN	CC	CC	CC	AA	CC	NN	AA	AA	CC	CC	CC	CC	CC	AC	CC
3379036|F|0-13:G>A-13:G>A	G/A	1	31723750	NA	NA	DArT	NA	NA	NA	R	GG	AA	AA	AA	AA	GG	GG	GG	AA	AA	AA	AA	GG	AA	AA	AA	AA	GG	GG	GG	AA	AA	AA	AA	AA	AA	AA	GG	AA	GG	GG	GG	AA	AA	AA	AA	AA	AA	AA
3377899|F|0-13:T>C-13:T>C	T/C	1	6604575	NA	NA	DArT	NA	NA	NA	Y	TT	TT	TT	TT	TT	TT	TT	TT	TT	TT	TT	TT	TT	TT	TT	TT	TT	TT	TT	TT	TT	TT	TT	TT	TT	TT	TT	TT	TT	TT	TT	TT	TT	TT	TT	TT	TT	TT	TT
16646896|F|0-13:T>C-13:T>C	T/C	1	50334639	NA	NA	DArT	NA	NA	NA	Y	NN	NN	CC	CC	CC	TT	TT	TT	CC	NN	CC	CC	TT	CC	NN	CC	NN	TT	TT	TT	CC	CC	CC	CC	CC	CC	CC	TT	CC	CC	TT	TC	CC	CC	CC	NN	NN	CC	CC
8198854|F|0-13:C>T-13:C>T	C/T	1	47019586	NA	NA	DArT	NA	NA	NA	Y	CC	TT	TT	TT	TT	CC	NN	CC	TT	NN	NN	TT	CC	NN	TT	TT	TT	CC	CC	CC	TT	TT	TT	NN	TT	TT	TT	CC	TT	CC	CC	CC	TT	TT	TT	TT	TT	TT	TT
3382081|F|0-13:T>C-13:T>C	T/C	1	7464122	NA	NA	DArT	NA	NA	NA	Y	TT	CC	CC	CC	CC	TT	TT	TT	CC	NN	NN	CC	TT	CC	CC	CC	CC	TT	TT	TT	CC	CC	CC	CC	CC	CC	CC	TT	CC	TT	TT	TT	CC	CC	CC	CC	CC	CC	NN
100055807|F|0-13:C>T-13:C>T	C/T	1	8494460	NA	NA	DArT	NA	NA	NA	Y	TT	NN	TT	TT	TT	CT	CC	CT	TT	NN	NN	TT	CC	TT	TT	TT	TT	CC	CC	CT	TT	TT	TT	TT	TT	NN	TT	NN	TT	CT	CT	TT	TT	TT	TT	NN	NN	TT	TT
3381368|F|0-13:A>T-13:A>T	A/T	1	1433230	NA	NA	DArT	NA	NA	NA	W	TT	AA	AA	AA	AA	TT	TT	TT	NN	NN	NN	AA	AT	AA	AA	AA	AA	TT	TT	TT	AA	AA	AA	AT	AA	AA	AA	TT	AA	TT	TT	TT	AA	AA	AA	NN	AA	AA	AA
100056203|F|0-13:A>G-13:A>G	A/G	1	36880943	NA	NA	DArT	NA	NA	NA	R	NN	NN	NN	NN	NN	NN	GG	GG	NN	NN	NN	AA	GG	AA	AA	NN	AA	GG	GG	GG	AA	AA	AA	NN	AA	AA	NN	GG	AA	NN	GG	GG	NN	AA	AA	NN	NN	AA	NN
100059625|F|0-13:C>T-13:C>T	C/T	1	21203034	NA	NA	DArT	NA	NA	NA	Y	CC	NN	NN	NN	TT	CC	CC	CC	TT	NN	NN	TT	CC	NN	TT	TT	NN	NN	CC	NN	TT	NN	TT	TT	TT	NN	TT	CC	NN	NN	CC	CC	TT	NN	NN	NN	TT	NN	NN
3377581|F|0-13:A>G-13:A>G	A/G	1	36635234	NA	NA	DArT	NA	NA	NA	R	AA	AA	AA	AA	AA	AA	AA	AA	AA	NN	AA	AA	AA	AA	AA	AA	AA	AA	AA	AA	AA	AA	AA	AA	AA	AA	AA	AA	AA	AA	AA	AA	AA	AA	AA	AA	AA	AA	AA
8177127|F|0-13:C>T-13:C>T	C/T	1	48234731	NA	NA	DArT	NA	NA	NA	Y	CC	CC	CC	CC	CC	CC	CC	CC	CT	NN	NN	CC	NN	CC	CC	CC	CC	CC	CC	CC	CC	CC	CC	CC	CC	NN	CC	CC	CC	CC	CC	CC	CC	CC	CC	NN	CC	CC	CC
3383178|F|0-13:C>T-13:C>T	C/T	1	35691542	NA	NA	DArT	NA	NA	NA	Y	NN	TT	NN	TT	TT	CC	CC	CC	TT	NN	TT	TT	CC	TT	TT	TT	TT	CC	CC	CC	TT	TT	NN	TT	TT	TT	TT	CC	TT	CC	CC	CC	TT	TT	CC	TT	TT	CC	TT
3383779|F|0-13:C>G-13:C>G	C/G	1	1139951	NA	NA	DArT	NA	NA	NA	S	GG	NN	CC	CC	CC	GG	GG	GG	CC	CC	NN	CC	GG	CC	CC	CC	CC	GG	GG	GG	CC	CC	CC	CC	CC	NN	CC	NN	CC	GG	GG	GG	CC	CC	CC	NN	NN	CC	CC
8215249|F|0-13:G>T-13:G>T	G/T	1	1636953	NA	NA	DArT	NA	NA	NA	K	NN	GG	GG	GG	GG	NN	NN	NN	GG	NN	GG	GG	NN	GG	GG	GG	GG	NN	NN	NN	GG	GG	GG	GG	GG	NN	GG	NN	GG	NN	NN	NN	GG	GG	GG	GG	GG	GG	GG
8199770|F|0-13:A>T-13:A>T	A/T	1	49854287	NA	NA	DArT	NA	NA	NA	W	AA	TT	TT	TT	TT	NN	NN	AA	TT	TT	AA	TT	AA	TT	TT	TT	TT	NN	NN	AA	TT	TT	TT	TT	TT	TT	TT	AA	TT	AA	NN	AA	TT	TT	AA	AA	TT	TT	TT
3367851|F|0-13:T>C-13:T>C	T/C	1	43647649	NA	NA	DArT	NA	NA	NA	Y	NN	TT	TT	TT	NN	NN	NN	NN	NN	NN	NN	TT	NN	TT	TT	NN	TT	NN	NN	CC	TT	TT	NN	NN	TT	NN	TT	NN	TT	NN	NN	NN	NN	TT	TT	NN	NN	TT	NN
16654729|F|0-13:G>A-13:G>A	G/A	1	42662632	NA	NA	DArT	NA	NA	NA	R	GA	GG	GG	GG	GG	GG	GG	GG	GG	GG	GG	GG	GG	GG	GG	GG	GG	GG	GG	GG	GG	GG	GG	GG	GG	GG	GG	GG	GG	GG	GG	GG	GG	GG	GG	GG	GG	GG	GG
3377345|F|0-13:C>A-13:C>A	C/A	1	21794115	NA	NA	DArT	NA	NA	NA	M	CC	CC	CC	CC	CC	CC	CC	CC	CC	CC	CC	AA	CC	CC	CC	CC	CA	CC	CC	CC	CC	CC	CC	CC	CA	CC	CC	CC	CC	CC	CC	CC	CC	CA	CC	CC	CC	CC	CC
100105632|F|0-13:C>T-13:C>T	C/T	1	31416819	NA	NA	DArT	NA	NA	NA	Y	NN	CC	NN	NN	CC	NN	CC	CT	NN	NN	CC	CC	CC	NN	CC	NN	CC	CC	CT	CT	CC	CC	NN	CC	CC	NN	CC	CC	CC	NN	CT	CC	CC	CC	CC	NN	CC	NN	NN
8213493|F|0-13:C>A-13:C>A	C/A	1	1987728	NA	NA	DArT	NA	NA	NA	M	AA	CC	CC	CC	CC	AA	CC	AA	CC	NN	CC	CC	AA	CC	CC	CC	CC	AA	AA	AA	CC	CC	CC	CC	CC	CC	CC	AA	CC	AA	AA	AA	CC	CC	CC	CC	CC	CC	CC
8216657|F|0-13:C>T-13:C>T	C/T	1	16754693	NA	NA	DArT	NA	NA	NA	Y	NN	NN	TT	NN	TT	CC	CC	CC	TT	NN	NN	TT	CC	NN	TT	TT	TT	NN	CC	CC	TT	TT	TT	NN	CT	NN	TT	NN	TT	CC	NN	NN	TT	TT	NN	NN	TT	TT	TT
3382726|F|0-13:G>A-13:G>A	G/A	1	5329831	NA	NA	DArT	NA	NA	NA	R	AA	GG	GG	GG	NN	GG	GG	GG	NN	NN	GG	GG	GG	GG	GG	GG	NN	GG	GG	GG	GG	GG	GG	GG	NN	GG	GG	GG	NN	GG	GG	GA	GG	GG	GG	GG	NN	GG	GG
13122547|F|0-13:T>A-13:T>A	T/A	1	21461713	NA	NA	DArT	NA	NA	NA	W	NN	TT	TT	TT	TT	NN	AA	AA	TT	NN	NN	TT	AA	TT	TT	TT	TT	NN	AA	NN	TT	TT	TT	TT	TT	NN	TT	AA	TT	NN	AA	AA	TT	TT	TT	TT	TT	TT	TT
3380345|F|0-14:T>A-14:T>A	T/A	1	11276959	NA	NA	DArT	NA	NA	NA	W	TT	AA	NN	NN	AA	TT	TT	AA	AA	NN	NN	AA	NN	AA	AA	AA	AA	TT	NN	NN	AA	AA	AA	AA	AA	NN	AA	NN	AA	TT	AA	AA	AA	NN	AA	NN	NN	AA	NN
3381711|F|0-14:G>A-14:G>A	G/A	1	51074609	NA	NA	DArT	NA	NA	NA	R	GG	AA	AA	AA	AA	GG	GG	GG	AA	NN	NN	AA	GG	AA	AA	AA	AA	GG	GG	GG	AA	NN	NN	AA	AA	AA	AA	GG	AA	NN	GG	GG	AA	AA	AA	AA	NN	AA	AA
100051937|F|0-14:T>C-14:T>C	T/C	1	37009451	NA	NA	DArT	NA	NA	NA	Y	CC	TT	NN	TT	TT	NN	NN	NN	TT	NN	NN	TT	TC	TT	TT	TT	TT	NN	NN	CC	NN	TT	NN	TT	TT	NN	TT	CC	TT	NN	NN	NN	TT	TT	TT	TT	TT	NN	NN
100052648|F|0-14:T>C-14:T>C	T/C	1	34160278	NA	NA	DArT	NA	NA	NA	Y	TT	NN	CC	CC	CC	NN	TT	TT	CC	NN	NN	CC	NN	NN	CC	NN	CC	NN	NN	TT	CC	CC	NN	NN	CC	CC	NN	TT	CC	NN	TT	TT	CC	NN	CC	NN	CC	NN	CC
100054011|F|0-14:C>T-14:C>T	C/T	1	17524184	NA	NA	DArT	NA	NA	NA	Y	NN	CC	NN	CC	CC	NN	NN	TT	CC	NN	NN	CC	NN	NN	NN	NN	CC	NN	TT	NN	CC	CC	NN	NN	CC	NN	CC	NN	CC	NN	TT	TT	CC	NN	CC	NN	NN	CC	CC
3372403|F|0-14:T>C-14:T>C	T/C	1	39651273	NA	NA	DArT	NA	NA	NA	Y	TT	NN	NN	CC	CC	TT	TT	TT	CC	TT	NN	CC	TT	NN	NN	NN	CC	TT	TT	TT	CC	NN	NN	CC	CC	NN	NN	TT	CC	TT	TT	TT	NN	CC	NN	CC	NN	NN	CC
100060210|F|0-14:G>A-14:G>A	G/A	1	31328724	NA	NA	DArT	NA	NA	NA	R	NN	GG	NN	GG	GG	AA	AA	GG	GG	GG	NN	NN	GG	GG	NN	GG	GG	AA	NN	GG	GG	NN	NN	GG	GG	GG	GG	GG	GG	NN	GG	GG	GG	GG	NN	GG	NN	NN	GG
3368264|F|0-14:T>A-14:T>A	T/A	1	35520242	NA	NA	DArT	NA	NA	NA	W	TT	AA	AA	AA	AA	TT	TT	TT	AA	NN	AA	AA	TT	AA	AA	AA	AA	TT	TT	TT	AA	AA	AA	AA	AA	NN	AA	TT	AA	TT	TT	TT	AA	AA	AA	AA	AA	AA	AA
8666087|F|0-14:A>G-14:A>G	A/G	1	4768541	NA	NA	DArT	NA	NA	NA	R	GG	NN	NN	GG	GG	NN	NN	GG	NN	NN	NN	GG	NN	GG	NN	GG	GG	NN	GG	GG	NN	GG	NN	NN	NN	NN	GG	NN	GG	NN	GG	GG	GG	GG	GG	NN	NN	GG	GG
3368685|F|0-14:G>C-14:G>C	G/C	1	4761023	NA	NA	DArT	NA	NA	NA	S	GG	CC	CC	CC	CC	GG	GG	GG	CC	CC	CC	CC	GG	CC	CC	CC	CC	GG	GG	GG	CC	CC	NN	CC	CC	NN	CC	GG	CC	GG	GG	GG	CC	CC	CC	CC	CC	CC	CC
13121821|F|0-14:G>A-14:G>A	G/A	1	51331531	NA	NA	DArT	NA	NA	NA	R	NN	NN	NN	GG	GG	NN	NN	NN	GG	GG	NN	NN	NN	NN	GG	GG	GG	NN	NN	AA	GG	GG	NN	NN	GG	NN	NN	NN	GG	NN	AA	NN	GG	GG	GG	GG	NN	GG	NN
8212255|F|0-14:A>G-14:A>G	A/G	1	50319000	NA	NA	DArT	NA	NA	NA	R	NN	AA	AA	AA	AA	NN	NN	NN	AA	NN	NN	AA	NN	AA	AA	AA	AA	NN	NN	GG	AA	AA	AA	AA	AA	NN	AA	NN	AA	NN	NN	NN	AA	AA	AA	AA	NN	AA	AA
100089328|F|0-14:G>A-14:G>A	G/A	1	49733961	NA	NA	DArT	NA	NA	NA	R	NN	GG	NN	GG	GG	NN	NN	NN	NN	NN	GG	GG	NN	GG	GG	GG	GG	NN	NN	NN	GG	GG	NN	NN	GG	NN	GG	NN	GG	NN	NN	NN	GG	NN	GG	GG	NN	NN	GG
3378514|F|0-14:C>T-14:C>T	C/T	1	49369705	NA	NA	DArT	NA	NA	NA	Y	NN	CC	CC	CC	CC	NN	NN	NN	CC	CC	NN	CC	NN	CC	CC	CC	CC	NN	NN	NN	CC	CC	CC	CC	CC	CC	CC	NN	CC	NN	NN	CC	CC	NN	CC	NN	CC	CC	CC
100101187|F|0-14:T>C-14:T>C	T/C	1	28843673	NA	NA	DArT	NA	NA	NA	Y	NN	TT	NN	TT	TT	TT	TT	TT	TT	NN	NN	NN	NN	TT	NN	TT	TT	TT	TT	TT	TT	TT	CC	NN	TT	NN	NN	NN	NN	NN	TT	NN	TT	NN	TT	NN	NN	TT	NN
100104009|F|0-14:A>G-14:A>G	A/G	1	41592882	NA	NA	DArT	NA	NA	NA	R	GG	NN	NN	AA	AA	NN	NN	GG	AA	NN	NN	NN	GG	AA	AA	AA	AA	GG	GG	GG	AA	AA	AA	AA	AA	NN	AA	GG	NN	NN	GG	GG	AA	NN	NN	AA	NN	NN	NN
3378320|F|0-14:G>C-14:G>C	G/C	1	2748228	NA	NA	DArT	NA	NA	NA	S	GG	GG	GG	GG	GG	GG	GG	CC	GG	GG	GG	GG	GC	GG	GG	GG	GG	GG	CC	CC	GG	GG	GG	GG	GG	NN	GG	GG	GG	GG	CC	GC	GG	GG	GG	GG	GG	GG	GG
3381709|F|0-14:G>A-14:G>A	G/A	1	28493158	NA	NA	DArT	NA	NA	NA	R	NN	GG	NN	GG	GG	NN	NN	NN	GG	NN	NN	GG	NN	GG	NN	GG	GG	NN	NN	NN	GG	GG	NN	GG	GG	GG	GG	NN	GG	NN	NN	NN	GG	NN	NN	GG	GG	GG	GG
8216371|F|0-14:C>T-14:C>T	C/T	1	2576604	NA	NA	DArT	NA	NA	NA	Y	TT	CC	CC	CC	CC	CT	TT	TT	CC	CC	NN	CC	TT	CC	CC	CC	CC	TT	TT	TT	CC	CC	CC	CC	CC	CC	CC	TT	CC	TT	TT	TT	CC	CC	CC	CC	CC	CC	CC
100112247|F|0-14:C>G-14:C>G	C/G	1	21531867	NA	NA	DArT	NA	NA	NA	S	NN	CC	CC	CC	NN	NN	GG	NN	CC	NN	CC	CC	NN	CC	NN	NN	CC	NN	NN	NN	CC	NN	CC	CC	CC	NN	CC	NN	CC	GG	NN	NN	CC	NN	CC	NN	NN	NN	CC
16648762|F|0-15:T>C-15:T>C	T/C	1	13788740	NA	NA	DArT	NA	NA	NA	Y	NN	TT	TT	TT	TT	NN	TT	TC	TT	TT	TT	TT	TT	TT	TT	TT	TT	TT	TC	TT	TT	TT	NN	TT	TT	NN	TT	TT	TT	TT	TC	TT	TT	TT	TT	TT	TT	TT	TT
8664373|F|0-15:T>C-15:T>C	T/C	1	50184114	NA	NA	DArT	NA	NA	NA	Y	TT	TT	TT	TT	TT	TT	TT	TT	TT	NN	TT	TT	TT	TT	TT	TT	TT	TT	TT	TT	TT	TT	TT	TT	TT	TT	TT	TT	TT	TT	TT	TT	TT	TT	TT	TT	TT	TT	TT
3370945|F|0-15:G>A-15:G>A	G/A	1	40497611	NA	NA	DArT	NA	NA	NA	R	NN	AA	AA	AA	AA	GG	GG	GG	AA	NN	NN	AA	NN	AA	AA	AA	AA	GG	GG	GG	AA	AA	AA	AA	AA	AA	AA	GG	AA	GG	GG	GG	AA	AA	AA	AA	NN	AA	AA
3382974|F|0-15:A>G-15:A>G	A/G	1	39007560	NA	NA	DArT	NA	NA	NA	R	AA	GG	GG	GG	GG	AA	AA	AA	GG	GG	GG	GG	AA	GG	GG	GG	GG	AA	AA	AA	GG	GG	GG	GG	GG	GG	GG	AA	GG	AA	AA	AA	GG	GG	GG	GG	NN	GG	GG
8197080|F|0-15:T>C-15:T>C	T/C	1	49510335	NA	NA	DArT	NA	NA	NA	Y	TT	CC	NN	CC	CC	NN	NN	TT	NN	NN	NN	CC	TT	CC	CC	CC	CC	TT	TT	TT	CC	CC	CC	NN	CC	NN	CC	TT	CC	TT	TT	TT	CC	CC	CC	CC	NN	NN	CC
18323268|F|0-15:T>C-15:T>C	T/C	1	50225156	NA	NA	DArT	NA	NA	NA	Y	CC	CC	CC	CC	CC	CC	CC	CC	CC	CC	CC	CC	CC	CC	CC	CC	CC	CC	CC	CC	CC	CC	CC	CC	CC	CC	CC	CC	CC	TT	CC	CC	CC	CC	CC	CC	CC	CC	CC
3384558|F|0-15:A>T-15:A>T	A/T	1	3411779	NA	NA	DArT	NA	NA	NA	W	AA	TT	TT	TT	TT	AT	AA	AA	TT	TT	NN	TT	AA	TT	TT	TT	TT	AA	AA	AA	TT	AT	TT	TT	TT	NN	TT	AA	TT	AA	AA	AA	TT	AT	TT	TT	TT	TT	TT
3381680|F|0-15:T>A-15:T>A	T/A	1	47016081	NA	NA	DArT	NA	NA	NA	W	TT	AA	AA	AA	AA	TT	TT	TT	AA	NN	AA	AA	TT	AA	AA	AA	AA	TT	TT	TT	AA	AA	AA	AA	AA	AA	AA	TT	AA	TT	TT	TT	AA	AA	AA	AA	AA	NN	AA
3368855|F|0-15:G>C-15:G>C	G/C	1	49975515	NA	NA	DArT	NA	NA	NA	S	CC	GG	GG	GG	GG	NN	NN	NN	GG	NN	NN	GG	CC	GG	GG	GG	GG	NN	NN	CC	GG	GG	GG	GG	GG	NN	GG	CC	GG	NN	NN	GG	GG	GC	GG	GG	NN	GG	GG
3378839|F|0-15:A>G-15:A>G	A/G	1	2716155	NA	NA	DArT	NA	NA	NA	R	GG	AA	AA	AA	AA	AG	GG	AA	AA	NN	AA	AA	AG	AA	AA	AA	AA	GG	AA	AA	AA	AA	AA	AA	AA	AA	AA	GG	AA	AA	AA	AG	AA	AA	AA	AA	AA	AA	AA
8212130|F|0-15:C>T-15:C>T	C/T	1	1458390	NA	NA	DArT	NA	NA	NA	Y	CC	NN	NN	TT	TT	CC	CC	CC	TT	NN	NN	NN	CC	TT	NN	NN	NN	CC	CC	CC	TT	TT	TT	NN	NN	NN	TT	CC	TT	NN	CC	CC	NN	TT	TT	CC	NN	TT	TT
3381702|F|0-15:A>G-15:A>G	A/G	1	23409910	NA	NA	DArT	NA	NA	NA	R	GG	AA	AA	AA	AA	NN	NN	NN	AA	NN	AA	AA	NN	AA	AA	AA	AA	NN	NN	NN	AA	AA	AA	AA	AA	NN	AA	NN	AA	NN	NN	NN	AA	AA	AA	AA	AA	AA	AA
3379925|F|0-15:G>A-15:G>A	G/A	1	9331677	NA	NA	DArT	NA	NA	NA	R	NN	NN	AA	AA	AA	GG	GG	GG	AA	NN	NN	AA	GG	AA	AA	AA	AA	GG	GG	GG	AA	AA	AA	AA	AA	NN	AA	GG	AA	GG	GG	GG	AA	AA	AA	NN	AA	AA	AA
8204284|F|0-15:T>A-15:T>A	T/A	1	31892619	NA	NA	DArT	NA	NA	NA	W	AA	TT	TT	TT	TT	AA	AA	AA	TT	TT	NN	TT	AA	TT	TT	TT	TT	AA	AA	AA	TT	TT	TT	TT	TT	TT	TT	AA	TT	AA	AA	AA	TT	TT	TT	TT	TT	TT	TT
3370027|F|0-15:A>T-15:A>T	A/T	1	49385773	NA	NA	DArT	NA	NA	NA	W	NN	AA	AA	AA	NN	NN	NN	NN	AA	AA	AA	AA	NN	AA	AA	AA	AA	NN	NN	NN	AA	AA	AA	AA	AA	AA	AA	NN	AA	NN	NN	TT	AA	AA	AA	NN	AA	AA	AA
100089629|F|0-15:T>C-15:T>C	T/C	1	16620235	NA	NA	DArT	NA	NA	NA	Y	NN	TT	TT	NN	TT	CC	CC	TT	TT	NN	TT	NN	CC	NN	NN	TT	TT	CC	TT	TT	NN	NN	NN	TT	TT	NN	NN	NN	TT	CC	TT	TT	TT	TT	TT	TT	NN	TT	TT
3369772|F|0-15:G>A-15:G>A	G/A	1	52165542	NA	NA	DArT	NA	NA	NA	R	NN	GG	GG	GG	GG	GG	GG	GG	GG	GG	AA	NN	GG	AA	GG	GA	GG	GG	GG	GG	GA	GA	GG	GG	GG	GG	GG	GG	GA	GG	GG	GG	GG	GA	GG	GG	GG	NN	NN
3381577|F|0-15:G>A-15:G>A	G/A	1	24310437	NA	NA	DArT	NA	NA	NA	R	GA	GG	GG	GG	GG	GG	GG	GG	GG	NN	NN	GA	GG	GA	GG	GG	GA	GG	GG	GG	GG	GG	GG	GG	GA	GG	GG	GG	GG	GG	GG	GG	GG	GG	GG	GG	GG	GG	GG
3367342|F|0-15:G>C-15:G>C	G/C	1	1476736	NA	NA	DArT	NA	NA	NA	S	GG	CC	CC	CC	CC	GG	GG	GG	CC	CC	NN	CC	GG	CC	CC	CC	CC	GG	GG	GG	CC	CC	CC	CC	CC	CC	CC	GG	CC	GG	GG	GG	CC	CC	CC	CC	CC	CC	CC
8204602|F|0-15:T>G-15:T>G	T/G	1	4297384	NA	NA	DArT	NA	NA	NA	K	TT	TT	TT	TT	TT	TG	GG	TT	TT	NN	NN	TT	TG	TT	TT	TT	TT	GG	TT	TT	TT	TT	TT	TT	TT	NN	TT	GG	TT	TT	TT	TT	TT	TG	TT	TT	NN	TT	TT
8215513|F|0-15:G>A-15:G>A	G/A	1	291561	NA	NA	DArT	NA	NA	NA	R	AA	GG	GG	GG	NN	AA	NN	AA	GG	NN	NN	GG	AA	GG	GG	GG	GG	AA	NN	AA	GG	NN	NN	GG	GG	NN	GG	NN	GG	AA	AA	AA	NN	NN	GG	NN	NN	GG	GG
8214478|F|0-15:G>C-15:G>C	G/C	1	985632	NA	NA	DArT	NA	NA	NA	S	NN	GG	GG	NN	GG	CC	CC	NN	GG	NN	GG	GG	CC	GG	GG	GG	GG	CC	NN	GG	GG	GG	GG	GG	GG	GC	GG	CC	GG	CC	NN	NN	GG	GC	NN	GG	GG	NN	GG
3375607|F|0-15:A>G-15:A>G	A/G	1	31087293	NA	NA	DArT	NA	NA	NA	R	GG	AA	AA	AA	AA	GG	GG	GG	AA	NN	AA	AA	GG	AA	AA	AA	AA	GG	GG	GG	AA	AA	AA	AA	AA	AA	AA	GG	NN	GG	GG	GG	AA	AA	NN	AA	AA	NN	AA
100113229|F|0-15:A>T-15:A>T	A/T	1	13526334	NA	NA	DArT	NA	NA	NA	W	AA	AA	AA	AA	AA	NN	AA	AA	NN	NN	NN	AA	TT	AA	AA	AA	AA	NN	AT	AT	AA	AA	AA	AA	AA	NN	AA	AA	AA	AA	AT	AA	AA	AA	NN	NN	NN	AA	AA
100114722|F|0-15:T>C-15:T>C	T/C	1	29886156	NA	NA	DArT	NA	NA	NA	Y	NN	TT	TT	TT	TT	NN	NN	CC	TT	NN	TT	NN	CC	TT	TT	TT	TT	NN	CC	CC	TT	TT	TT	NN	TT	TT	NN	NN	TT	CC	NN	CC	TT	TC	NN	TT	TT	TT	TT
100116590|F|0-15:A>G-15:A>G	A/G	1	25541525	NA	NA	DArT	NA	NA	NA	R	NN	NN	GG	GG	NN	NN	AA	GG	NN	NN	GG	NN	AA	NN	NN	GG	NN	AA	AA	GG	GG	GG	GG	NN	GG	NN	NN	AA	GG	AA	AG	AG	GG	GG	NN	NN	NN	GG	NN
3382726|F|0-15:G>T-15:G>T	G/T	1	5329831	NA	NA	DArT	NA	NA	NA	K	NN	GG	GG	GG	NN	GG	GG	GG	NN	NN	GG	GG	GG	GG	GG	GG	NN	GG	GG	GG	GG	GG	GG	GG	NN	GG	GG	GG	NN	GG	GG	GT	GG	GG	GG	GG	NN	GG	GG
100117762|F|0-15:G>A-15:G>A	G/A	1	16754769	NA	NA	DArT	NA	NA	NA	R	NN	AA	NN	AA	AA	NN	GG	GG	NN	NN	AA	AA	GG	GA	NN	NN	AA	GG	GG	NN	AA	AA	NN	NN	AA	AA	NN	GG	AA	GG	GG	GG	NN	NN	NN	NN	AA	NN	AA
100052573|F|0-16:A>G-16:A>G	A/G	1	21071783	NA	NA	DArT	NA	NA	NA	R	NN	NN	NN	GG	NN	NN	AA	AA	AG	NN	NN	GG	AA	NN	NN	GG	GG	AA	AA	AA	NN	GG	GG	GG	GG	NN	GG	NN	GG	AA	AA	AA	GG	NN	GG	NN	NN	GG	GG
3383652|F|0-16:C>T-16:C>T	C/T	1	48164908	NA	NA	DArT	NA	NA	NA	Y	CC	TT	TT	TT	TT	CC	CC	CC	TT	TT	NN	TT	CC	NN	TT	TT	TT	CC	CC	CC	TT	TT	TT	NN	TT	TT	NN	CC	NN	CC	CC	CC	TT	TT	TT	NN	TT	TT	TT
3383116|F|0-16:G>A-16:G>A	G/A	1	14883313	NA	NA	DArT	NA	NA	NA	R	GG	AA	AA	AA	AA	GG	GG	GG	AA	AA	AA	AA	GG	NN	AA	AA	AA	GG	GG	GG	AA	AA	AA	AA	AA	AA	AA	GG	AA	NN	GG	GG	AA	AA	AA	NN	AA	AA	AA
100053664|F|0-16:G>A-16:G>A	G/A	1	34223672	NA	NA	DArT	NA	NA	NA	R	NN	NN	NN	GG	NN	AA	NN	AA	GG	NN	NN	GG	NN	GG	GG	GG	GG	NN	AA	NN	GG	GG	NN	GG	GG	GG	GG	AA	NN	NN	AA	AA	GG	GG	GG	GG	GG	GG	GG
3379624|F|0-16:G>T-16:G>T	G/T	1	42809720	NA	NA	DArT	NA	NA	NA	K	GG	GG	GG	GG	GG	GG	GG	GG	GG	NN	NN	GG	GG	GG	GG	GG	GG	GG	GG	GG	GG	GG	GG	GG	GG	GG	GG	GG	GG	GG	GG	GG	GG	GG	GG	GG	GG	GG	GG
100055752|F|0-16:G>A-16:G>A	G/A	1	36590440	NA	NA	DArT	NA	NA	NA	R	GG	GG	GG	GG	GG	GG	GG	GG	GG	NN	NN	GG	GG	GG	GG	GG	GG	GG	GG	GG	GG	GG	NN	NN	GG	GG	GG	GG	GG	GG	GG	GG	GG	GG	AA	GG	GG	GG	GG
3366212|F|0-16:A>T-16:A>T	A/T	1	51291833	NA	NA	DArT	NA	NA	NA	W	NN	AA	AA	AA	AA	NN	NN	NN	AA	AA	AA	AA	NN	AA	AA	AA	AA	NN	NN	NN	AA	AA	AA	AA	AA	AA	AA	TT	AA	NN	NN	NN	AA	AA	AA	AA	AA	AA	AA
8195488|F|0-16:C>G-16:C>G	C/G	1	17581808	NA	NA	DArT	NA	NA	NA	S	CC	CC	CC	CC	CC	CC	CC	CC	CC	CC	CC	CC	CC	CC	CC	CC	CC	CC	CC	CC	CC	CC	CC	NN	CC	CC	CC	CC	CC	NN	CC	CC	CC	CC	CC	NN	CC	CC	CC
3373426|F|0-16:T>G-16:T>G	T/G	1	51252180	NA	NA	DArT	NA	NA	NA	K	TT	GG	GG	GG	GG	TT	TT	TT	GG	GG	NN	GG	TT	GG	GG	GG	GG	TT	TT	TT	GG	GG	GG	GG	GG	GG	GG	TT	GG	TT	TT	TT	GG	GG	GG	NN	GG	GG	GG
3379757|F|0-16:C>G-16:C>G	C/G	1	50007177	NA	NA	DArT	NA	NA	NA	S	GG	CC	CC	CC	CC	NN	NN	NN	CC	NN	NN	CC	GG	CC	CC	CC	CC	NN	NN	GG	CC	CC	CC	CC	CC	NN	CC	GG	CC	NN	NN	CC	CC	CC	CC	CC	CC	CC	CC
3384411|F|0-16:G>A-16:G>A	G/A	1	10577679	NA	NA	DArT	NA	NA	NA	R	GG	AA	AA	AA	AA	GG	GG	NN	AA	NN	NN	AA	GG	AA	NN	AA	AA	NN	NN	NN	AA	AA	AA	AA	AA	AA	AA	GG	AA	NN	NN	NN	AA	AA	AA	AA	NN	AA	AA
8198982|F|0-16:G>A-16:G>A	G/A	1	39372214	NA	NA	DArT	NA	NA	NA	R	NN	GG	GG	GG	GG	NN	NN	AA	GG	GG	GG	GG	AA	GG	GG	GG	GG	NN	AA	AA	GG	GG	GG	GG	GG	NN	GG	NN	GG	NN	AA	NN	GG	GG	GG	GG	GG	GG	GG
100080101|F|0-16:A>G-16:A>G	A/G	1	3706463	NA	NA	DArT	NA	NA	NA	R	NN	AA	AA	AA	AA	GG	GG	AA	AA	AA	NN	AA	GG	AA	AA	AA	AA	GG	AA	AA	AA	AA	AA	AA	AA	NN	AA	NN	AA	GG	AA	AA	AA	AA	AA	AA	AA	AA	AA
3380586|F|0-16:T>C-16:T>C	T/C	1	42922690	NA	NA	DArT	NA	NA	NA	Y	TT	CC	CC	CC	CC	TT	TT	TT	CC	NN	CC	CC	TT	CC	CC	CC	CC	TT	TT	TT	CC	CC	CC	CC	CC	CC	CC	TT	CC	TT	TT	TT	CC	TC	CC	CC	CC	CC	CC
8211265|F|0-16:G>A-16:G>A	G/A	1	40237698	NA	NA	DArT	NA	NA	NA	R	AA	GG	GG	GG	GG	AA	AA	AA	GG	GG	GG	GG	AA	GG	GG	GG	GG	AA	AA	AA	GG	GG	GG	GG	GG	GG	GG	AA	GG	AA	AA	AA	GG	GG	GG	GG	GG	GG	GG
3377976|F|0-16:C>T-16:C>T	C/T	1	42410291	NA	NA	DArT	NA	NA	NA	Y	CC	TT	TT	TT	TT	CC	CC	CC	TT	CT	NN	TT	CC	TT	TT	TT	TT	CC	CC	CC	TT	TT	TT	TT	TT	TT	TT	CC	TT	CC	CC	CC	TT	TT	TT	TT	TT	TT	TT
3379070|F|0-16:T>A-16:T>A	T/A	1	42935283	NA	NA	DArT	NA	NA	NA	W	TT	AA	AA	AA	AA	NN	TT	TT	AA	AA	NN	AA	TT	AA	AA	AA	AA	TT	TT	TT	AA	AA	AA	AA	AA	AA	AA	TT	AA	TT	TT	TT	AA	AA	AA	AA	NN	AA	AA
3380869|F|0-16:T>A-16:T>A	T/A	1	631537	NA	NA	DArT	NA	NA	NA	W	NN	TT	TT	TT	TT	NN	NN	NN	TT	NN	TT	TT	NN	TT	TT	TT	TT	NN	NN	NN	TA	TT	TT	TT	TT	TT	TT	NN	TT	NN	NN	NN	TT	TT	AA	NN	TT	AA	TT
8669279|F|0-16:T>C-16:T>C	T/C	1	41933555	NA	NA	DArT	NA	NA	NA	Y	NN	CC	CC	NN	CC	NN	NN	NN	CC	NN	CC	CC	NN	CC	CC	CC	NN	NN	NN	NN	CC	CC	NN	CC	CC	CC	CC	NN	CC	NN	NN	NN	CC	CC	CC	CC	CC	CC	CC
8199350|F|0-16:C>G-16:C>G	C/G	1	46359510	NA	NA	DArT	NA	NA	NA	S	NN	CC	CC	CC	CC	CC	CC	CC	CC	CC	CC	CC	CC	CC	CC	CC	CC	CC	CC	CC	CC	CC	CC	CC	CC	NN	CC	CC	CC	CC	CC	CC	CC	NN	CC	CC	CC	CC	CC
3378523|F|0-16:C>G-16:C>G	C/G	1	40764006	NA	NA	DArT	NA	NA	NA	S	CC	GG	GG	GG	GG	CC	CC	CC	GG	CG	NN	GG	CC	GG	GG	GG	GG	CC	CC	CC	GG	GG	GG	GG	GG	GG	GG	CC	GG	CC	CC	CC	GG	CG	GG	GG	GG	GG	GG
3366939|F|0-16:G>A-16:G>A	G/A	1	6897555	NA	NA	DArT	NA	NA	NA	R	GG	AA	AA	AA	AA	GG	GG	GG	AA	AA	NN	AA	GG	AA	AA	AA	AA	GG	GG	GG	AA	AA	AA	AA	AA	AA	AA	GG	AA	GG	GA	GG	AA	AA	AA	NN	AA	AA	AA
3377820|F|0-16:T>A-16:T>A	T/A	1	26618129	NA	NA	DArT	NA	NA	NA	W	TT	TT	TT	TT	TT	TT	TT	TT	TT	TT	TT	TT	TT	TT	TT	TT	TT	TT	TT	TT	TT	TT	TT	TT	TT	TT	TT	TT	TT	TT	TT	TT	TT	TT	AA	TT	TT	TT	TT
3378199|F|0-16:T>G-16:T>G	T/G	1	42479662	NA	NA	DArT	NA	NA	NA	K	TT	TT	TT	TT	TT	TT	TT	TT	TT	NN	TT	TT	TT	TT	TT	TT	TT	TT	TT	TT	TT	TT	TT	TT	TT	TT	TT	TT	TT	TT	TT	TT	TT	TT	TT	NN	TT	TT	TT
8208231|F|0-16:C>A-16:C>A	C/A	1	16100330	NA	NA	DArT	NA	NA	NA	M	NN	CC	CC	CC	CC	CC	CC	CC	CC	CC	CC	CC	CC	CC	CC	CC	CC	CC	CC	CC	CC	CC	CC	CC	CC	NN	CC	CC	CC	CC	CC	CC	CC	CC	CC	NN	NN	CC	CC
100096998|F|0-16:T>C-16:T>C	T/C	1	9305416	NA	NA	DArT	NA	NA	NA	Y	NN	TT	TT	TT	TT	TT	TT	TT	TT	NN	NN	TT	TT	TT	TT	TT	TT	TT	TT	TT	TT	TT	TT	TT	TT	NN	TT	TT	NN	TT	TT	TT	TT	TT	TT	TT	NN	TT	TT
13121631|F|0-16:G>C-16:G>C	G/C	1	5308202	NA	NA	DArT	NA	NA	NA	S	NN	GG	GG	GG	NN	GG	NN	GG	GG	GG	NN	GG	NN	GG	GG	GG	GG	CC	GG	GG	GG	GG	GG	GG	NN	GG	GG	NN	GG	NN	GG	GG	GG	NN	NN	NN	NN	GG	GG
3381091|F|0-16:T>A-16:T>A	T/A	1	6337167	NA	NA	DArT	NA	NA	NA	W	NN	AA	NN	TA	AA	TT	TT	TT	AA	NN	AA	AA	TT	TT	TA	AA	TA	TT	TT	TT	TA	AA	AA	AA	TA	AA	TA	TT	NN	TT	TT	TT	AA	AA	NN	AA	NN	AA	AA
100117898|F|0-16:T>C-16:T>C	T/C	1	21831586	NA	NA	DArT	NA	NA	NA	Y	CC	TT	TT	TT	TT	NN	NN	CC	TT	NN	TT	TT	CC	TT	TT	TT	TT	NN	CC	NN	TT	TT	NN	NN	TT	NN	TT	NN	TT	NN	CC	CC	TT	NN	NN	TT	TT	TT	TT
3375194|F|0-17:G>C-17:G>C	G/C	1	49928468	NA	NA	DArT	NA	NA	NA	S	CC	GG	GG	GG	GG	CC	CC	CC	GG	GG	GG	GG	CC	GG	GG	GG	GG	CC	CC	CC	GG	GG	GG	NN	GG	GG	GG	CC	GG	CC	CC	CC	GG	GG	GG	NN	NN	GG	GG
8668666|F|0-17:G>A-17:G>A	G/A	1	43077239	NA	NA	DArT	NA	NA	NA	R	GG	GG	GG	GG	GG	NN	GG	GG	GG	NN	GG	GG	GG	GG	GG	GG	GG	GG	GG	GG	GG	GG	GG	GG	GG	NN	GG	GG	GG	GG	GG	GG	GG	GG	GG	NN	GG	GG	GG
3372034|F|0-17:T>C-17:T>C	T/C	1	43685133	NA	NA	DArT	NA	NA	NA	Y	CC	CC	CC	CC	CC	CC	TT	CC	CC	CC	CC	CC	TT	CC	CC	CC	CC	TT	TT	CC	CC	CC	CC	CC	CC	CC	CC	TT	CC	CC	TT	CC	CC	CC	CC	NN	CC	CC	CC
100054368|F|0-17:T>A-17:T>A	T/A	1	52167867	NA	NA	DArT	NA	NA	NA	W	TT	TT	TT	TT	TT	TT	TT	TT	TT	TT	NN	TT	TT	TT	TT	TT	TT	TT	TT	TT	TT	TT	TT	TT	TT	NN	TT	TT	NN	TT	TT	TT	TT	TT	TA	TT	TT	TT	TT
3384433|F|0-17:A>T-17:A>T	A/T	1	49497037	NA	NA	DArT	NA	NA	NA	W	TT	AA	AA	AA	NN	TT	TT	TT	AA	AA	NN	AA	TT	AA	AA	AA	AA	TT	NN	TT	AA	AA	NN	AA	AA	NN	AA	TT	AA	TT	TT	TT	AA	AA	AA	AA	NN	AA	NN
3380997|F|0-17:A>C-17:A>C	A/C	1	5488875	NA	NA	DArT	NA	NA	NA	M	AA	CC	CC	CC	CC	AA	AA	AA	CC	CC	NN	CC	AA	CC	CC	CC	CC	AA	AA	AA	CC	CC	CC	CC	CC	NN	CC	AA	CC	AA	AA	AA	CC	AA	CC	CC	CC	NN	CC
3375465|F|0-17:A>C-17:A>C	A/C	1	41283851	NA	NA	DArT	NA	NA	NA	M	AA	CC	CC	CC	CC	AA	AA	AA	CC	AC	CC	CC	AA	CC	CC	CC	CC	AA	AA	AA	CC	CC	CC	CC	CC	CC	CC	AA	CC	AA	AA	AA	CC	CC	CC	CC	CC	CC	CC
3379416|F|0-17:A>T-17:A>T	A/T	1	51074141	NA	NA	DArT	NA	NA	NA	W	AA	TT	TT	TT	TT	AA	AA	AA	TT	TT	TT	TT	AA	TT	TT	TT	TT	AA	AA	AA	TT	TT	TT	TT	TT	TT	TT	AA	TT	AA	AA	AA	TT	TT	TT	TT	TT	TT	TT
100073397|F|0-17:G>T-17:G>T	G/T	1	41848894	NA	NA	DArT	NA	NA	NA	K	NN	GG	GG	GG	GG	NN	NN	NN	GG	NN	NN	GG	TT	GG	NN	GG	GG	NN	TT	NN	GG	GG	NN	GG	GG	NN	GG	NN	GG	NN	TT	NN	GG	GG	NN	NN	NN	NN	NN
3367751|F|0-17:A>G-17:A>G	A/G	1	1566276	NA	NA	DArT	NA	NA	NA	R	AA	AA	AA	AA	AA	AA	AA	AA	AA	AA	AA	AA	AA	AA	AA	AA	AA	AA	AA	AA	AA	AA	AA	AA	AA	AA	AA	AA	AA	AA	AA	AA	AA	AA	AA	AA	AA	AA	AA
100078604|F|0-17:G>A-17:G>A	G/A	1	23903195	NA	NA	DArT	NA	NA	NA	R	GG	GG	GG	GG	GG	GG	GG	GG	GG	GG	GG	GG	GG	GG	GG	GG	GG	GG	GG	GG	GG	GG	GG	GG	GG	AA	GG	GG	GG	GG	GG	GG	GG	GG	GG	GG	GG	GG	GG
100078634|F|0-17:C>T-17:C>T	C/T	1	13334284	NA	NA	DArT	NA	NA	NA	Y	TT	CC	CC	CC	CC	TT	NN	TT	CC	NN	NN	CC	TT	NN	CC	CC	CC	TT	TT	TT	CC	CC	CC	CC	CT	NN	CC	NN	CC	NN	TT	TT	CC	NN	CC	CC	NN	CC	CC
3384258|F|0-17:T>A-17:T>A	T/A	1	50432658	NA	NA	DArT	NA	NA	NA	W	TT	AA	AA	AA	AA	TT	TT	TT	AA	AA	NN	AA	TT	AA	AA	AA	AA	TT	TT	TT	AA	AA	AA	AA	AA	AA	AA	TT	AA	TT	TT	TT	AA	AA	AA	AA	AA	AA	AA
8212290|F|0-17:C>G-17:C>G	C/G	1	1132339	NA	NA	DArT	NA	NA	NA	S	GG	CC	CC	CC	CC	NN	CC	GG	CC	CC	CC	CC	GG	CC	CC	CC	CC	GG	GG	GG	CC	CC	NN	CC	CC	NN	CC	GG	CC	GG	GG	GG	CC	CG	CC	CC	NN	CC	CC
13122091|F|0-17:C>G-17:C>G	C/G	1	51764137	NA	NA	DArT	NA	NA	NA	S	NN	CC	CC	GG	CC	CC	NN	NN	CC	NN	NN	CC	NN	CC	CC	CC	NN	NN	NN	NN	CC	CC	CC	CC	CC	CC	CC	NN	CC	NN	NN	NN	CC	CC	CC	CC	CC	CC	CC
100093138|F|0-17:G>A-17:G>A	G/A	1	31498104	NA	NA	DArT	NA	NA	NA	R	NN	GG	GG	GG	GG	NN	NN	AA	GG	NN	NN	GG	NN	NN	NN	GG	GG	NN	AA	AA	GG	GG	NN	NN	GG	NN	GG	NN	GG	NN	NN	AA	GG	NN	NN	NN	GG	GG	GG
3378721|F|0-17:G>A-17:G>A	G/A	1	29505507	NA	NA	DArT	NA	NA	NA	R	GG	AA	AA	AA	AA	GG	GG	GG	AA	AA	AA	AA	GG	AA	AA	AA	AA	GG	GG	GG	AA	AA	AA	AA	AA	AA	AA	GG	AA	GG	GG	GG	AA	AA	AA	AA	AA	AA	AA
13122346|F|0-17:G>A-17:G>A	G/A	1	26343585	NA	NA	DArT	NA	NA	NA	R	NN	GG	NN	GG	GG	NN	NN	NN	GG	GG	GG	GG	GG	GG	GG	GG	GG	NN	NN	NN	GG	GG	GG	GG	GG	NN	GG	NN	GG	NN	NN	NN	GG	NN	GG	GG	GG	GG	GG
13122465|F|0-17:G>T-17:G>T	G/T	1	17331230	NA	NA	DArT	NA	NA	NA	K	NN	TT	TT	TT	TT	NN	NN	GG	TT	TT	TT	NN	NN	TT	TT	TT	TT	NN	GG	GG	TT	TT	TT	TT	TT	TT	TT	NN	TT	NN	GG	GG	TT	TT	TT	TT	TT	TT	TT
3368100|F|0-17:T>C-17:T>C	T/C	1	42732418	NA	NA	DArT	NA	NA	NA	Y	NN	CC	CC	CC	CC	TT	NN	TT	CC	CC	CC	CC	TT	CC	CC	CC	CC	NN	TT	TT	CC	CC	CC	CC	CC	CC	CC	TT	CC	TT	TT	TT	CC	CC	CC	CC	CC	CC	CC
16652234|F|0-17:C>T-17:C>T	C/T	1	5317861	NA	NA	DArT	NA	NA	NA	Y	TT	CC	CC	CC	CC	TT	TT	TT	CC	NN	CC	CC	TT	CC	CC	CC	CC	NN	TT	TT	CC	CC	CC	CC	CC	CC	CC	TT	CC	TT	TT	TT	CC	CC	CC	CC	CC	CC	NN
13122473|F|0-17:T>C-17:T>C	T/C	1	38435181	NA	NA	DArT	NA	NA	NA	Y	TT	CC	NN	NN	CC	TT	TT	NN	CC	CC	NN	CC	TT	CC	CC	CC	CC	NN	NN	NN	CC	CC	CC	CC	CC	NN	CC	TT	CC	TT	NN	NN	CC	CC	CC	CC	CC	CC	CC
100049728|F|0-18:A>G-18:A>G	A/G	1	13387687	NA	NA	DArT	NA	NA	NA	R	AA	AA	AA	AA	AA	AA	AA	AA	AA	AA	AA	AA	AA	AA	AA	AA	AA	AA	AA	AA	AA	AA	AA	AA	AA	AA	AA	AG	AA	AG	AA	AA	AA	AA	AA	AA	AA	AA	AA
100050022|F|0-18:G>T-18:G>T	G/T	1	11242124	NA	NA	DArT	NA	NA	NA	K	NN	GG	GG	GG	GG	NN	TT	GG	NN	NN	GG	GG	NN	GG	GG	GG	GG	NN	GG	NN	NN	GG	NN	NN	GG	NN	GG	TT	GG	NN	NN	GG	NN	GG	GG	GG	NN	GG	NN
13121357|F|0-18:T>C-18:T>C	T/C	1	11301140	NA	NA	DArT	NA	NA	NA	Y	NN	TT	TT	TT	TT	NN	NN	CC	TT	TT	TT	TT	NN	TT	TT	TT	TT	NN	CC	CC	TT	TT	NN	TT	TT	TT	TT	NN	TT	NN	CC	CC	TT	TT	TT	TC	NN	CC	TT
100051085|F|0-18:T>C-18:T>C	T/C	1	7148956	NA	NA	DArT	NA	NA	NA	Y	NN	TT	TT	TT	NN	CC	CC	CC	TT	NN	NN	TT	NN	TT	TT	NN	TT	CC	CC	NN	TT	TT	TT	NN	TT	NN	TT	CC	TT	NN	CC	CC	TT	TT	TT	TT	NN	TT	TT
3370440|F|0-18:T>A-18:T>A	T/A	1	35423621	NA	NA	DArT	NA	NA	NA	W	TT	AA	NN	AA	AA	TT	TT	TT	NN	NN	NN	NN	TT	NN	NN	NN	AA	TT	TT	TT	AA	NN	NN	NN	AA	NN	AA	TT	NN	TT	TT	TT	NN	AA	AA	AA	NN	NN	NN
3382016|F|0-18:G>A-18:G>A	G/A	1	44789292	NA	NA	DArT	NA	NA	NA	R	NN	GG	NN	GG	GG	GA	NN	AA	GG	GG	GG	GG	GG	GG	GG	GG	GG	GG	GG	AA	GG	GG	NN	GG	GG	NN	GG	GG	GG	GG	GG	AA	GG	GG	GG	GG	GG	GG	GG
3384112|F|0-18:A>G-18:A>G	A/G	1	40576256	NA	NA	DArT	NA	NA	NA	R	GG	AA	AA	AA	AA	GG	GG	GG	AA	NN	NN	AA	GG	AA	AA	AA	AA	GG	GG	GG	AA	AA	AA	AA	AA	NN	AA	GG	AA	GG	GG	GG	AA	AA	AA	AA	AA	AA	AA
8664803|F|0-18:T>C-18:T>C	T/C	1	51780516	NA	NA	DArT	NA	NA	NA	Y	NN	TT	TT	TT	TT	TT	TT	TT	TT	NN	NN	TT	TT	TT	TT	TT	TT	TT	TT	TT	TT	TT	TT	TT	TT	TT	TT	NN	TT	TT	TT	TT	TT	TT	TT	TT	TT	TT	TT
100054449|F|0-18:T>C-18:T>C	T/C	1	48448112	NA	NA	DArT	NA	NA	NA	Y	TT	TT	TT	TT	TT	TT	TT	TT	TT	TT	NN	TT	TT	TT	TT	TT	TT	TT	TT	TT	TT	TT	TT	TT	TT	NN	TT	TT	TT	TT	TT	TT	TT	TT	TT	TT	TT	TT	TT
8200327|F|0-18:G>A-18:G>A	G/A	1	42633592	NA	NA	DArT	NA	NA	NA	R	NN	AA	AA	AA	AA	AA	AA	AA	AA	AA	AA	AA	AA	AA	AA	AA	AA	AA	AA	AA	AA	AA	AA	AA	AA	AA	AA	AA	AA	AA	AA	AA	AA	AA	AA	NN	AA	AA	AA
8176799|F|0-18:T>C-18:T>C	T/C	1	5094814	NA	NA	DArT	NA	NA	NA	Y	NN	TT	TT	TT	TT	TT	TT	TT	TT	NN	TT	TT	TT	TT	TT	TT	TT	TT	NN	NN	TT	TT	TT	TT	TT	TT	TT	TT	TT	NN	NN	NN	TT	TT	TT	TT	NN	TT	TT
3383525|F|0-18:C>A-18:C>A	C/A	1	22207037	NA	NA	DArT	NA	NA	NA	M	NN	AA	AA	AA	AA	NN	CC	CC	AA	NN	AA	AA	CC	AA	NN	AA	AA	NN	CC	CC	AA	AA	AA	AA	AA	AA	AA	CC	AA	CC	CC	CC	AA	AA	AA	AA	AA	AA	AA
100077661|F|0-18:G>A-18:G>A	G/A	1	36715826	NA	NA	DArT	NA	NA	NA	R	NN	GG	GG	GG	NN	AA	AA	AA	GG	GG	NN	GG	AA	GG	GG	GG	GG	AA	AA	AA	GG	GG	NN	GG	GG	NN	GG	AA	GG	AA	AA	AA	GG	GG	GG	NN	NN	NN	NN
3379160|F|0-18:A>G-18:A>G	A/G	1	48393353	NA	NA	DArT	NA	NA	NA	R	AA	AA	AA	AA	AA	AA	AA	AA	AA	AA	AA	GG	AA	AA	AA	AA	AA	AA	AA	AA	AA	AA	AA	AA	AA	AA	AA	AA	AA	NN	AA	AA	AA	AA	AA	AA	AA	AA	AA
3372272|F|0-18:A>G-18:A>G	A/G	1	4400736	NA	NA	DArT	NA	NA	NA	R	GG	NN	AA	AA	AA	AA	NN	NN	AA	NN	NN	AA	NN	AA	NN	AA	AA	AA	NN	NN	AA	AA	AA	NN	AA	AA	AA	NN	AA	NN	NN	NN	AA	AA	NN	NN	AA	AA	AA
100080458|F|0-18:A>T-18:A>T	A/T	1	17052578	NA	NA	DArT	NA	NA	NA	W	AA	AA	AA	AA	AA	TT	AA	NN	AA	NN	NN	NN	NN	AA	AA	AA	AA	AA	NN	TT	AA	AA	NN	NN	AA	NN	NN	AT	AA	NN	TT	TT	AA	NN	AA	NN	NN	NN	AA
8211204|F|0-18:C>T-18:C>T	C/T	1	29984474	NA	NA	DArT	NA	NA	NA	Y	NN	CC	CC	CC	CC	TT	TT	TT	CC	CC	NN	CC	TT	CC	CC	CC	CC	TT	TT	TT	CC	CC	CC	CC	CC	NN	CC	TT	CC	TT	TT	TT	CC	CT	CC	CC	CC	CC	CC
8211699|F|0-18:A>C-18:A>C	A/C	1	1315434	NA	NA	DArT	NA	NA	NA	M	AA	CC	CC	CC	CC	AA	AA	AA	CC	CC	CC	CC	AA	CC	CC	CC	CC	AA	AA	AA	CC	CC	CC	CC	CC	CC	CC	AA	CC	AA	AA	AA	CC	CC	CC	AC	CC	CC	CC
8195605|F|0-18:G>A-18:G>A	G/A	1	6146001	NA	NA	DArT	NA	NA	NA	R	AA	NN	NN	NN	NN	AA	AA	AA	NN	NN	NN	NN	AA	NN	NN	NN	NN	AA	AA	AA	NN	NN	NN	NN	NN	NN	NN	AA	NN	AA	AA	AA	NN	AA	NN	NN	NN	NN	NN
100091256|F|0-18:T>A-18:T>A	T/A	1	5468935	NA	NA	DArT	NA	NA	NA	W	NN	TT	NN	TT	TT	TT	NN	NN	TT	TT	TT	TT	NN	NN	TT	TT	TT	NN	AA	NN	TT	TT	TT	TT	TT	TT	TT	NN	TT	NN	AA	AA	NN	NN	NN	TT	TT	TT	TT
8201257|F|0-18:T>A-18:T>A	T/A	1	15097267	NA	NA	DArT	NA	NA	NA	W	NN	TT	TT	TT	TT	NN	NN	AA	TT	TT	TT	TT	AA	TT	TT	TT	TT	AA	AA	AA	TT	TT	TT	TT	TT	TT	TT	NN	TT	AA	AA	AA	TT	TT	TT	NN	NN	TT	TT
3378173|F|0-18:A>G-18:A>G	A/G	1	232973	NA	NA	DArT	NA	NA	NA	R	GG	AA	AA	AA	AA	NN	GG	GG	AA	AA	NN	AA	GG	AA	AA	AA	AA	GG	GG	GG	AA	AA	AA	AA	AA	AG	AA	GG	AA	GG	GG	GG	AA	AG	AA	AA	NN	AA	AA
8214287|F|0-18:G>A-18:G>A	G/A	1	42163425	NA	NA	DArT	NA	NA	NA	R	AA	GG	GG	GG	GG	AA	AA	AA	GG	GG	NN	GG	AA	GG	GG	GG	GG	AA	AA	AA	GG	GG	GG	GG	GG	GG	GG	AA	GG	AA	AA	AA	GG	GG	GG	GG	GG	GG	GG
100106582|F|0-18:G>A-18:G>A	G/A	1	9083535	NA	NA	DArT	NA	NA	NA	R	NN	AA	AA	AA	NN	AA	AA	AA	AA	AA	NN	AA	AA	AA	AA	AA	AA	AA	AA	AA	AA	AA	AA	AA	AA	NN	NN	AA	AA	AA	AA	AA	AA	NN	AA	NN	AA	AA	AA
3377352|F|0-18:T>C-18:T>C	T/C	1	44926173	NA	NA	DArT	NA	NA	NA	Y	TT	CC	CC	CC	CC	TT	TT	TT	CC	CC	CC	CC	TT	CC	CC	CC	CC	TT	TT	TT	CC	CC	CC	CC	CC	CC	CC	TT	CC	TT	TT	TT	CC	CC	CC	CC	CC	CC	CC
100117355|F|0-18:G>A-18:G>A	G/A	1	28069777	NA	NA	DArT	NA	NA	NA	R	NN	GG	GG	GG	GG	AA	AA	AA	NN	NN	GG	GG	AA	GG	NN	NN	GG	AA	AA	AA	GG	NN	NN	GG	NN	GG	GG	AA	GG	NN	AA	AA	GG	GG	GG	GG	GG	GG	GG
100117448|F|0-18:C>G-18:C>G	C/G	1	39904467	NA	NA	DArT	NA	NA	NA	S	NN	GG	GG	GG	NN	NN	CC	CC	GG	NN	NN	NN	NN	NN	GG	NN	GG	NN	NN	CC	CG	GG	GG	GG	GG	GG	GG	NN	GG	NN	NN	CC	NN	NN	NN	NN	GG	GG	GG
8195711|F|0-19:C>A-19:C>A	C/A	1	40728078	NA	NA	DArT	NA	NA	NA	M	AA	CC	CC	CC	CC	AA	AA	AA	CC	NN	NN	CC	AA	CC	CC	CC	CC	AA	AA	AA	CC	CC	CC	NN	CC	CC	CC	AA	CC	AA	AA	AA	CC	CC	CC	CC	CC	CC	CC
3383919|F|0-19:C>A-19:C>A	C/A	1	9331308	NA	NA	DArT	NA	NA	NA	M	CC	AA	AA	AA	AA	CC	CC	CC	AA	AA	AA	AA	CC	AA	AA	NN	AA	CC	CC	CC	AA	AA	AA	AA	AA	AA	AA	CC	AA	CC	CC	CC	AA	AA	AA	AA	NN	AA	AA
3384491|F|0-19:C>G-19:C>G	C/G	1	3986198	NA	NA	DArT	NA	NA	NA	S	GG	GG	GG	GG	GG	CC	CC	GG	GG	GG	NN	GG	CC	GG	GG	GG	GG	CC	GG	GG	GG	GG	GG	GG	GG	GG	GG	CC	GG	CC	GG	CG	GG	CG	GG	GG	GG	NN	GG
13121363|F|0-19:A>G-19:A>G	A/G	1	21275921	NA	NA	DArT	NA	NA	NA	R	GG	AA	AA	NN	AA	GG	GG	GG	AA	NN	NN	AA	GG	AA	AA	AA	AA	GG	GG	GG	AA	AA	NN	AA	NN	AA	AA	GG	AA	GG	GG	GG	AA	AA	AA	NN	AA	AA	AA
3375813|F|0-19:C>G-19:C>G	C/G	1	48884503	NA	NA	DArT	NA	NA	NA	S	GG	CC	CC	CC	CC	GG	GG	GG	CC	NN	CC	CC	GG	CC	CC	CC	CC	GG	GG	GG	CC	CC	CC	CC	CC	CC	CC	GG	CC	GG	GG	GG	CC	CC	CC	CC	CC	CC	CC
3380292|F|0-19:C>G-19:C>G	C/G	1	10139842	NA	NA	DArT	NA	NA	NA	S	CC	CC	CC	CC	CC	CG	CC	GG	CC	CC	CC	CC	CC	CC	CC	CC	CC	CC	GG	GG	CC	CC	CC	CC	CC	CC	CC	CC	CC	CC	GG	GG	CC	CC	CC	CC	CC	CC	CC
3383553|F|0-19:G>A-19:G>A	G/A	1	34340168	NA	NA	DArT	NA	NA	NA	R	AA	GG	GG	GG	GG	AA	AA	AA	GG	GA	GG	GG	AA	GG	GG	GG	GG	AA	AA	AA	GG	GG	GG	GG	GG	GG	GG	AA	GG	AA	AA	AA	GG	GG	GG	GG	GG	GG	GG
8208830|F|0-19:C>A-19:C>A	C/A	1	50216403	NA	NA	DArT	NA	NA	NA	M	CC	CC	CC	CC	NN	NN	CC	CC	CC	CC	CC	CC	CC	CC	CC	CC	CC	CC	CC	CC	CC	CC	CC	CC	CC	NN	CC	CC	CC	AA	CC	CC	CC	CC	CC	CC	CC	CC	CC
100059729|F|0-19:A>G-19:A>G	A/G	1	41867382	NA	NA	DArT	NA	NA	NA	R	NN	AA	NN	AA	NN	NN	NN	GG	NN	NN	NN	NN	GG	AA	NN	NN	AA	GG	GG	GG	AA	AA	NN	AA	AA	NN	NN	NN	AA	NN	GG	GG	AA	NN	NN	AA	AA	AA	NN
8210333|F|0-19:G>C-19:G>C	G/C	1	43934510	NA	NA	DArT	NA	NA	NA	S	NN	GG	GG	GG	NN	GG	GG	GG	GG	NN	NN	GG	NN	GG	GG	GG	GG	GG	GG	GG	GG	GG	GG	GG	GG	NN	GG	GG	GG	NN	GG	GG	GG	GG	GG	NN	GG	GG	GG
3367675|F|0-19:A>C-19:A>C	A/C	1	43341160	NA	NA	DArT	NA	NA	NA	M	NN	AA	AA	AA	AA	NN	NN	NN	AA	AA	NN	AA	NN	AA	AA	AA	AA	NN	NN	NN	AA	AA	AA	AA	AA	NN	AA	NN	AA	NN	NN	NN	AA	AA	AA	AA	NN	AA	AA
3374984|F|0-19:T>C-19:T>C	T/C	1	30605896	NA	NA	DArT	NA	NA	NA	Y	CC	TT	TT	TT	TT	CC	CC	CC	TT	NN	TT	TT	CC	TT	TT	TT	TT	CC	CC	CC	TT	TT	TT	TT	TT	TT	TT	CC	TT	CC	CC	CC	TT	TT	TT	TT	TT	TT	TT
3382584|F|0-19:T>C-19:T>C	T/C	1	33387900	NA	NA	DArT	NA	NA	NA	Y	NN	CC	CC	CC	CC	TT	TT	TT	CC	NN	NN	CC	TT	CC	CC	CC	CC	TT	TT	TT	CC	CC	NN	CC	CC	CC	CC	TT	CC	NN	TT	TT	CC	CC	CC	NN	CC	NN	CC
3378114|F|0-19:G>C-19:G>C	G/C	1	212648	NA	NA	DArT	NA	NA	NA	S	CC	GG	GG	GG	GG	CC	CC	CC	GG	GC	GG	GG	CC	GG	GG	GG	GG	CC	CC	CC	GG	GG	NN	GG	GG	GG	GG	CC	GG	CC	CC	CC	GG	GG	GG	GG	GG	GG	GG
100079754|F|0-19:C>G-19:C>G	C/G	1	5249213	NA	NA	DArT	NA	NA	NA	S	NN	CC	NN	GG	NN	NN	NN	NN	GG	NN	GG	GG	NN	GG	CG	GG	GG	NN	NN	NN	GG	GG	NN	CC	GG	NN	GG	NN	GG	NN	NN	NN	GG	GG	GG	NN	NN	GG	GG
8198814|F|0-19:T>C-19:T>C	T/C	1	51788924	NA	NA	DArT	NA	NA	NA	Y	TT	TT	TT	TT	TT	TT	TT	TT	TT	TT	TT	TT	TC	TT	TT	TT	TT	TT	TT	TT	TT	TT	TT	TT	TT	TT	TT	TT	TT	TT	TT	TT	TT	TT	TT	TT	TT	TT	TT
8208744|F|0-19:C>T-19:C>T	C/T	1	34539769	NA	NA	DArT	NA	NA	NA	Y	CC	TT	NN	TT	TT	CC	CC	CC	NN	NN	NN	TT	CC	TT	TT	TT	TT	CC	CC	CC	TT	TT	TT	TT	TT	NN	TT	NN	TT	NN	CC	CC	TT	TT	TT	NN	TT	TT	TT
8670315|F|0-19:A>G-19:A>G	A/G	1	30964894	NA	NA	DArT	NA	NA	NA	R	GG	AA	AA	AA	NN	GG	NN	NN	AA	NN	AA	AA	GG	AA	AA	AA	AA	NN	GG	GG	AA	AA	AA	AA	AA	NN	NN	GG	NN	NN	GG	NN	AA	AA	NN	NN	AA	NN	AA
3377024|F|0-19:A>G-19:A>G	A/G	1	35923600	NA	NA	DArT	NA	NA	NA	R	GG	AA	AA	AA	AA	GG	GG	GG	AA	AA	AA	AA	GG	AA	AA	AA	AA	GG	GG	GG	AA	AA	AA	AA	AA	AA	AA	NN	AA	GG	GG	GG	AA	AA	AA	AA	NN	AA	AA
3383672|F|0-19:A>T-19:A>T	A/T	1	560693	NA	NA	DArT	NA	NA	NA	W	NN	AA	AA	AA	AA	NN	NN	NN	AA	NN	AA	AA	NN	AA	AA	AA	AA	NN	NN	NN	AA	NN	AA	AA	AA	NN	NN	NN	AA	NN	NN	NN	AA	AA	AA	AA	AA	AA	AA
3382225|F|0-19:C>A-19:C>A	C/A	1	30852708	NA	NA	DArT	NA	NA	NA	M	CC	AA	AA	AA	AA	CC	CC	CC	AA	NN	NN	AA	CC	AA	AA	AA	AA	CC	CC	CC	AA	AA	AA	AA	AA	NN	AA	CC	AA	CC	CC	CC	AA	AA	NN	NN	NN	AA	NN
100088267|F|0-19:T>G-19:T>G	T/G	1	10809885	NA	NA	DArT	NA	NA	NA	K	TT	TT	TT	TT	TT	TT	TT	TT	TT	TT	GG	TT	TT	TT	TT	TT	TT	TT	TT	TT	TT	TT	TT	TT	TT	TT	TT	TT	TT	TT	TT	TT	TT	TT	TT	TT	TT	TT	TT
3380869|F|0-19:C>A-19:C>A	C/A	1	631537	NA	NA	DArT	NA	NA	NA	M	AA	CC	CC	CC	CC	AA	AA	AA	CC	NN	CC	CC	AA	CC	CC	CC	CC	AA	AA	AA	CC	CC	CC	CC	CC	CC	CC	AA	CC	AA	AA	AA	CC	CC	NN	NN	CA	NN	CC
3380748|F|0-19:G>A-19:G>A	G/A	1	38922047	NA	NA	DArT	NA	NA	NA	R	GG	AA	AA	AA	AA	NN	GG	GG	AA	AA	AA	AA	GG	AA	AA	AA	AA	GG	GG	GG	AA	AA	NN	AA	AA	AA	AA	NN	AA	GG	GG	GG	AA	AA	AA	AA	AA	AA	AA
3372952|F|0-19:C>T-19:C>T	C/T	1	1297032	NA	NA	DArT	NA	NA	NA	Y	CC	TT	TT	TT	TT	CC	CC	CC	TT	TT	TT	TT	CC	TT	TT	TT	TT	CC	CC	CC	TT	TT	TT	TT	TT	TT	TT	CC	TT	CC	CC	CC	TT	TT	TT	CT	TT	TT	TT
3371517|F|0-19:G>C-19:G>C	G/C	1	2117732	NA	NA	DArT	NA	NA	NA	S	NN	GG	GG	GG	GG	CC	CC	CC	GG	NN	GG	GG	CC	GG	GG	GG	GG	CC	CC	CC	GG	GG	GG	GG	GG	GG	GG	CC	GG	CC	CC	CC	GG	GG	GG	GG	GG	GG	GG
3382055|F|0-19:A>G-19:A>G	A/G	1	38083242	NA	NA	DArT	NA	NA	NA	R	NN	AA	AA	AA	AA	AA	AA	AA	AA	AA	AA	AA	AA	AA	AA	AA	AA	AA	AA	AA	AA	AA	NN	AA	AA	AA	AA	AA	AA	NN	AA	NN	AA	AA	GG	AA	AA	AA	AA
100104450|F|0-19:A>G-19:A>G	A/G	1	21291604	NA	NA	DArT	NA	NA	NA	R	NN	AA	NN	AA	NN	NN	GG	GG	AA	AA	NN	AA	NN	AA	AA	AA	AA	NN	GG	NN	AA	AA	AA	AA	AA	NN	AA	NN	AA	NN	NN	NN	AA	AA	AA	NN	AA	AA	AA
100105765|F|0-19:C>A-19:C>A	C/A	1	14305375	NA	NA	DArT	NA	NA	NA	M	AA	CC	CC	CC	CC	AA	AA	CC	CC	NN	CC	NN	AA	CC	CC	CC	CC	NN	CC	NN	CC	CC	NN	NN	CC	NN	CC	AA	CC	AA	CC	CC	CC	CC	NN	NN	NN	CC	CC
100110189|F|0-19:G>T-19:G>T	G/T	1	22322461	NA	NA	DArT	NA	NA	NA	K	TT	GG	GG	GG	GG	NN	TT	TT	GG	NN	NN	GG	TT	GG	GG	GG	GG	TT	TT	TT	GG	GG	GG	NN	GG	GG	GG	TT	GG	TT	TT	TT	GG	GG	GG	GG	GG	GG	GG
100111312|F|0-19:G>A-19:G>A	G/A	1	41592816	NA	NA	DArT	NA	NA	NA	R	NN	NN	NN	NN	NN	NN	GG	GG	AA	NN	AA	AA	GG	NN	NN	AA	NN	NN	NN	NN	AA	AA	NN	NN	AA	AA	NN	NN	AA	NN	NN	NN	AA	AA	AA	NN	NN	NN	AA
8213111|F|0-19:C>A-19:C>A	C/A	1	47701185	NA	NA	DArT	NA	NA	NA	M	CC	CC	CC	CC	CC	CC	CC	CC	CC	CC	CC	CC	CC	CC	CC	CC	CC	CC	CC	CC	CC	CC	CC	CC	CC	CC	CC	CC	CC	CC	CC	CC	CC	CC	CC	CC	CC	CC	CC
3377051|F|0-19:G>T-19:G>T	G/T	1	30114380	NA	NA	DArT	NA	NA	NA	K	GG	GT	GT	GT	GT	GT	GT	GG	GT	GT	GT	GT	GG	GT	GT	GT	GT	GG	GT	GG	GT	GT	GT	GT	GT	GG	GT	GT	GT	GG	GT	GT	GT	GT	GT	GT	GT	GT	GT
100114570|F|0-19:G>A-19:G>A	G/A	1	30254884	NA	NA	DArT	NA	NA	NA	R	NN	NN	AA	AA	NN	GG	GG	GG	AA	NN	NN	NN	GG	AA	AA	AA	AA	GG	NN	GG	AA	AA	AA	AA	AA	AA	AA	NN	AA	NN	NN	AA	AA	AA	NN	AA	AA	AA	AA
3381287|F|0-20:G>A-20:G>A	G/A	1	50525872	NA	NA	DArT	NA	NA	NA	R	GG	GG	GG	GG	NN	GG	GG	GG	GG	NN	GG	GG	AA	GG	GG	GG	GG	GG	GG	GG	GG	GG	GG	GG	GG	GG	GG	GG	GG	AA	GG	GG	GG	GG	GG	GG	NN	GG	GG
3381378|F|0-20:C>T-20:C>T	C/T	1	802481	NA	NA	DArT	NA	NA	NA	Y	CC	CC	CC	CC	CC	CC	CC	CC	NN	NN	CC	CC	CC	CC	CC	CC	CC	CC	TT	CC	CC	CC	CC	CC	CC	CC	CC	CC	CC	TT	TT	CT	CC	CC	CC	CC	NN	CC	CC
3368798|F|0-20:G>A-20:G>A	G/A	1	45666824	NA	NA	DArT	NA	NA	NA	R	AA	GG	GG	GG	GG	AA	AA	AA	GG	NN	GG	GG	AA	GG	GG	GG	GG	AA	AA	AA	GG	GG	GG	GG	GG	NN	GG	AA	GG	AA	AA	AA	GG	GG	GG	GG	NN	GG	GG
100053315|F|0-20:C>T-20:C>T	C/T	1	40943236	NA	NA	DArT	NA	NA	NA	Y	NN	NN	TT	NN	TT	CC	CC	CC	TT	NN	NN	TT	NN	NN	TT	TT	NN	CC	CC	CC	TT	TT	TT	TT	TT	TT	TT	CC	TT	NN	CC	CC	TT	TT	TT	TT	NN	NN	NN
3382637|F|0-20:A>G-20:A>G	A/G	1	35423687	NA	NA	DArT	NA	NA	NA	R	AA	GG	GG	GG	GG	AA	AA	AA	GG	GG	GG	GG	AA	GG	GG	GG	GG	AA	AA	AA	GG	GG	GG	NN	GG	GG	GG	AA	GG	AA	AA	AA	GG	GG	GG	GG	GG	GG	GG
3382180|F|0-20:G>A-20:G>A	G/A	1	11651818	NA	NA	DArT	NA	NA	NA	R	NN	AA	AA	AA	AA	NN	GG	AA	NN	NN	AA	AA	GG	AA	AA	AA	AA	GG	AA	AA	AA	AA	AA	AA	AA	AA	AA	GG	AA	GG	AA	AA	AA	AA	AA	AA	NN	AA	AA
3371884|F|0-20:A>T-20:A>T	A/T	1	50525938	NA	NA	DArT	NA	NA	NA	W	NN	AA	AA	AA	AA	NN	NN	NN	AA	AA	AA	AA	TT	AA	AA	AA	AA	NN	NN	NN	AA	AA	AA	AA	AA	AA	AA	NN	AA	TT	NN	NN	AA	AA	AA	NN	NN	AA	AA
3370179|F|0-20:G>T-20:G>T	G/T	1	49724183	NA	NA	DArT	NA	NA	NA	K	NN	GG	GG	GG	GG	NN	NN	NN	GG	GG	NN	GG	NN	GG	GG	GG	GG	NN	NN	NN	GG	GG	GG	NN	GG	GG	GG	NN	GG	GG	NN	NN	GG	GG	GG	GG	GG	GG	GG
3377387|F|0-20:C>A-20:C>A	C/A	1	45708575	NA	NA	DArT	NA	NA	NA	M	CC	CC	CC	CC	CC	CC	CC	CC	CC	CC	CC	CC	CC	CC	CC	CC	CC	CC	CC	CC	CC	CC	CC	CC	CC	CC	CC	CC	CC	CC	CC	CC	CC	CC	CC	CC	CC	CC	CC
3378535|F|0-20:C>G-20:C>G	C/G	1	1212131	NA	NA	DArT	NA	NA	NA	S	NN	CC	CC	CC	CC	NN	NN	NN	CC	CC	CC	CC	NN	CC	CC	CC	CC	NN	NN	NN	CC	CC	CC	CC	CC	CC	CC	NN	CC	NN	NN	NN	CC	CC	CC	CC	CC	CC	CC
100081844|F|0-20:G>A-20:G>A	G/A	1	33338552	NA	NA	DArT	NA	NA	NA	R	NN	AA	AA	AA	AA	GG	GG	GG	NN	NN	NN	AA	GG	AA	AA	AA	AA	GG	GG	GG	AA	AA	AA	NN	AA	NN	AA	GG	NN	GG	GG	GG	NN	AA	NN	NN	AA	NN	NN
8204965|F|0-20:A>T-20:A>T	A/T	1	5579131	NA	NA	DArT	NA	NA	NA	W	NN	NN	AA	AA	AA	AA	AA	TT	AA	NN	NN	AA	NN	NN	AA	AA	AA	NN	TT	TT	AA	AA	AA	AA	AA	NN	AA	AA	AA	NN	TT	TT	AA	AA	AA	AA	NN	AA	AA
3378803|F|0-20:T>C-20:T>C	T/C	1	36740754	NA	NA	DArT	NA	NA	NA	Y	NN	TT	TT	TT	TT	NN	NN	NN	TT	NN	TT	TT	CC	TT	TT	TT	TT	NN	NN	NN	TT	TT	TT	TT	TT	TT	TT	NN	TT	NN	NN	NN	TT	TT	TT	TT	TT	TT	TT
3368599|F|0-20:A>T-20:A>T	A/T	1	2419746	NA	NA	DArT	NA	NA	NA	W	AA	AA	NN	AA	NN	AA	AA	AA	AA	NN	NN	AA	AA	AA	AA	NN	AA	AA	AA	AA	TT	NN	AA	AA	AA	NN	NN	AA	AA	AA	AA	AA	AA	AA	AA	AA	NN	AA	AA
8213158|F|0-20:G>A-20:G>A	G/A	1	51221107	NA	NA	DArT	NA	NA	NA	R	AA	GG	GG	GG	GG	AA	AA	AA	GG	GG	GG	GG	AA	GG	GG	GG	GG	AA	AA	AA	GG	GG	GG	GG	GG	GG	GG	AA	GG	AA	AA	GA	GG	GG	GG	GG	GG	GG	GG
8216426|F|0-20:T>G-20:T>G	T/G	1	42787724	NA	NA	DArT	NA	NA	NA	K	TT	GG	GG	GG	GG	TT	TT	TG	GG	GG	NN	GG	TG	GG	GG	GG	GG	GG	TT	TT	GG	GG	GG	GG	GG	GG	GG	TT	GG	TT	TG	TT	GG	TG	GG	GG	NN	GG	GG
3366832|F|0-20:A>T-20:A>T	A/T	1	49958011	NA	NA	DArT	NA	NA	NA	W	AA	TT	TT	TT	TT	NN	NN	AA	TT	NN	TT	TT	AA	TT	TT	TT	TT	NN	NN	AA	TT	TT	TT	TT	TT	TT	TT	AA	TT	NN	NN	NN	TT	TT	TT	TT	TT	TT	TT
3367511|F|0-20:C>A-20:C>A	C/A	1	1296966	NA	NA	DArT	NA	NA	NA	M	CA	CC	CC	CC	CC	AA	AA	AA	CC	CC	CC	CC	AA	CC	CC	CC	CC	AA	AA	AA	CC	CC	CC	CC	CC	CC	CC	AA	CC	AA	AA	AA	CC	CA	CC	CA	CC	CC	CC
100107666|F|0-20:C>T-20:C>T	C/T	1	13644345	NA	NA	DArT	NA	NA	NA	Y	CC	CC	CC	CC	CC	CC	CC	CC	NN	NN	CC	CC	CC	CC	CC	NN	TT	CC	CC	CC	CC	CC	NN	CC	CC	NN	CC	CC	CC	CC	CC	CC	CC	CC	NN	CC	NN	CC	CC
3383346|F|0-21:A>T-21:A>T	A/T	1	4297423	NA	NA	DArT	NA	NA	NA	W	AA	TT	TT	TT	TT	AT	AA	TT	TT	NN	NN	TT	AA	NN	TT	NN	TT	AA	TT	TT	TT	TT	TT	TT	TT	NN	TT	AA	TT	AA	TT	AT	TT	TT	TT	TT	TT	NN	TT
3383894|F|0-21:C>T-21:C>T	C/T	1	34779010	NA	NA	DArT	NA	NA	NA	Y	NN	TT	NN	TT	TT	CC	CC	CC	NN	TT	NN	TT	CC	TT	TT	TT	TT	CC	CC	CC	TT	TT	NN	TT	TT	TT	TT	CC	NN	NN	CC	CC	TT	NN	TT	NN	TT	TT	TT
3384327|F|0-21:C>T-21:C>T	C/T	1	49441519	NA	NA	DArT	NA	NA	NA	Y	NN	TT	TT	NN	TT	NN	NN	CC	TT	NN	NN	TT	NN	TT	CT	TT	TT	NN	NN	NN	TT	CT	TT	NN	TT	NN	TT	NN	TT	CC	NN	CC	TT	TT	TT	NN	NN	TT	TT
3374391|F|0-21:C>T-21:C>T	C/T	1	47939658	NA	NA	DArT	NA	NA	NA	Y	TT	CC	CC	CC	NN	TT	TT	TT	CC	NN	NN	CC	TT	CC	CC	CC	CC	NN	TT	TT	CC	CC	CC	CC	CC	CC	CC	TT	CC	NN	TT	TT	CC	CC	CC	CC	NN	CC	CC
3380913|F|0-21:A>T-21:A>T	A/T	1	42985379	NA	NA	DArT	NA	NA	NA	W	TT	AA	AA	AA	AA	TT	TT	TT	AA	AA	NN	AA	TT	AA	AA	AA	AA	TT	TT	TT	AA	AA	AA	AA	AA	NN	AA	TT	AA	NN	TT	TT	AA	AA	AA	AA	AA	NN	AA
3383418|F|0-21:C>G-21:C>G	C/G	1	46738307	NA	NA	DArT	NA	NA	NA	S	CC	CC	GG	GG	GG	CC	CC	CC	GG	CC	NN	GG	CC	NN	CG	GG	NN	NN	CC	CC	CC	CC	GG	GG	GG	CC	GG	CC	GG	CC	CC	CC	CC	CC	GG	CC	GG	GG	GG
8200807|F|0-21:A>G-21:A>G	A/G	1	46534416	NA	NA	DArT	NA	NA	NA	R	NN	AA	AA	AA	AA	AA	AA	AA	AA	NN	AA	AA	AA	AA	AA	AA	AA	AA	AA	AA	AA	AA	AA	AA	AA	NN	AA	AA	AA	AA	AA	AA	AA	AA	AA	AA	AA	GG	AA
3381780|F|0-21:T>C-21:T>C	T/C	1	47054369	NA	NA	DArT	NA	NA	NA	Y	TT	CC	CC	NN	CC	TC	CC	TT	CC	CC	NN	CC	TT	CC	NN	CC	CC	CC	TT	TT	CC	CC	CC	NN	CC	NN	CC	TT	NN	TT	TT	TT	CC	CC	NN	NN	NN	NN	CC
3384439|F|0-21:C>T-21:C>T	C/T	1	9479705	NA	NA	DArT	NA	NA	NA	Y	CC	CC	CC	CC	CC	CC	CC	CC	CC	NN	CC	CC	CC	CC	CC	CC	CC	CC	CC	CC	CC	CC	CC	CC	CC	NN	CC	CC	CC	NN	CC	CC	CC	CT	CC	NN	NN	CC	CC
8204038|F|0-21:T>C-21:T>C	T/C	1	40964381	NA	NA	DArT	NA	NA	NA	Y	CC	TT	TT	TT	TT	CC	CC	CC	TT	NN	TT	TT	CC	TT	TT	TT	TT	CC	CC	CC	TT	TT	TT	TT	TT	TT	TT	CC	TT	CC	CC	CC	TT	TC	TT	TT	TT	TT	TT
3381801|F|0-21:G>A-21:G>A	G/A	1	51603083	NA	NA	DArT	NA	NA	NA	R	GG	NN	NN	AA	NN	GA	GG	GG	NN	NN	NN	AA	GG	AA	NN	AA	AA	GG	GG	GG	NN	NN	NN	NN	AA	NN	NN	GG	AA	GG	GG	GG	NN	AA	NN	NN	NN	AA	AA
3382340|F|0-21:C>T-21:C>T	C/T	1	21270924	NA	NA	DArT	NA	NA	NA	Y	NN	CC	CC	CC	CC	CC	CC	CC	CC	NN	CC	CC	CC	CC	CC	CC	CC	CC	CC	CC	CC	CC	CC	CC	CC	NN	CC	NN	CC	CC	CC	CC	CC	CC	CC	NN	NN	CC	CC
3372987|F|0-21:G>A-21:G>A	G/A	1	7701330	NA	NA	DArT	NA	NA	NA	R	GG	NN	NN	NN	AA	GG	GG	GG	AA	NN	NN	AA	GG	NN	AA	AA	NN	GG	GG	GG	AA	AA	NN	NN	AA	NN	NN	GG	AA	GG	GG	GG	AA	NN	AA	NN	NN	NN	AA
8670244|F|0-21:A>G-21:A>G	A/G	1	972659	NA	NA	DArT	NA	NA	NA	R	AA	AG	AG	AG	AG	AA	AA	AA	AG	AG	AG	AG	AA	AG	AG	AG	AG	AA	AA	AA	AG	AG	AG	AG	AG	GG	AG	AA	AG	AA	AA	AA	AG	AG	AG	AG	AG	AG	AG
3379391|F|0-21:T>G-21:T>G	T/G	1	23364931	NA	NA	DArT	NA	NA	NA	K	TT	GG	GG	GG	GG	TT	TT	TT	GG	GG	GG	GG	TT	GG	GG	GG	GG	TT	TT	TT	GG	GG	GG	GG	GG	GG	GG	TT	GG	TT	TT	TT	GG	TG	GG	GG	NN	GG	GG
3379441|F|0-21:C>T-21:C>T	C/T	1	8853510	NA	NA	DArT	NA	NA	NA	Y	CC	TT	TT	TT	TT	CC	CC	CC	TT	TT	TT	TT	CC	TT	TT	TT	TT	CC	CC	CC	TT	CT	TT	TT	TT	TT	TT	CC	TT	TT	CC	CC	TT	CT	TT	TT	TT	TT	TT
100086422|F|0-21:G>C-21:G>C	G/C	1	5464929	NA	NA	DArT	NA	NA	NA	S	NN	GG	NN	NN	GG	NN	GG	CC	GG	NN	GG	GG	GG	NN	GG	GG	GG	GG	CC	NN	GG	GG	GG	NN	GG	NN	GG	GG	GG	GG	CC	GC	NN	NN	NN	GG	NN	GG	GG
3377293|F|0-21:C>A-21:C>A	C/A	1	11895954	NA	NA	DArT	NA	NA	NA	M	NN	CC	CC	CC	CC	CC	CC	CC	CC	CC	CC	CC	CC	CC	CC	CC	CC	CC	CC	CC	CC	CC	CC	CC	CC	CC	CC	CC	CC	CC	CC	CC	CC	CC	CC	CA	CC	AA	CC
3377709|F|0-21:G>A-21:G>A	G/A	1	34450030	NA	NA	DArT	NA	NA	NA	R	GG	AA	AA	AA	AA	GG	GG	GG	AA	NN	AA	AA	GG	AA	AA	AA	AA	GG	GG	GG	AA	AA	AA	AA	AA	NN	AA	GG	AA	GG	GG	GG	AA	GA	AA	AA	AA	AA	AA
3369138|F|0-21:G>A-21:G>A	G/A	1	50319000	NA	NA	DArT	NA	NA	NA	R	GG	AA	AA	AA	AA	GG	GG	GG	AA	NN	NN	AA	GG	AA	AA	AA	AA	GG	GG	GG	AA	AA	AA	AA	AA	NN	AA	GG	AA	NN	GG	GG	AA	AA	AA	AA	NN	AA	AA
3380748|F|0-21:A>G-21:A>G	A/G	1	38922047	NA	NA	DArT	NA	NA	NA	R	NN	AA	AA	AA	AA	NN	NN	NN	AA	AA	AA	AA	NN	AA	AA	AA	AA	NN	NN	NN	AA	AA	NN	AA	AA	AA	AA	NN	AA	NN	NN	GG	AA	AA	AA	AA	AA	AA	AA
3371636|F|0-21:C>T-21:C>T	C/T	1	16841188	NA	NA	DArT	NA	NA	NA	Y	NN	CC	CC	CC	CC	NN	NN	TT	CC	CC	CC	CC	NN	CC	CC	CC	CC	NN	TT	TT	CC	CC	CC	CC	CC	NN	CC	NN	CC	NN	TT	TT	CC	CC	CC	CC	NN	CC	CC
8196681|F|0-21:T>C-21:T>C	T/C	1	4100705	NA	NA	DArT	NA	NA	NA	Y	NN	TT	TT	NN	TT	NN	NN	TT	NN	NN	TT	NN	TT	TT	NN	NN	TT	TT	TT	NN	TT	TT	NN	TT	TT	NN	TT	NN	NN	NN	TT	TT	TT	NN	NN	NN	NN	NN	NN
3368959|F|0-21:G>C-21:G>C	G/C	1	42555834	NA	NA	DArT	NA	NA	NA	S	CC	GG	GG	GG	GG	CC	CC	CC	GG	NN	NN	GG	CC	GG	GG	GG	GG	CC	CC	CC	GG	GG	GG	GG	GG	NN	GG	CC	GG	CC	CC	CC	GG	GG	GG	GG	GG	GG	GG
16653916|F|0-21:G>A-21:G>A	G/A	1	52164534	NA	NA	DArT	NA	NA	NA	R	GG	GG	GG	GG	GG	GG	GG	GG	GG	AA	GG	GG	GG	GG	GG	GG	GG	GG	GG	GG	GG	GG	GG	GG	GG	NN	GG	GG	GG	GG	GG	GG	GG	GG	GG	GG	GG	GG	GG
8216639|F|0-21:T>C-21:T>C	T/C	1	27096333	NA	NA	DArT	NA	NA	NA	Y	CC	TT	TT	TT	TT	CC	CC	CC	TT	NN	NN	TT	CC	TT	TT	TT	TT	CC	CC	CC	TT	TT	TT	NN	TT	TT	TT	CC	TT	CC	CC	CC	TT	TT	TT	TT	TT	TT	TT
3374590|F|0-21:G>A-21:G>A	G/A	1	17985345	NA	NA	DArT	NA	NA	NA	R	NN	AA	NN	NN	AA	GG	GG	NN	AA	NN	NN	AA	NN	NN	NN	AA	AA	GG	NN	NN	AA	AA	NN	AA	NN	AA	AA	NN	AA	GG	NN	GG	AA	AA	NN	NN	NN	AA	NN
100102039|F|0-21:T>C-21:T>C	T/C	1	8515100	NA	NA	DArT	NA	NA	NA	Y	NN	TT	TT	TT	NN	CC	NN	CC	TT	NN	TT	TT	NN	NN	TT	TT	TT	CC	CC	NN	NN	NN	NN	NN	NN	NN	TT	CC	TT	NN	CC	CC	NN	NN	NN	NN	TT	TT	NN
8213730|F|0-21:G>A-21:G>A	G/A	1	44587986	NA	NA	DArT	NA	NA	NA	R	AA	GG	GG	GG	GG	AA	AA	AA	GG	GG	GG	GG	AA	GG	GG	GG	GG	AA	AA	AA	GG	GG	GG	GG	GG	GG	GG	AA	GG	AA	AA	AA	GG	GG	GG	GG	GG	GG	GG
100108889|F|0-21:A>C-21:A>C	A/C	1	15411762	NA	NA	DArT	NA	NA	NA	M	AA	CC	CC	CC	CC	AA	AA	AA	CC	NN	NN	AC	AA	CC	AC	CC	CC	AA	AA	AA	CC	CC	CC	CC	AC	CC	CC	AA	CC	AA	AA	AA	CC	AC	CC	CC	NN	CC	CC
100112854|F|0-21:A>C-21:A>C	A/C	1	22457873	NA	NA	DArT	NA	NA	NA	M	NN	AA	AA	AA	NN	NN	CC	CC	AA	NN	NN	AA	CC	AA	AA	AA	AA	CC	CC	CC	AA	AA	AA	AA	AA	AA	AA	CC	AA	NN	CC	CC	AC	AA	AA	NN	NN	AA	NN
8216134|F|0-21:C>T-21:C>T	C/T	1	34789697	NA	NA	DArT	NA	NA	NA	Y	TT	CC	CC	CC	CC	TT	TT	TT	CC	CC	CC	CC	TT	CC	CT	CC	CC	TT	TT	TT	CC	CC	CC	CC	CC	CC	CC	TT	CC	TT	TT	TT	CC	CC	CC	CC	CC	CC	CC
100050976|F|0-22:C>T-22:C>T	C/T	1	15354566	NA	NA	DArT	NA	NA	NA	Y	TT	CC	CC	CC	CC	TT	TT	TT	NN	NN	NN	CC	TT	NN	NN	CC	CC	TT	TT	TT	CC	CC	CC	CC	CC	NN	CC	TT	CC	NN	TT	TT	CC	CC	CC	CC	CC	CC	CC
13121395|F|0-22:T>C-22:T>C	T/C	1	26465278	NA	NA	DArT	NA	NA	NA	Y	NN	NN	CC	CC	CC	NN	CC	NN	CC	NN	CC	NN	NN	NN	CC	CC	CC	NN	NN	NN	CC	CC	CC	CC	NN	NN	NN	NN	CC	NN	CC	NN	CC	CC	CC	CC	NN	CC	NN
3381172|F|0-22:T>G-22:T>G	T/G	1	4529853	NA	NA	DArT	NA	NA	NA	K	TT	GG	TT	TT	TT	TT	TT	TT	TT	NN	GG	TT	TT	TT	GG	TT	TT	TT	TT	TT	TT	TT	TT	GG	TT	TT	TT	TT	TT	TT	TT	TT	TT	TT	GG	TG	TT	TT	TT
3383103|F|0-22:C>G-22:C>G	C/G	1	45308810	NA	NA	DArT	NA	NA	NA	S	CG	GG	GG	GG	GG	CC	CC	CC	GG	GG	GG	GG	CC	NN	GG	GG	GG	CC	CC	CC	GG	GG	GG	GG	GG	GG	GG	CC	GG	CC	CC	CC	GG	GG	GG	NN	GG	GG	GG
100057401|F|0-22:T>G-22:T>G	T/G	1	1119395	NA	NA	DArT	NA	NA	NA	K	GG	NN	GG	GG	GG	NN	NN	GG	GG	NN	GG	GG	GG	NN	GG	NN	NN	GG	GG	GG	GG	GG	GG	GG	GG	GG	GG	GG	GG	NN	GG	GG	GG	NN	NN	GG	GG	GG	NN
3382647|F|0-22:A>G-22:A>G	A/G	1	35067100	NA	NA	DArT	NA	NA	NA	R	AA	AA	AA	AA	AA	AA	AA	AA	AA	NN	AA	AA	AA	AA	AA	NN	AA	AA	AA	AA	AA	AA	NN	AA	AA	AA	AA	AA	AA	AA	AA	AA	AA	AA	NN	NN	AA	NN	AA
8207765|F|0-22:T>C-22:T>C	T/C	1	49249551	NA	NA	DArT	NA	NA	NA	Y	TT	CC	CC	CC	CC	TT	TT	TT	CC	TC	CC	CC	TT	CC	CC	CC	CC	TT	TT	TT	CC	CC	CC	CC	CC	CC	CC	TT	CC	TT	TT	TT	CC	CC	CC	CC	CC	CC	CC
3382723|F|0-22:C>T-22:C>T	C/T	1	4689215	NA	NA	DArT	NA	NA	NA	Y	TT	CC	CC	CC	CC	NN	CC	NN	CC	CC	CC	CC	CC	CC	CC	CC	CC	CC	NN	NN	CC	CC	CC	CC	CC	CC	CC	CC	CC	NN	NN	CT	CC	CC	CC	CC	CC	CC	CC
8207164|F|0-22:C>A-22:C>A	C/A	1	857585	NA	NA	DArT	NA	NA	NA	M	CC	CC	CC	CC	CC	CC	CC	CC	CC	CC	CC	CC	CC	CC	CC	CC	CC	CC	CC	CC	CC	CC	CC	CC	CC	NN	CC	CC	CC	CC	CC	CC	CC	CC	CC	CC	NN	CC	CC
16648995|F|0-22:C>A-22:C>A	C/A	1	5343592	NA	NA	DArT	NA	NA	NA	M	NN	AA	AA	AA	AA	NN	NN	NN	NN	AA	NN	NN	NN	AA	AA	AA	AA	NN	NN	NN	AA	AA	NN	AA	AA	NN	NN	NN	AA	NN	NN	AA	AA	AA	AA	AA	NN	AA	NN
8200594|F|0-22:A>T-22:A>T	A/T	1	1460743	NA	NA	DArT	NA	NA	NA	W	TT	TT	TT	TT	TT	AT	TT	TT	TT	NN	NN	TT	TT	TT	TT	TT	TT	TT	TT	TT	TT	TT	TT	TT	TT	TT	TT	TT	TT	TT	TT	TT	TT	TT	TT	TT	TT	TT	TT
8202872|F|0-22:G>A-22:G>A	G/A	1	29292426	NA	NA	DArT	NA	NA	NA	R	GG	GG	GG	GG	GG	GG	GG	GG	GG	GG	GG	GG	GG	GG	GG	GG	GG	GG	GG	GG	GG	GG	GG	GG	GG	GG	GG	GG	GG	GG	GG	GG	GG	GG	AA	GG	GG	GG	GG
100093055|F|0-22:C>T-22:C>T	C/T	1	8916243	NA	NA	DArT	NA	NA	NA	Y	NN	NN	CC	NN	NN	NN	NN	TT	NN	NN	NN	CC	TT	NN	CC	CC	CC	TT	TT	TT	CC	CC	NN	CC	CC	CC	CC	NN	CC	NN	TT	TT	CC	CC	NN	NN	CC	NN	CC
100102086|F|0-22:C>A-22:C>A	C/A	1	41199324	NA	NA	DArT	NA	NA	NA	M	NN	AA	AA	AA	AA	NN	AA	AA	NN	AA	NN	AA	NN	NN	NN	AA	AA	CC	NN	AA	AA	AA	NN	NN	NN	NN	NN	NN	NN	CC	NN	AA	AA	AA	NN	NN	NN	AA	NN
8211167|F|0-22:T>C-22:T>C	T/C	1	51391783	NA	NA	DArT	NA	NA	NA	Y	CC	TT	TT	TT	TT	CC	CC	CC	TT	TT	NN	TT	CC	TT	TT	TT	TT	CC	CC	CC	TT	TT	TT	TT	TT	NN	TT	CC	TT	CC	CC	CC	TT	TT	TT	TT	TT	TT	TT
100107725|F|0-22:G>A-22:G>A	G/A	1	25940615	NA	NA	DArT	NA	NA	NA	R	AA	AA	AA	AA	AA	AA	AA	AA	AA	NN	AA	GA	AA	AA	AA	AA	GA	AA	AA	AA	AA	AA	AA	AA	GA	AA	AA	AA	AA	AA	AA	AA	AA	AA	AA	AA	AA	AA	AA
3373308|F|0-22:C>T-22:C>T	C/T	1	38030219	NA	NA	DArT	NA	NA	NA	Y	NN	CC	CC	CC	CC	NN	NN	NN	NN	NN	NN	CC	NN	CC	CC	CC	CC	NN	NN	NN	NN	NN	NN	NN	CC	NN	CC	NN	CC	NN	NN	NN	CC	NN	CC	NN	NN	CC	CC
8216545|F|0-22:A>G-22:A>G	A/G	1	30529653	NA	NA	DArT	NA	NA	NA	R	NN	AG	AG	AG	AG	NN	GG	GG	AG	AG	AA	AG	GG	AG	AG	AG	AG	NN	GG	GG	AG	AG	AG	AA	AG	AA	AG	GG	AG	GG	GG	GG	AG	AA	GG	AA	AG	NN	AG
3382781|F|0-23:A>G-23:A>G	A/G	1	4602166	NA	NA	DArT	NA	NA	NA	R	NN	GG	GG	NN	GG	AG	AA	NN	GG	AG	NN	GG	AA	NN	NN	GG	NN	AA	NN	NN	GG	GG	NN	NN	GG	NN	GG	AA	NN	NN	NN	NN	GG	NN	GG	GG	NN	GG	GG
100050591|F|0-23:T>C-23:T>C	T/C	1	13275773	NA	NA	DArT	NA	NA	NA	Y	TT	TT	TT	TT	TT	TT	TT	TT	TT	TT	TT	TT	TT	TT	TT	TT	TT	TT	TT	TT	TT	TT	TT	TT	TT	NN	TT	TT	TT	TT	TT	TT	TT	TT	TT	NN	NN	TT	TT
3384560|F|0-23:G>C-23:G>C	G/C	1	48353020	NA	NA	DArT	NA	NA	NA	S	GG	NN	NN	CC	CC	NN	GG	GG	CC	NN	NN	CC	GG	CC	CC	CC	CC	GG	GG	GG	CC	CC	CC	NN	CC	CC	CC	GG	CC	GG	NN	GG	CC	CC	CC	CC	CC	CC	CC
3373350|F|0-23:G>T-23:G>T	G/T	1	44172389	NA	NA	DArT	NA	NA	NA	K	NN	GG	GG	NN	GG	NN	NN	NN	GG	NN	NN	GG	TT	GG	GG	GG	GG	NN	NN	NN	GG	GG	GG	GG	GG	NN	GG	NN	GG	NN	TT	NN	GG	GG	GG	GG	NN	GG	GG
3379448|F|0-23:A>G-23:A>G	A/G	1	39539200	NA	NA	DArT	NA	NA	NA	R	AA	GG	GG	GG	GG	AA	AA	AA	GG	NN	GG	GG	AA	GG	GG	GG	GG	AA	AA	AA	GG	GG	GG	GG	GG	GG	GG	AA	GG	AA	AA	AA	GG	AG	GG	GG	GG	GG	GG
3381088|F|0-23:G>A-23:G>A	G/A	1	47409336	NA	NA	DArT	NA	NA	NA	R	NN	AA	GG	GG	GG	GG	GG	GG	GG	AA	NN	GG	GG	GG	GG	GG	GG	GG	GG	GG	AA	AA	GG	GG	GG	NN	GG	GG	GG	GG	GG	GG	AA	AA	GG	GG	GG	GG	GG
3378472|F|0-23:T>A-23:T>A	T/A	1	51293088	NA	NA	DArT	NA	NA	NA	W	NN	TT	TT	TT	TT	AA	AA	AA	TT	TT	TT	TT	AA	TT	TT	TT	TT	AA	AA	AA	TT	TT	TT	TT	TT	NN	TT	TT	TT	AA	AA	AA	TT	TT	TT	TT	TT	NN	TT
8208440|F|0-23:C>A-23:C>A	C/A	1	46114046	NA	NA	DArT	NA	NA	NA	M	AA	CC	CC	CC	CC	CA	AA	AA	CC	CC	NN	CC	AA	CC	CC	CC	CC	CC	AA	AA	CC	CC	CC	CC	CC	CC	CC	AA	CC	AA	AA	AA	CC	CC	CC	CC	CC	CC	CC
3381727|F|0-23:C>G-23:C>G	C/G	1	5589367	NA	NA	DArT	NA	NA	NA	S	CC	CC	CC	CC	CC	GG	GG	GG	CC	NN	CC	CC	CC	CC	CC	CC	CC	GG	GG	GG	CC	CC	CC	CC	CC	NN	CC	GG	CC	GG	GG	CG	CC	CC	CC	CC	NN	CC	CC
3372199|F|0-23:T>C-23:T>C	T/C	1	2320173	NA	NA	DArT	NA	NA	NA	Y	NN	CC	CC	CC	CC	TC	TT	TT	CC	CC	CC	CC	TT	CC	CC	CC	CC	TT	TT	TT	CC	CC	CC	CC	CC	CC	CC	TT	CC	TT	TT	TT	CC	CC	CC	CC	CC	CC	CC
3383334|F|0-23:G>T-23:G>T	G/T	1	50739171	NA	NA	DArT	NA	NA	NA	K	GG	NN	TT	NN	NN	GG	GG	GG	TT	NN	NN	TT	GG	TT	TT	TT	TT	GG	GG	GG	TT	TT	NN	TT	TT	NN	NN	GG	TT	NN	GG	GG	TT	TT	NN	TT	TT	TT	TT
3382683|F|0-23:G>T-23:G>T	G/T	1	50684769	NA	NA	DArT	NA	NA	NA	K	GG	TT	TT	TT	TT	GG	GG	GG	TT	NN	NN	TT	GG	TT	TT	TT	TT	GG	GG	GG	TT	TT	TT	TT	TT	TT	TT	GG	TT	NN	GG	GG	TT	TT	TT	TT	TT	TT	TT
3378595|F|0-23:A>G-23:A>G	A/G	1	42919530	NA	NA	DArT	NA	NA	NA	R	AA	GG	GG	GG	GG	AA	AA	AA	GG	GG	GG	GG	AA	GG	GG	GG	GG	AA	AA	AA	GG	GG	GG	GG	GG	GG	GG	AA	GG	AA	AA	AA	GG	GG	GG	GG	GG	GG	GG
3380869|F|0-23:G>A-23:G>A	G/A	1	631537	NA	NA	DArT	NA	NA	NA	R	NN	GG	GG	GG	GG	NN	NN	NN	GG	NN	GG	GG	NN	GG	GG	GG	GG	NN	NN	NN	GG	GG	GG	GG	GG	GG	GG	NN	GG	NN	NN	NN	GG	GG	NN	NN	GG	NN	GG
16651421|F|0-23:T>A-23:T>A	T/A	1	434115	NA	NA	DArT	NA	NA	NA	W	TT	TT	TT	TT	TT	TT	TT	TT	TT	NN	TT	TT	TT	TT	TT	TT	TT	TT	TT	TT	TT	TT	TT	TT	TT	TT	AA	TT	TT	TT	TT	TT	TT	TT	TT	TT	NN	TT	TT
3378044|F|0-23:G>A-23:G>A	G/A	1	1311237	NA	NA	DArT	NA	NA	NA	R	GG	GG	GG	GG	GG	GG	AA	GG	GG	GG	GG	GG	GG	GG	GG	GG	GG	GG	GG	GG	GG	GG	GG	GG	GG	GG	GG	GG	GG	GG	AA	GG	GG	GG	GG	AA	GG	GG	GG
3377902|F|0-23:A>T-23:A>T	A/T	1	33439730	NA	NA	DArT	NA	NA	NA	W	AA	TT	NN	TT	TT	AA	AA	AA	TT	TT	TT	TT	AA	TT	TT	TT	TT	AA	AA	AA	TT	TT	TT	TT	TT	TT	TT	AA	TT	AA	AA	AA	TT	TT	TT	TT	TT	TT	TT
3378783|F|0-23:G>A-23:G>A	G/A	1	30125315	NA	NA	DArT	NA	NA	NA	R	GG	AA	AA	AA	AA	GG	GG	GG	AA	GA	AA	AA	GG	AA	AA	AA	AA	GG	GG	GG	AA	AA	AA	AA	AA	AA	AA	GG	AA	GG	GG	GG	AA	AA	AA	AA	AA	AA	AA
3379035|F|0-23:C>A-23:C>A	C/A	1	280693	NA	NA	DArT	NA	NA	NA	M	CC	AA	AA	AA	AA	CC	CC	CC	AA	AA	AA	AA	CC	AA	AA	AA	AA	CC	CC	CC	AA	AA	AA	AA	AA	AA	AA	CC	AA	CC	CC	CC	AA	AA	AA	AA	AA	AA	AA
3377089|F|0-23:C>T-23:C>T	C/T	1	19476994	NA	NA	DArT	NA	NA	NA	Y	CC	CC	CC	CC	CC	CC	CC	TT	CC	CC	CC	CC	CC	CC	CC	CC	CC	CC	TT	TT	CC	CC	CC	CC	CC	CC	CC	CC	CC	CC	TT	CT	CC	CC	CC	CC	CC	CC	CC
3379524|F|0-23:T>G-23:T>G	T/G	1	47307723	NA	NA	DArT	NA	NA	NA	K	GG	TT	TT	TT	TT	GG	GG	GG	TT	NN	TT	TT	GG	TT	TT	TT	TT	GG	GG	GG	TT	TT	TT	TT	TT	TT	TT	GG	TT	GG	GG	GG	TT	TT	TT	TT	TT	TT	TT
100108797|F|0-23:C>A-23:C>A	C/A	1	36581110	NA	NA	DArT	NA	NA	NA	M	CA	CC	CC	CC	CC	NN	CA	CA	CC	NN	CC	NN	CA	CC	CC	CC	CC	CA	CA	CA	CC	CC	CC	CC	CC	CC	CC	CA	CC	CA	CA	CA	CC	NN	CC	CC	CC	CC	CC
8216545|F|0-23:C>T-23:C>T	C/T	1	30529653	NA	NA	DArT	NA	NA	NA	Y	TT	CC	CC	CC	CC	TT	TT	TT	CC	CC	CC	CC	TT	CC	CC	CC	CC	TT	TT	TT	CC	CC	CC	CC	CC	CC	CC	TT	CC	TT	TT	TT	CC	CT	NN	CC	CC	NN	CC
100116359|F|0-23:G>A-23:G>A	G/A	1	6293947	NA	NA	DArT	NA	NA	NA	R	NN	AA	AA	AA	AA	NN	NN	NN	AA	NN	AA	AA	NN	AA	NN	AA	AA	NN	NN	NN	AA	AA	NN	AA	AA	NN	AA	NN	AA	NN	NN	NN	AA	AA	NN	NN	AA	AA	NN
100117762|F|0-23:G>A-23:G>A	G/A	1	16754769	NA	NA	DArT	NA	NA	NA	R	NN	AA	NN	NN	AA	NN	GG	GG	AA	NN	NN	AA	GG	GG	NN	AA	AA	GG	GG	NN	AA	AA	AA	AA	AA	NN	AA	GG	NN	GG	GG	GG	AA	NN	AA	NN	AA	NN	NN
8216707|F|0-23:G>A-23:G>A	G/A	1	16081939	NA	NA	DArT	NA	NA	NA	R	NN	GG	NN	GG	NN	NN	NN	NN	GG	GG	NN	GG	GG	NN	GG	GG	GG	GG	NN	NN	GG	GG	NN	NN	GG	NN	GG	GG	GG	NN	NN	NN	GG	NN	NN	NN	NN	GG	GG
3371413|F|0-24:A>G-24:A>G	A/G	1	50827001	NA	NA	DArT	NA	NA	NA	R	NN	GG	AA	AA	AA	NN	NN	NN	AA	AA	AA	AA	NN	AA	GG	GG	AA	NN	NN	NN	AA	AA	AA	AA	AA	NN	AA	NN	AA	NN	NN	NN	AA	AA	AA	AA	AA	AA	AA
100050603|F|0-24:G>A-24:G>A	G/A	1	20825005	NA	NA	DArT	NA	NA	NA	R	GG	GG	GG	GG	NN	GG	GG	GG	GG	NN	GG	GG	GG	GG	GG	GG	GG	GG	GG	GG	GG	GG	GG	GG	GG	GG	GG	GG	GG	GG	GG	GG	GG	GG	GG	GA	NN	AA	GG
3380879|F|0-24:G>C-24:G>C	G/C	1	27628514	NA	NA	DArT	NA	NA	NA	S	GG	CC	CC	CC	CC	GG	GG	GG	CC	GC	CC	CC	GG	CC	CC	CC	CC	GG	GG	GG	CC	CC	CC	CC	CC	CC	CC	GG	CC	GG	GG	GG	CC	CC	CC	CC	CC	CC	CC
3380258|F|0-24:C>G-24:C>G	C/G	1	34111876	NA	NA	DArT	NA	NA	NA	S	CC	GG	GG	GG	GG	CC	CC	CC	GG	NN	GG	GG	CC	GG	GG	GG	GG	CC	CC	CC	GG	GG	GG	GG	GG	NN	GG	CC	GG	CC	CC	CC	GG	GG	GG	GG	GG	GG	GG
8198218|F|0-24:T>C-24:T>C	T/C	1	46418865	NA	NA	DArT	NA	NA	NA	Y	CC	CC	CC	CC	CC	CC	NN	CC	CC	NN	CC	CC	CC	NN	CC	CC	CC	CC	CC	CC	CC	CC	CC	CC	CC	CC	NN	NN	CC	CC	CC	CC	CC	CC	CC	CC	CC	CC	CC
3379833|F|0-24:C>T-24:C>T	C/T	1	5530352	NA	NA	DArT	NA	NA	NA	Y	TT	CC	CC	CC	CC	CT	TT	TT	CC	NN	CC	CC	CT	CC	CC	CC	CC	TT	TT	TT	CC	CC	CC	CC	CC	CC	CC	TT	CC	NN	TT	TT	CC	CC	CC	CT	CC	CC	CC
3379904|F|0-24:T>C-24:T>C	T/C	1	49118561	NA	NA	DArT	NA	NA	NA	Y	CC	TT	TT	TT	TT	CC	CC	CC	TT	TT	NN	TT	CC	TT	TT	TT	TT	CC	CC	CC	TT	TT	TT	TT	TT	TT	TT	CC	TT	CC	CC	CC	TT	TT	TT	TT	NN	TT	TT
3384428|F|0-24:A>G-24:A>G	A/G	1	46379970	NA	NA	DArT	NA	NA	NA	R	NN	AA	NN	AA	AA	NN	NN	GG	AA	AA	NN	AA	GG	AA	NN	NN	AA	GG	GG	GG	AA	AA	NN	AA	AA	AA	AA	GG	AA	GG	GG	GG	AA	AG	AA	AA	AA	NN	AA
8206534|F|0-24:C>T-24:C>T	C/T	1	44162368	NA	NA	DArT	NA	NA	NA	Y	CC	TT	TT	TT	TT	CC	CC	CC	TT	CT	NN	TT	CC	TT	TT	TT	TT	CC	CC	CC	TT	TT	TT	TT	TT	TT	TT	CC	TT	CC	CC	CC	TT	TT	TT	TT	NN	TT	TT
8212018|F|0-24:T>G-24:T>G	T/G	1	38082804	NA	NA	DArT	NA	NA	NA	K	NN	GG	GG	GG	GG	TT	NN	NN	NN	NN	NN	GG	TT	NN	GG	GG	GG	TT	TT	NN	GG	GG	GG	GG	GG	NN	GG	TT	GG	NN	TT	NN	GG	GG	NN	NN	NN	NN	NN
3381460|F|0-24:G>A-24:G>A	G/A	1	46205446	NA	NA	DArT	NA	NA	NA	R	NN	AA	AA	NN	NN	GG	GG	GG	AA	GA	NN	AA	GG	NN	AA	AA	AA	GG	GG	GG	AA	AA	AA	NN	AA	GG	AA	GG	AA	GG	GG	GG	AA	AA	NN	NN	NN	NN	AA
3369896|F|0-24:T>G-24:T>G	T/G	1	10120346	NA	NA	DArT	NA	NA	NA	K	TT	GG	GG	GG	GG	TT	TT	NN	GG	GG	GG	GG	TT	GG	GG	GG	GG	TT	NN	NN	GG	GG	GG	GG	GG	GG	GG	TT	GG	TT	NN	NN	GG	GG	GG	GG	NN	NN	GG
100088956|F|0-24:T>C-24:T>C	T/C	1	23815963	NA	NA	DArT	NA	NA	NA	Y	NN	NN	TT	TT	NN	NN	TT	NN	NN	CC	NN	TT	TT	TT	TT	TT	TT	NN	TT	TT	TT	TT	TT	TT	TT	NN	TT	TT	TT	NN	TT	NN	TT	TT	TT	NN	NN	TT	NN
3378962|F|0-24:C>T-24:C>T	C/T	1	48111369	NA	NA	DArT	NA	NA	NA	Y	CC	TT	TT	TT	TT	CC	CC	CC	TT	CC	TT	TT	CC	NN	TT	TT	TT	CC	CC	CC	TT	TT	TT	TT	TT	TT	TT	CC	TT	CC	CC	CC	TT	TT	TT	TT	TT	TT	TT
3377785|F|0-24:G>C-24:G>C	G/C	1	49202838	NA	NA	DArT	NA	NA	NA	S	CC	GG	GG	GG	GG	CC	CC	CC	GG	GG	GG	GG	CC	GG	GG	GG	GG	CC	CC	GC	GG	GC	GG	GG	GG	GG	GG	CC	GG	CC	CC	CC	GG	GG	GG	GG	GG	GG	GG
3379571|F|0-24:A>G-24:A>G	A/G	1	34843926	NA	NA	DArT	NA	NA	NA	R	AA	GG	GG	GG	GG	AA	AA	AA	GG	GG	GG	GG	AA	GG	GG	GG	GG	AA	AA	AA	GG	GG	GG	GG	GG	GG	GG	AA	GG	AA	AA	AA	GG	GG	GG	GG	GG	GG	GG
3369100|F|0-24:G>A-24:G>A	G/A	1	41081415	NA	NA	DArT	NA	NA	NA	R	AA	GG	GG	GG	GG	AA	AA	AA	GG	NN	GG	GG	AA	GG	GG	GG	GG	AA	AA	AA	GG	GG	GG	GG	GG	GG	GG	AA	GG	AA	AA	AA	GG	GG	GG	GG	GG	GG	GG
3378774|F|0-24:C>G-24:C>G	C/G	1	47050561	NA	NA	DArT	NA	NA	NA	S	CC	GG	GG	GG	GG	CG	GG	CC	GG	GG	GG	GG	CC	GG	GG	GG	GG	GG	CC	CC	GG	GG	GG	GG	GG	GG	GG	CC	GG	CC	CC	CC	GG	CG	GG	GG	GG	GG	GG
100101469|F|0-24:A>G-24:A>G	A/G	1	23903261	NA	NA	DArT	NA	NA	NA	R	NN	GG	GG	GG	GG	NN	NN	NN	GG	NN	NN	NN	NN	NN	GG	NN	GG	NN	NN	NN	GG	GG	NN	NN	GG	NN	GG	NN	GG	NN	NN	GG	NN	GG	NN	NN	GG	GG	GG
3365888|F|0-24:G>T-24:G>T	G/T	1	51777818	NA	NA	DArT	NA	NA	NA	K	NN	TT	TT	TT	TT	GG	GG	GG	TT	TT	TT	TT	GG	TT	TT	TT	GG	GG	GG	GG	TT	TT	NN	TT	GT	TT	TT	GG	TT	GG	GG	GG	TT	TT	TT	TT	TT	TT	TT
8215444|F|0-24:T>G-24:T>G	T/G	1	1616883	NA	NA	DArT	NA	NA	NA	K	GG	TT	TT	TT	TT	GG	GG	GG	TT	TT	TT	TT	GG	TT	TT	TT	TT	GG	GG	GG	TT	TT	TT	TT	TT	TT	TT	GG	TT	GG	GG	GG	TT	TT	TT	TT	TT	TT	TT
13122510|F|0-24:C>A-24:C>A	C/A	1	21826257	NA	NA	DArT	NA	NA	NA	M	NN	CC	CC	NN	CC	NN	NN	NN	CC	NN	CC	CC	NN	CC	CC	CC	CC	NN	NN	AA	CC	CC	CC	CC	CC	NN	CC	NN	CC	NN	NN	NN	CC	CC	CC	CC	CC	CC	CC
8216408|F|0-24:A>T-24:A>T	A/T	1	42732418	NA	NA	DArT	NA	NA	NA	W	AA	TT	TT	TT	TT	AA	AA	AA	TT	AT	TT	TT	AA	TT	TT	TT	TT	NN	AA	AA	TT	TT	TT	TT	TT	TT	TT	AA	TT	AA	AA	AA	TT	TT	TT	TT	TT	TT	TT
13122547|F|0-24:T>C-24:T>C	T/C	1	21461713	NA	NA	DArT	NA	NA	NA	Y	NN	TT	TT	TT	TT	CC	CC	CC	TT	NN	NN	TT	CC	TT	TT	TT	TT	CC	CC	CC	TT	TT	TT	TT	TT	NN	TT	NN	TT	CC	CC	CC	TT	TT	TT	TT	TT	TT	TT
100118380|F|0-24:A>G-24:A>G	A/G	1	8422838	NA	NA	DArT	NA	NA	NA	R	NN	GG	GG	NN	NN	AA	NN	AA	NN	GG	NN	GG	AA	AA	GG	NN	NN	AA	AA	GG	GG	NN	NN	NN	GG	GG	NN	GG	NN	GG	AA	AA	GG	AG	GG	NN	NN	GG	GG
18323265|F|0-25:T>G-25:T>G	T/G	1	47485565	NA	NA	DArT	NA	NA	NA	K	TT	GG	GG	GG	GG	TT	TT	TT	GG	NN	GG	GG	TT	GG	GG	GG	GG	TT	TT	TT	GG	GG	GG	GG	GG	GG	GG	TT	GG	TT	TT	TT	GG	GG	GG	GG	GG	GG	GG
3381831|F|0-25:C>A-25:C>A	C/A	1	48127476	NA	NA	DArT	NA	NA	NA	M	NN	AA	AA	AA	AA	NN	CC	CC	AA	NN	AA	AA	CC	AA	AA	AA	AA	CC	CC	CC	AA	AA	AA	AA	AA	AA	AA	CC	AA	NN	NN	CC	AA	AA	AA	AA	NN	AA	AA
3373387|F|0-25:A>G-25:A>G	A/G	1	5863585	NA	NA	DArT	NA	NA	NA	R	GG	AA	AA	AA	AA	NN	GG	GG	AA	AA	NN	AA	AA	AA	AA	AA	AA	GG	GG	GG	AA	AA	AA	AA	AA	AA	AA	AA	AA	AA	GG	GG	AA	AA	AA	AA	AA	AA	AA
8207521|F|0-25:T>G-25:T>G	T/G	1	5496752	NA	NA	DArT	NA	NA	NA	K	GG	TT	TT	TT	TT	TG	GG	GG	TT	NN	TT	TT	GG	TT	TT	TT	TT	GG	GG	GG	TT	TT	TT	TT	TT	NN	TT	GG	TT	GG	GG	GG	TT	TT	TT	TT	TT	TT	TT
13121490|F|0-25:G>T-25:G>T	G/T	1	35540362	NA	NA	DArT	NA	NA	NA	K	NN	GG	GG	GG	GG	TT	TT	TT	NN	NN	GG	NN	TT	GG	GG	GG	GG	TT	TT	TT	GG	GG	NN	GG	GG	NN	GG	TT	GG	NN	TT	TT	GG	GG	GG	NN	NN	GG	GG
3380233|F|0-25:G>A-25:G>A	G/A	1	41308523	NA	NA	DArT	NA	NA	NA	R	GG	AA	AA	AA	AA	GG	GG	GG	AA	NN	NN	AA	GG	AA	AA	AA	AA	GG	GG	GG	AA	AA	AA	AA	AA	AA	AA	GG	AA	GG	GG	GG	AA	GA	AA	AA	AA	AA	AA
100056470|F|0-25:G>A-25:G>A	G/A	1	33117513	NA	NA	DArT	NA	NA	NA	R	GG	AA	NN	AA	AA	NN	NN	GG	AA	NN	NN	AA	GG	NN	AA	NN	NN	GG	NN	GG	AA	AA	NN	AA	AA	NN	AA	GG	AA	NN	GG	GG	AA	AA	NN	NN	NN	NN	NN
8201578|F|0-25:C>A-25:C>A	C/A	1	34793346	NA	NA	DArT	NA	NA	NA	M	NN	AA	AA	AA	AA	CC	CC	CC	AA	NN	NN	AA	CC	NN	AA	AA	AA	CC	CC	CC	AA	AA	AA	AA	AA	NN	NN	CC	AA	CC	CC	CC	AA	AA	NN	NN	NN	NN	AA
3367150|F|0-25:C>G-25:C>G	C/G	1	48513088	NA	NA	DArT	NA	NA	NA	S	NN	NN	GG	GG	NN	CC	CC	CC	GG	CC	NN	GG	CC	GG	GG	GG	GG	CC	CC	CC	GG	NN	GG	NN	GG	NN	GG	CC	GG	CC	CC	CC	NN	CC	NN	NN	NN	NN	GG
3380632|F|0-25:T>A-25:T>A	T/A	1	51260650	NA	NA	DArT	NA	NA	NA	W	TT	AA	AA	AA	AA	TT	TT	TT	AA	AA	AA	AA	TT	AA	AA	AA	AA	TT	TT	TT	AA	AA	AA	AA	AA	AA	AA	TT	AA	TT	TT	TT	AA	AA	AA	AA	AA	AA	AA
3381488|F|0-25:T>C-25:T>C	T/C	1	22196787	NA	NA	DArT	NA	NA	NA	Y	NN	TT	TT	TT	TT	NN	NN	NN	TT	TT	NN	TT	NN	TT	TT	TT	TT	NN	NN	NN	TT	TT	TT	TT	TT	TT	TT	NN	TT	NN	NN	NN	TT	TT	TT	TT	TT	TT	TT
3382656|F|0-25:C>T-25:C>T	C/T	1	42309397	NA	NA	DArT	NA	NA	NA	Y	NN	TT	TT	TT	TT	CC	CC	CC	TT	NN	TT	TT	CC	TT	TT	TT	TT	CC	CC	CC	TT	TT	TT	NN	TT	NN	TT	CC	TT	CC	CC	CC	TT	TT	TT	TT	TT	TT	TT
3376090|F|0-25:A>C-25:A>C	A/C	1	30122729	NA	NA	DArT	NA	NA	NA	M	AA	CC	CC	CC	CC	AA	AA	AA	CC	CC	CC	CC	AA	CC	CC	CC	CC	AA	AA	AA	CC	CC	CC	CC	CC	CC	CC	AA	CC	AA	AA	AA	CC	AC	CC	CC	CC	CC	CC
3380648|F|0-25:G>T-25:G>T	G/T	1	38688080	NA	NA	DArT	NA	NA	NA	K	GG	GG	GG	GG	GG	GT	GG	GG	GG	GG	GG	GG	GT	GG	GG	GG	GG	GG	GT	GG	GG	GG	GG	GT	GG	GG	GG	GT	GG	GG	GG	GG	GG	GG	GG	GG	GG	GG	GG
100090394|F|0-25:G>A-25:G>A	G/A	1	38706935	NA	NA	DArT	NA	NA	NA	R	NN	GG	AA	GG	GG	NN	NN	NN	GG	NN	NN	GG	NN	GG	GG	GG	GG	NN	NN	NN	GG	GG	GG	NN	GG	NN	GG	NN	GG	NN	NN	NN	GG	GG	GG	GG	GG	GG	NN
8208256|F|0-25:C>A-25:C>A	C/A	1	51945417	NA	NA	DArT	NA	NA	NA	M	NN	CC	CC	CC	CC	CC	AA	AA	CC	NN	NN	CC	CC	CC	CC	CC	AA	CC	NN	AA	CC	CC	CC	CC	CA	NN	CC	CC	CC	AA	NN	CC	CC	CA	CC	CC	NN	CC	CC
3379761|F|0-25:A>G-25:A>G	A/G	1	15419070	NA	NA	DArT	NA	NA	NA	R	GG	AA	AA	AA	AA	GG	GG	AA	AA	AA	NN	AA	GG	AA	AA	AA	AA	GG	AA	AA	AA	AA	AA	AA	AA	NN	AA	GG	AA	GG	AA	AA	AA	AA	AA	AA	AA	AA	AA
100097416|F|0-25:T>C-25:T>C	T/C	1	5458730	NA	NA	DArT	NA	NA	NA	Y	NN	CC	NN	NN	TT	CC	NN	CC	TT	TT	NN	TT	NN	NN	TC	NN	TT	NN	CC	CC	TT	TT	TT	CC	TT	TT	TT	NN	TT	NN	CC	CC	NN	NN	NN	NN	NN	TT	TT
8207820|F|0-25:C>T-25:C>T	C/T	1	39556995	NA	NA	DArT	NA	NA	NA	Y	TT	CC	CC	CC	CC	TT	TT	TT	CC	CC	NN	CC	TT	CC	CC	CC	CC	TT	TT	TT	CC	CC	CC	CC	CC	CC	CC	TT	CC	TT	TT	TT	CC	CT	CC	CC	CC	CC	CC
3366033|F|0-25:T>C-25:T>C	T/C	1	49137298	NA	NA	DArT	NA	NA	NA	Y	CC	TT	TT	TT	TT	CC	CC	CC	TT	TT	TT	TT	CC	TT	TT	TT	TT	CC	CC	TC	TT	TT	TT	TT	TT	TT	TT	CC	TT	CC	CC	CC	TT	TT	TT	TT	TT	TT	TT
3378349|F|0-25:A>T-25:A>T	A/T	1	2957373	NA	NA	DArT	NA	NA	NA	W	AA	AA	AA	AA	AA	AA	AA	AA	AA	AA	NN	AA	AA	AA	AA	AA	AA	AA	AA	AA	AA	AA	AA	AA	AA	AA	AA	AA	AA	AA	AA	AA	AA	AA	AA	NN	AA	AA	AA
100105994|F|0-25:C>T-25:C>T	C/T	1	7610471	NA	NA	DArT	NA	NA	NA	Y	CC	TT	TT	TT	TT	CC	NN	NN	NN	TT	NN	TT	CC	TT	NN	TT	TT	CC	NN	NN	TT	TT	NN	NN	TT	NN	TT	NN	NN	NN	NN	CC	TT	TT	TT	NN	NN	TT	TT
100106589|F|0-25:C>G-25:C>G	C/G	1	27707080	NA	NA	DArT	NA	NA	NA	S	CC	GG	GG	GG	NN	CC	CC	CC	GG	NN	NN	GG	CC	GG	GG	GG	GG	CC	NN	CC	GG	GG	GG	GG	NN	NN	GG	NN	GG	NN	NN	CC	GG	NN	GG	GG	NN	NN	GG
8670810|F|0-25:C>T-25:C>T	C/T	1	41078133	NA	NA	DArT	NA	NA	NA	Y	TT	CC	CC	CC	CC	TT	TT	TT	CC	CC	NN	CC	CT	CC	CC	CC	CC	TT	TT	TT	CC	CC	CC	CC	CT	CC	CC	TT	CC	TT	TT	TT	CC	CC	CC	CC	CC	CC	CC
8216441|F|0-25:G>A-25:G>A	G/A	1	39693256	NA	NA	DArT	NA	NA	NA	R	NN	GG	GG	GG	GG	AA	NN	NN	GG	GG	NN	GG	NN	GG	GG	GG	GG	AA	GG	GG	GG	GG	NN	GG	GG	GG	GG	AA	GG	NN	NN	GG	GG	GG	GG	GG	NN	GG	NN
13122626|F|0-25:T>A-25:T>A	T/A	1	18845053	NA	NA	DArT	NA	NA	NA	W	AA	TT	TT	TT	TT	AA	AA	AA	TT	NN	NN	TT	AA	NN	TT	TT	TT	AA	AA	AA	TT	TT	TT	TT	TA	NN	TT	AA	TT	NN	AA	AA	TT	TT	TT	NN	TT	NN	NN
16652234|F|0-25:T>A-25:T>A	T/A	1	5317861	NA	NA	DArT	NA	NA	NA	W	NN	TT	TT	TT	TT	NN	NN	AA	TT	NN	TT	TT	NN	TT	TT	TT	TT	NN	AA	AA	TT	TT	TT	TT	TT	TT	TT	NN	TT	NN	AA	AA	TT	TT	TT	TT	TT	TT	NN
100049362|F|0-26:C>G-26:C>G	C/G	1	33598097	NA	NA	DArT	NA	NA	NA	S	CC	CC	CC	CC	CC	CC	CC	CC	CC	CC	NN	CC	CC	CC	CC	NN	CC	CC	CC	CC	CC	CC	NN	CC	CC	NN	CC	CC	NN	CC	CC	CC	CC	CC	CC	GG	CC	NN	CC
8197044|F|0-26:A>G-26:A>G	A/G	1	49151538	NA	NA	DArT	NA	NA	NA	R	GG	AA	AA	AA	AA	GG	GG	GG	AA	AA	AA	AA	GG	AA	AA	AA	AA	GG	GG	GG	AA	AA	AA	AA	AA	AA	AA	GG	AA	GG	GG	GG	AA	AA	AA	AA	NN	AA	AA
8207658|F|0-26:T>G-26:T>G	T/G	1	50491020	NA	NA	DArT	NA	NA	NA	K	GG	TT	TT	TT	TT	GG	GG	GG	TT	TT	TT	TT	TT	TT	TT	TT	TT	GG	GG	GG	TT	TT	TT	TT	TT	TT	TT	GG	TT	TT	GG	GG	TT	TT	TT	TT	TT	TT	TT
3383282|F|0-26:C>T-26:C>T	C/T	1	46863236	NA	NA	DArT	NA	NA	NA	Y	NN	TT	CC	TT	CC	NN	CC	CC	CC	NN	NN	TT	CC	CC	TT	TT	TT	NN	CC	CC	TT	NN	CC	TT	TT	TT	CC	CC	TT	NN	CC	CC	TT	TT	CC	NN	CC	NN	CT
3383032|F|0-26:G>A-26:G>A	G/A	1	3610097	NA	NA	DArT	NA	NA	NA	R	GG	GG	GG	GG	GG	GG	GG	AA	GG	NN	GG	GG	GA	GG	GG	GG	GG	GG	AA	AA	GG	GG	GG	GG	GG	GG	GG	GG	GG	AA	AA	GA	GG	GG	GG	GG	GG	GG	GG
3381677|F|0-26:C>G-26:C>G	C/G	1	48348594	NA	NA	DArT	NA	NA	NA	S	CC	GG	GG	GG	GG	CC	CC	CC	GG	CG	GG	GG	CC	GG	GG	GG	GG	CC	CC	CC	GG	GG	NN	GG	GG	NN	GG	CC	GG	CC	CC	CC	GG	CG	GG	GG	GG	GG	GG
3381282|F|0-26:G>C-26:G>C	G/C	1	38064946	NA	NA	DArT	NA	NA	NA	S	NN	GG	NN	GG	GG	CC	CC	CC	GG	GG	NN	GG	CC	NN	GG	GG	GG	NN	CC	CC	GG	GG	NN	NN	GG	NN	GG	CC	GG	NN	CC	CC	GG	NN	GG	GG	NN	GG	GG
3380704|F|0-26:A>T-26:A>T	A/T	1	41173712	NA	NA	DArT	NA	NA	NA	W	AA	TT	TT	TT	TT	AA	AA	AA	TT	TT	TT	TT	AA	TT	TT	TT	TT	AA	AA	AA	TT	TT	TT	TT	TT	TT	TT	AA	TT	AA	AA	AA	TT	TT	TT	TT	TT	TT	TT
8212931|F|0-26:A>G-26:A>G	A/G	1	52016229	NA	NA	DArT	NA	NA	NA	R	GG	AA	GG	AA	AA	AG	GG	GG	AA	GG	AA	AA	GG	AA	AA	AG	GG	GG	GG	GG	AA	AA	AA	AA	AG	AA	AA	GG	AG	GG	GG	GG	AA	AG	AA	AA	AA	AA	AA
8201403|F|0-26:G>T-26:G>T	G/T	1	51340856	NA	NA	DArT	NA	NA	NA	K	TT	GG	GG	GG	GG	TT	TT	TT	NN	GG	GG	GG	TT	GG	NN	GG	GG	TT	TT	TT	GG	GG	NN	GG	GG	NN	GG	TT	GG	NN	NN	TT	GG	GG	GG	GG	GG	GG	NN
100082338|F|0-26:A>G-26:A>G	A/G	1	1935796	NA	NA	DArT	NA	NA	NA	R	NN	AA	AA	NN	NN	NN	NN	NN	AA	NN	NN	AA	NN	AA	AA	NN	AA	NN	GG	GG	AA	AA	AA	AA	AA	NN	AA	GG	AA	NN	GG	GG	NN	NN	NN	NN	NN	AA	NN
100082386|F|0-26:T>G-26:T>G	T/G	1	30802933	NA	NA	DArT	NA	NA	NA	K	NN	TT	TT	TT	NN	NN	TT	TT	TT	NN	TT	TT	TT	TT	TT	GG	TG	NN	TT	TT	TT	TT	NN	NN	GG	NN	GG	TT	GG	TT	TT	TT	TT	TT	NN	NN	GG	GG	NN
3377848|F|0-26:G>A-26:G>A	G/A	1	3039101	NA	NA	DArT	NA	NA	NA	R	GG	AA	AA	AA	AA	GA	GG	GG	AA	AA	NN	AA	GG	NN	AA	AA	AA	GG	GG	GG	AA	AA	AA	AA	AA	AA	AA	GG	AA	GG	GG	GG	AA	AA	AA	AA	AA	AA	AA
3384260|F|0-26:T>G-26:T>G	T/G	1	35879977	NA	NA	DArT	NA	NA	NA	K	GG	TT	TT	TT	TT	GG	GG	GG	TT	TT	NN	TT	GG	TT	TT	TT	TT	GG	GG	GG	TT	TT	TT	TT	TT	TT	TT	GG	TT	GG	GG	GG	TT	TT	TT	TT	TT	TT	TT
100090556|F|0-26:A>C-26:A>C	A/C	1	18459382	NA	NA	DArT	NA	NA	NA	M	AA	NN	NN	CC	NN	AA	AA	AA	CC	NN	NN	CC	AA	CC	NN	CC	CC	AA	NN	AA	CC	CC	CC	CC	CC	NN	CC	NN	CC	AA	AA	AA	CC	CC	NN	NN	NN	CC	CC
3371092|F|0-26:A>G-26:A>G	A/G	1	51811442	NA	NA	DArT	NA	NA	NA	R	AA	GG	GG	GG	GG	AG	AA	AA	GG	NN	GG	GG	NN	GG	GG	GG	AA	AA	AA	AA	GG	GG	GG	GG	AG	GG	GG	AA	GG	AA	AA	AA	GG	GG	GG	GG	GG	GG	GG
100118362|F|0-26:C>T-26:C>T	C/T	1	21202968	NA	NA	DArT	NA	NA	NA	Y	NN	CC	CC	NN	CC	NN	CC	NN	CC	CC	CC	CC	NN	CC	CC	CC	CC	NN	NN	NN	CC	CC	NN	CC	CC	NN	CC	NN	CC	NN	NN	TT	CC	CC	CC	CC	CC	CC	CC
8195602|F|0-27:T>C-27:T>C	T/C	1	48828540	NA	NA	DArT	NA	NA	NA	Y	CC	TT	TT	TT	TT	CC	CC	CC	TT	NN	TT	TT	CC	NN	TT	TT	TT	CC	NN	CC	TT	TT	TT	TT	TT	TT	TT	CC	TT	CC	CC	CC	NN	TT	TT	TT	NN	TT	TT
3381239|F|0-27:A>G-27:A>G	A/G	1	972725	NA	NA	DArT	NA	NA	NA	R	GG	AA	AA	AA	AA	AA	GG	GG	AA	AA	AA	AA	AA	AA	NN	AA	AA	AA	GG	GG	AA	AA	AA	AA	AA	NN	AA	AA	AA	GG	GG	GG	AA	AA	AA	AA	AA	AA	AA
3381111|F|0-27:T>G-27:T>G	T/G	1	48057134	NA	NA	DArT	NA	NA	NA	K	TT	GG	GG	GG	GG	TT	TT	TT	GG	GG	NN	GG	TT	GG	GG	GG	GG	TT	TT	TT	GG	GG	GG	GG	GG	NN	GG	TT	GG	TT	TT	TT	GG	GG	GG	GG	GG	GG	GG
3378762|F|0-27:G>A-27:G>A	G/A	1	3398632	NA	NA	DArT	NA	NA	NA	R	GG	AA	GA	GG	GG	GG	GG	GG	GG	NN	AA	GG	GG	GG	AA	GG	GG	GG	GG	GG	GA	GG	GG	GG	GG	AA	GG	GG	GG	NN	GG	GG	GG	GG	AA	GG	GG	GG	GG
3384302|F|0-27:T>C-27:T>C	T/C	1	51485009	NA	NA	DArT	NA	NA	NA	Y	TT	CC	CC	NN	CC	TC	NN	TT	CC	CC	CC	CC	TT	CC	NN	CC	CC	TT	TT	TT	CC	CC	CC	CC	CC	NN	CC	TT	CC	TT	TT	TT	CC	CC	CC	NN	CC	CC	CC
3380850|F|0-27:T>C-27:T>C	T/C	1	50427390	NA	NA	DArT	NA	NA	NA	Y	NN	CC	TT	TT	TT	TT	TT	TT	TT	NN	NN	TT	TT	NN	CC	CC	TC	TT	TT	TT	TT	TT	TT	TT	TC	NN	TT	TT	TT	NN	TT	TT	TT	TT	TT	NN	TT	TT	TT
100052580|F|0-27:G>A-27:G>A	G/A	1	29700144	NA	NA	DArT	NA	NA	NA	R	NN	GG	GG	NN	GG	NN	NN	AA	GG	NN	GG	GG	AA	GG	GG	GG	GG	AA	AA	AA	GG	GG	GG	GG	GG	NN	GG	AA	GG	AA	AA	AA	NN	GG	GG	GG	NN	GG	GG
100053164|F|0-27:T>C-27:T>C	T/C	1	39721911	NA	NA	DArT	NA	NA	NA	Y	NN	TT	TT	TT	TT	CC	CC	CC	TT	TT	TT	TT	CC	TT	TT	TT	TT	CC	CC	CC	TT	TT	NN	TT	TT	TT	TT	CC	TT	CC	CC	CC	TT	TC	TT	NN	NN	TT	TT
3374604|F|0-27:G>C-27:G>C	G/C	1	49966851	NA	NA	DArT	NA	NA	NA	S	NN	GG	GG	GG	GG	NN	NN	NN	GG	NN	GG	GG	NN	GG	GG	GG	GG	NN	NN	NN	GG	GG	GG	GG	GG	NN	GG	NN	GG	NN	NN	NN	GG	GG	CC	GG	GG	GG	GG
8199556|F|0-27:G>A-27:G>A	G/A	1	46469894	NA	NA	DArT	NA	NA	NA	R	GG	GG	GG	GG	GG	GG	NN	GG	GG	NN	GG	GG	GG	GG	GG	GG	GG	GG	GG	GG	GG	GG	NN	GG	GG	GG	GG	GG	GG	NN	GG	GG	GG	GG	GG	GG	NN	GG	GG
3381297|F|0-27:A>T-27:A>T	A/T	1	6754166	NA	NA	DArT	NA	NA	NA	W	TT	AA	AA	AA	AA	TT	NN	TT	AA	AA	NN	AA	TT	AA	AA	AA	AA	AA	TT	TT	AA	AA	AA	AA	AA	NN	AA	AA	AA	TT	TT	TT	AA	AA	AA	AA	AA	AA	NN
8200082|F|0-27:T>C-27:T>C	T/C	1	3796228	NA	NA	DArT	NA	NA	NA	Y	NN	CC	CC	CC	NN	NN	TT	TT	NN	NN	NN	CC	TT	CC	CC	NN	CC	TT	TT	TT	CC	CC	NN	CC	CC	NN	TT	TT	NN	NN	TT	TT	CC	CC	CC	NN	TT	CC	CC
3371323|F|0-27:A>C-27:A>C	A/C	1	2958896	NA	NA	DArT	NA	NA	NA	M	AA	CC	CC	CC	CC	AC	AA	AA	CC	CC	CC	CC	AA	CC	CC	CC	CC	AA	AA	AA	CC	CC	NN	CC	CC	CC	CC	AA	CC	AA	AA	AA	CC	NN	CC	NN	CC	CC	CC
100055521|F|0-27:G>A-27:G>A	G/A	1	34188569	NA	NA	DArT	NA	NA	NA	R	GG	GG	GG	GG	GG	GG	GG	GG	GG	NN	NN	GG	GG	GG	GG	GG	GG	GG	GG	GG	GG	GG	GG	GG	GG	GG	GG	GG	GG	GG	GG	GG	GG	GG	GG	GG	NN	GG	GG
100059558|F|0-27:T>C-27:T>C	T/C	1	30359410	NA	NA	DArT	NA	NA	NA	Y	NN	NN	TT	TT	TT	CC	CC	NN	NN	NN	TT	TT	CC	NN	TT	NN	NN	NN	CC	NN	TT	TT	NN	TT	TT	NN	TT	NN	NN	CC	CC	CC	TT	TT	NN	TT	NN	TT	TT
3382388|F|0-27:T>C-27:T>C	T/C	1	41165743	NA	NA	DArT	NA	NA	NA	Y	TT	CC	CC	CC	CC	TT	TT	TT	CC	CC	CC	CC	TT	CC	CC	CC	CC	TT	TT	TT	CC	CC	CC	CC	CC	CC	CC	TT	CC	TT	TT	TT	CC	CC	CC	CC	CC	CC	CC
8664768|F|0-27:A>T-27:A>T	A/T	1	11305243	NA	NA	DArT	NA	NA	NA	W	NN	TT	TT	NN	NN	NN	NN	TT	NN	NN	NN	TT	AA	NN	NN	TT	TT	AA	TT	NN	TT	TT	NN	NN	TT	NN	TT	NN	NN	AA	TT	NN	TT	NN	TT	TT	NN	NN	TT
8668910|F|0-27:A>G-27:A>G	A/G	1	9217221	NA	NA	DArT	NA	NA	NA	R	GG	NN	AA	AA	AA	GG	GG	GG	NN	NN	AA	AA	GG	AA	NN	AA	AA	GG	GG	GG	AA	AA	AA	NN	AA	NN	AA	GG	AA	GG	GG	GG	AA	AA	NN	AA	NN	AA	AA
3368924|F|0-27:G>A-27:G>A	G/A	1	49588673	NA	NA	DArT	NA	NA	NA	R	GG	AA	AA	AA	AA	GG	GG	GG	AA	AA	AA	AA	GG	AA	AA	AA	AA	GG	GG	GG	AA	AA	AA	AA	AA	NN	AA	GG	AA	GG	GG	GG	AA	AA	AA	AA	AA	AA	AA
100081664|F|0-27:C>T-27:C>T	C/T	1	36590873	NA	NA	DArT	NA	NA	NA	Y	TT	TT	TT	NN	NN	TT	NN	TT	TT	NN	CC	TT	NN	TT	TT	NN	TT	NN	TT	TT	TT	TT	TT	TT	TT	TT	TT	TT	TT	TT	TT	TT	TT	TT	NN	CT	NN	TT	TT
13121503|F|0-27:C>T-27:C>T	C/T	1	37765728	NA	NA	DArT	NA	NA	NA	Y	NN	TT	TT	TT	NN	CC	CC	CC	TT	TT	TT	TT	CC	NN	NN	TT	TT	CC	CC	CC	TT	TT	TT	TT	TT	NN	TT	NN	TT	NN	CC	CC	TT	TT	NN	TT	TT	TT	TT
3378608|F|0-27:A>T-27:A>T	A/T	1	44089291	NA	NA	DArT	NA	NA	NA	W	TT	AA	AA	AA	AA	TT	TT	TT	AA	AA	AA	AA	TT	AA	AA	AA	AA	TT	TT	TT	AA	AA	AA	AA	AA	AA	AA	TT	AA	TT	TT	TT	AA	AA	AA	AA	AA	AA	AA
3372885|F|0-27:C>T-27:C>T	C/T	1	49885636	NA	NA	DArT	NA	NA	NA	Y	CC	TT	TT	TT	TT	NN	NN	CC	TT	CT	TT	TT	CC	TT	TT	TT	TT	NN	NN	CC	TT	TT	TT	TT	TT	TT	TT	CC	TT	NN	NN	NN	TT	TT	TT	TT	TT	TT	TT
100089328|F|0-27:T>A-27:T>A	T/A	1	49733961	NA	NA	DArT	NA	NA	NA	W	NN	TT	NN	TT	TT	AA	NN	AA	NN	NN	TT	TT	AA	TT	TT	TT	TT	AA	AA	AA	TT	TT	NN	NN	TT	NN	TT	AA	TT	NN	AA	AA	TT	NN	TT	TT	NN	NN	TT
100090439|F|0-27:T>C-27:T>C	T/C	1	30325715	NA	NA	DArT	NA	NA	NA	Y	NN	TT	NN	NN	CC	NN	NN	NN	TT	NN	NN	NN	NN	TT	TT	TC	NN	NN	NN	NN	TT	TT	TT	NN	CC	TT	CC	NN	CC	NN	NN	NN	TT	TT	CC	NN	CC	CC	TT
100096762|F|0-27:C>T-27:C>T	C/T	1	30325753	NA	NA	DArT	NA	NA	NA	Y	NN	NN	NN	NN	NN	CC	CC	CC	NN	TT	NN	TT	CC	TT	NN	NN	TT	CC	CC	CC	NN	NN	NN	NN	NN	NN	NN	NN	NN	CC	CC	CC	NN	NN	NN	NN	NN	NN	NN
3366553|F|0-27:C>T-27:C>T	C/T	1	51563728	NA	NA	DArT	NA	NA	NA	Y	NN	TT	TT	CT	TT	NN	NN	NN	TT	TT	CC	CC	NN	CT	TT	CT	CT	NN	NN	NN	CT	TT	TT	CC	CT	CT	TT	NN	CT	NN	NN	NN	TT	CC	TT	CC	TT	CC	CT
8206494|F|0-27:G>C-27:G>C	G/C	1	48723749	NA	NA	DArT	NA	NA	NA	S	CC	GG	GG	GG	GG	CC	CC	CC	GG	NN	GG	GG	CC	GG	GG	GG	GG	CC	CC	CC	GG	GG	GG	GG	GG	GG	GG	CC	GG	CC	CC	CC	GG	GG	GG	GG	GG	GG	GG
3377332|F|0-27:C>A-27:C>A	C/A	1	386608	NA	NA	DArT	NA	NA	NA	M	CC	AA	AA	AA	AA	CC	CC	CC	AA	AA	NN	AA	CC	AA	AA	AA	AA	CC	CC	CC	AA	AA	AA	AA	AA	AA	AA	CC	AA	CC	CC	CA	AA	CA	AA	AA	AA	AA	AA
3376173|F|0-27:A>G-27:A>G	A/G	1	5091797	NA	NA	DArT	NA	NA	NA	R	GG	AA	AA	AA	AG	AG	GG	GG	AA	AA	AA	AA	GG	AA	AA	AA	AA	GG	GG	GG	AA	AA	AA	AA	AA	AA	AA	GG	AG	GG	GG	GG	AA	AA	AA	AA	AA	AA	AA
3377543|F|0-27:T>C-27:T>C	T/C	1	21560639	NA	NA	DArT	NA	NA	NA	Y	TT	CC	CC	CC	CC	TT	TT	TT	CC	CC	CC	CC	TT	CC	CC	CC	CC	TT	TT	TT	CC	CC	CC	CC	CC	CC	CC	TT	CC	TT	TT	TT	CC	CC	CC	CC	CC	CC	CC
3377834|F|0-27:A>G-27:A>G	A/G	1	49535730	NA	NA	DArT	NA	NA	NA	R	GG	AA	AA	AA	AA	GG	GG	GG	AA	NN	AA	AA	GG	AA	AA	AA	AA	GG	GG	GG	AA	AA	AA	AA	AA	NN	AA	GG	AA	GG	GG	GG	AA	AA	AA	AA	AG	AA	AA
100113007|F|0-27:A>C-27:A>C	A/C	1	38246314	NA	NA	DArT	NA	NA	NA	M	NN	AA	AA	NN	AA	AA	AA	NN	NN	NN	NN	AA	AA	CC	AA	AA	AC	AA	AA	AA	AA	AA	NN	NN	AC	NN	AA	AA	NN	NN	AA	AA	AA	NN	NN	NN	CC	NN	AA
100117355|F|0-27:G>T-27:G>T	G/T	1	28069777	NA	NA	DArT	NA	NA	NA	K	NN	GG	GG	GG	GG	NN	NN	NN	NN	NN	GG	GG	NN	GG	NN	NN	GG	NN	NN	NN	GG	NN	NN	GG	NN	GG	GG	NN	GG	NN	NN	NN	GG	GG	GG	GG	GG	GG	GG
3380757|F|0-28:C>T-28:C>T	C/T	1	50790330	NA	NA	DArT	NA	NA	NA	Y	CC	TT	TT	TT	TT	CC	CC	CC	TT	TT	TT	TT	CC	TT	TT	TT	TT	CC	CC	CC	TT	TT	TT	TT	TT	TT	TT	CC	TT	CC	CC	CT	TT	CT	TT	TT	NN	TT	TT
100049971|F|0-28:C>A-28:C>A	C/A	1	21930666	NA	NA	DArT	NA	NA	NA	M	AA	NN	NN	NN	CC	NN	AA	AA	NN	CC	NN	CC	NN	CC	CC	CC	CC	NN	AA	AA	CC	NN	NN	CC	NN	NN	CC	NN	CC	NN	AA	NN	NN	CC	CC	CC	NN	NN	CC
100050507|F|0-28:T>A-28:T>A	T/A	1	18828670	NA	NA	DArT	NA	NA	NA	W	AA	TT	TT	TT	TT	AA	AA	AA	TT	NN	NN	TT	AA	NN	TT	TT	TT	AA	AA	AA	TT	NN	TT	TT	NN	TT	TT	AA	TT	AA	AA	AA	TT	TT	TT	TT	NN	NN	TT
3383995|F|0-28:T>C-28:T>C	T/C	1	50546273	NA	NA	DArT	NA	NA	NA	Y	TT	CC	NN	CC	CC	TT	TT	TT	CC	TT	NN	CC	TT	CC	CC	CC	CC	TT	TT	TT	CC	CC	CC	CC	CC	NN	CC	TT	CC	NN	TT	TT	CC	TC	CC	CC	NN	CC	CC
3384576|F|0-28:C>T-28:C>T	C/T	1	459283	NA	NA	DArT	NA	NA	NA	Y	TT	CC	CC	CC	CC	TT	NN	TT	CC	NN	CC	CC	NN	CC	CC	CC	CC	TT	TT	TT	CC	CC	CC	CC	CC	NN	CC	TT	CC	TT	NN	TT	CC	CC	CC	CC	CC	CC	CC
100055622|F|0-28:G>A-28:G>A	G/A	1	2590049	NA	NA	DArT	NA	NA	NA	R	AA	AA	AA	AA	AA	NN	GG	NN	NN	NN	NN	AA	GG	AA	AA	NN	AA	GG	NN	GG	AA	AA	NN	AA	AA	NN	AA	NN	AA	GG	GG	NN	AA	AA	AA	NN	AA	NN	AA
3382579|F|0-28:T>C-28:T>C	T/C	1	49658010	NA	NA	DArT	NA	NA	NA	Y	TT	TT	TT	TT	TT	TT	NN	TT	TC	TT	NN	TT	TT	TT	TT	TT	TT	NN	TT	TT	TT	TT	TT	TT	TT	TT	TT	TT	TT	TT	TT	TT	TT	TT	TT	TT	TT	TT	TT
3382877|F|0-28:T>C-28:T>C	T/C	1	22276171	NA	NA	DArT	NA	NA	NA	Y	TT	CC	CC	CC	CC	TT	TT	TT	CC	CC	CC	CC	TT	CC	CC	NN	CC	TT	TT	TT	CC	CC	NN	CC	CC	NN	CC	TT	CC	TT	TT	TT	NN	CC	NN	NN	CC	NN	CC
100059130|F|0-28:C>A-28:C>A	C/A	1	34126072	NA	NA	DArT	NA	NA	NA	M	CC	AA	AA	NN	NN	NN	CC	CC	NN	NN	NN	NN	NN	AA	NN	AA	AA	CC	CC	NN	NN	AA	NN	AA	NN	NN	AA	NN	NN	NN	CC	NN	AA	AA	NN	AA	NN	AA	NN
100061877|F|0-28:A>G-28:A>G	A/G	1	30325687	NA	NA	DArT	NA	NA	NA	R	NN	NN	NN	NN	GG	AA	AA	AA	NN	NN	NN	NN	AA	NN	NN	NN	GG	AA	AA	NN	NN	NN	NN	NN	GG	NN	GG	AA	NN	AA	AA	AA	NN	NN	NN	GG	GG	NN	NN
3379288|F|0-28:T>C-28:T>C	T/C	1	26550215	NA	NA	DArT	NA	NA	NA	Y	NN	CC	CC	CC	CC	TT	TT	TT	CC	NN	CC	CC	TT	CC	CC	CC	CC	TT	TT	TT	CC	CC	NN	CC	CC	CC	CC	TT	CC	TT	TT	TT	CC	CC	CC	CC	NN	CC	CC
3380592|F|0-28:T>A-28:T>A	T/A	1	313783	NA	NA	DArT	NA	NA	NA	W	NN	TT	TT	TT	TT	NN	NN	NN	TT	TT	TT	TT	NN	TT	TT	TT	TT	NN	NN	NN	TT	TT	TT	TT	TT	TT	TT	NN	TT	NN	NN	NN	TT	TT	TT	TT	TT	TT	TT
3376475|F|0-28:G>A-28:G>A	G/A	1	15069328	NA	NA	DArT	NA	NA	NA	R	AA	GG	GG	GG	GG	AA	NN	AA	GG	NN	GG	GG	AA	GG	GG	GG	GG	AA	AA	AA	GG	GG	GG	GG	GG	NN	GG	AA	GG	NN	AA	AA	GG	GG	GG	GG	GG	GG	GG
3380021|F|0-28:A>T-28:A>T	A/T	1	51074543	NA	NA	DArT	NA	NA	NA	W	AA	TT	TT	TT	TT	AA	AA	AA	TT	AT	TT	TT	AA	TT	TT	TT	TT	AA	AA	AA	TT	TT	TT	TT	TT	TT	TT	AA	TT	AA	AA	AA	TT	AT	TT	TT	TT	TT	TT
8215000|F|0-28:C>T-28:C>T	C/T	1	1752082	NA	NA	DArT	NA	NA	NA	Y	TT	CC	CC	CC	CC	TT	NN	TT	CC	CT	CC	CC	TT	CC	CC	CC	CC	TT	TT	TT	CC	CC	CC	CC	CC	CC	CC	TT	CC	TT	TT	TT	CC	CC	CC	CC	CC	CC	CC
8214619|F|0-28:T>A-28:T>A	T/A	1	40874954	NA	NA	DArT	NA	NA	NA	W	AA	TT	TT	TT	TT	AA	NN	AA	TT	NN	TT	TT	AA	TT	TT	TT	TT	AA	TA	AA	TT	TT	TT	TT	TT	TT	TT	NN	TT	NN	AA	AA	TT	TT	TT	TT	TT	TT	TT
8215758|F|0-28:T>C-28:T>C	T/C	1	45094570	NA	NA	DArT	NA	NA	NA	Y	CC	TT	TT	TT	TT	CC	CC	CC	TT	TT	TT	TT	CC	TT	TT	TT	TT	CC	CC	CC	TT	TT	TT	TT	TT	TT	TT	CC	TT	CC	CC	CC	TT	TT	TT	TT	TT	TT	TT
3377436|F|0-28:T>A-28:T>A	T/A	1	43733411	NA	NA	DArT	NA	NA	NA	W	TT	AA	TT	AA	TT	TT	TT	TT	TT	TT	NN	TT	TT	TT	AA	TT	TT	TT	TT	TT	TA	TT	TT	TT	TT	TT	TT	TT	TT	TT	TT	TT	AA	TA	TT	TT	TT	AA	TA
100117639|F|0-28:C>T-28:C>T	C/T	1	26489001	NA	NA	DArT	NA	NA	NA	Y	NN	CC	CC	CC	CC	CC	CC	CC	CC	CC	NN	CC	CC	CC	CC	CC	CC	CC	CC	CC	CC	CC	CC	CC	CC	NN	CC	NN	CC	CC	CC	CC	CC	CC	TT	CC	CC	CC	NN
3380919|F|0-29:T>G-29:T>G	T/G	1	1069688	NA	NA	DArT	NA	NA	NA	K	TT	NN	TT	TT	TT	TG	GG	TT	TT	NN	TT	TT	GG	TT	TT	TT	TT	GG	TT	TT	TT	TT	TT	TT	TT	TT	TT	GG	TT	TT	TT	TT	TT	TT	TT	TT	TT	TT	TT
3371918|F|0-29:G>T-29:G>T	G/T	1	7414856	NA	NA	DArT	NA	NA	NA	K	TT	GG	GG	GG	GG	TT	TT	TT	NN	NN	NN	GG	TT	GG	GG	GG	GG	TT	TT	TT	GG	GG	GG	GG	GG	NN	GG	TT	GG	NN	TT	TT	GG	GT	GG	GG	NN	GG	GG
3380364|F|0-29:G>A-29:G>A	G/A	1	50736526	NA	NA	DArT	NA	NA	NA	R	GG	AA	AA	AA	AA	GG	GG	GG	AA	AA	NN	AA	GG	AA	AA	AA	AA	GG	GG	GG	AA	AA	NN	AA	AA	NN	AA	GG	AA	NN	GG	GG	AA	AA	AA	AA	NN	AA	AA
13121634|F|0-29:C>T-29:C>T	C/T	1	31134266	NA	NA	DArT	NA	NA	NA	Y	CC	NN	NN	NN	TT	CC	CC	CC	NN	CC	NN	NN	CC	NN	NN	NN	TT	CC	CC	CC	NN	NN	NN	NN	TT	NN	TT	CC	TT	CC	CC	CC	NN	NN	TT	TT	TT	TT	NN
8206506|F|0-29:T>G-29:T>G	T/G	1	38680897	NA	NA	DArT	NA	NA	NA	K	GG	TT	TT	TT	TT	TG	TT	TG	TT	NN	TT	TT	TG	TT	TT	TT	TT	TG	TG	TG	TT	TT	TT	TT	TT	TT	TT	TG	TT	TT	TG	TG	TT	TT	TT	TT	TT	NN	TT
3379241|F|0-29:C>A-29:C>A	C/A	1	5649675	NA	NA	DArT	NA	NA	NA	M	CC	CC	CC	CC	AA	CC	CC	CC	AA	NN	NN	AA	CC	CC	AA	CC	AA	CC	CC	CC	AA	AA	AA	CC	AA	AA	CC	CC	AA	CC	CC	CC	CC	CC	CC	CA	AA	AA	CC
3382997|F|0-29:C>T-29:C>T	C/T	1	42453461	NA	NA	DArT	NA	NA	NA	Y	CC	TT	TT	TT	TT	CC	CC	CC	TT	NN	NN	TT	CC	TT	TT	TT	TT	CC	CC	CC	TT	TT	TT	TT	TT	NN	NN	CC	TT	NN	CC	CC	TT	TT	TT	TT	TT	NN	TT
13121580|F|0-29:A>G-29:A>G	A/G	1	8916290	NA	NA	DArT	NA	NA	NA	R	AA	GG	GG	GG	GG	NN	AA	NN	GG	NN	NN	GG	AA	GG	GG	GG	GG	NN	AA	AA	GG	GG	NN	GG	GG	NN	GG	AA	GG	AA	AA	AA	NN	NN	GG	GG	NN	GG	NN
3378820|F|0-29:G>A-29:G>A	G/A	1	7385650	NA	NA	DArT	NA	NA	NA	R	GG	AA	AA	AA	GA	GG	GG	GG	AA	NN	AA	AA	GG	AA	AA	AA	AA	GG	GG	GG	AA	AA	AA	AA	AA	AA	AA	GG	AA	GG	GG	GG	AA	AA	AA	AA	AA	AA	AA
8210321|F|0-29:A>G-29:A>G	A/G	1	42289938	NA	NA	DArT	NA	NA	NA	R	NN	AA	AA	AA	AA	GG	GG	GG	AA	AA	AA	AA	GG	AA	AA	AA	AA	GG	GG	GG	AA	AA	AA	AA	AA	AA	AA	GG	AA	GG	GG	GG	AA	AA	AA	AA	AA	AA	AA
8213452|F|0-29:T>A-29:T>A	T/A	1	4158924	NA	NA	DArT	NA	NA	NA	W	AA	NN	TT	TT	TT	TA	AA	AA	TT	AA	NN	TT	AA	TT	NN	TT	TT	AA	AA	AA	TT	TT	TT	NN	TT	NN	TT	AA	TT	NN	AA	AA	TT	TT	NN	TT	TT	TT	TT
13122062|F|0-29:A>G-29:A>G	A/G	1	51811442	NA	NA	DArT	NA	NA	NA	R	NN	GG	GG	GG	GG	GG	NN	NN	GG	NN	GG	GG	AA	GG	GG	GG	NN	NN	NN	NN	GG	GG	GG	GG	GG	GG	GG	NN	GG	NN	NN	NN	GG	GG	GG	GG	GG	GG	GG
3365657|F|0-29:A>G-29:A>G	A/G	1	51154170	NA	NA	DArT	NA	NA	NA	R	AA	GG	GG	GG	GG	AA	AA	AA	GG	GG	GG	GG	AA	GG	GG	GG	GG	AA	AA	AA	GG	GG	GG	GG	GG	GG	GG	AA	GG	AA	AA	AA	GG	AG	GG	GG	GG	GG	GG
3383156|F|0-29:G>A-29:G>A	G/A	1	35337910	NA	NA	DArT	NA	NA	NA	R	GG	AA	AA	AA	AA	GG	GG	GG	AA	AA	NN	AA	GG	AA	AA	AA	AA	GG	GG	GG	AA	AA	NN	AA	AA	NN	AA	GG	AA	NN	GG	GG	AA	AA	AA	AA	AA	GG	NN
8214729|F|0-29:A>G-29:A>G	A/G	1	7991281	NA	NA	DArT	NA	NA	NA	R	AA	GG	GG	GG	GG	AA	AA	AA	GG	GG	GG	GG	AA	GG	GG	GG	GG	AA	AA	AA	GG	GG	GG	GG	GG	GG	GG	AA	GG	AA	AA	AA	GG	AG	GG	GG	GG	GG	GG
3376280|F|0-29:G>C-29:G>C	G/C	1	10560778	NA	NA	DArT	NA	NA	NA	S	NN	GG	GG	GG	GG	CC	CC	GG	GG	GG	GG	GG	CC	GG	GG	GG	GG	CC	GG	GG	GG	GG	GG	GG	GG	GG	GG	CC	GG	CC	GG	GG	GG	GC	GG	GG	GG	GG	GG
8206817|F|0-29:C>T-29:C>T	C/T	1	3378736	NA	NA	DArT	NA	NA	NA	Y	TT	CC	CC	CC	CC	CT	TT	CT	CC	CC	CC	CC	TT	CC	CC	CC	CC	TT	TT	TT	CC	CC	CC	CC	CC	CC	CC	TT	CC	TT	TT	TT	CC	CC	CC	CC	CC	CC	CC
3380970|F|0-30:C>T-30:C>T	C/T	1	47348615	NA	NA	DArT	NA	NA	NA	Y	TT	NN	CC	CC	CC	TT	TT	TT	CC	NN	CC	CC	TT	NN	CC	CC	CC	TT	TT	TT	CC	CC	CC	CC	CC	CC	CC	TT	CC	TT	TT	TT	CC	CC	CC	CC	CC	CC	CC
3372939|F|0-30:C>G-30:C>G	C/G	1	5169812	NA	NA	DArT	NA	NA	NA	S	GG	CC	CC	CC	CC	NN	GG	CC	CC	CC	NN	CC	GG	CC	CC	CC	CC	GG	CC	CC	CC	CC	CC	CC	CC	NN	CC	GG	CC	NN	CC	CC	CC	CC	CC	NN	NN	CC	CC
8211835|F|0-30:C>T-30:C>T	C/T	1	48855541	NA	NA	DArT	NA	NA	NA	Y	TT	CC	CC	CC	CC	TT	TT	TT	CC	NN	CC	CC	TT	CC	CC	CC	CC	TT	TT	TT	CC	CC	CC	CC	CC	CC	CC	TT	CC	TT	TT	TT	CC	CT	CC	CC	CC	CC	CC
3380431|F|0-30:A>T-30:A>T	A/T	1	38906715	NA	NA	DArT	NA	NA	NA	W	AA	TT	TT	TT	TT	AA	AA	AA	TT	TT	TT	TT	AA	TT	TT	TT	TT	AA	AA	AA	TT	TT	TT	TT	TT	NN	TT	AA	TT	NN	AA	AA	TT	TT	TT	TT	TT	TT	TT
3374331|F|0-30:T>A-30:T>A	T/A	1	41723525	NA	NA	DArT	NA	NA	NA	W	AA	TT	TT	TT	TT	AA	AA	AA	TT	NN	TT	TT	AA	TT	TT	TT	TT	AA	AA	AA	TT	TT	TT	TT	TT	TT	TT	AA	TT	AA	AA	AA	TT	TT	TT	TT	TT	TT	TT
3384345|F|0-30:T>A-30:T>A	T/A	1	46722177	NA	NA	DArT	NA	NA	NA	W	TT	TT	TT	NN	TT	TA	TT	TT	TT	TT	TT	TT	TT	TT	TT	NN	TT	TT	TT	TT	TT	NN	TT	TT	TT	TT	TT	NN	TT	TT	TT	TT	TT	NN	TT	TT	TT	TT	TT
13121347|F|0-30:T>A-30:T>A	T/A	1	3538808	NA	NA	DArT	NA	NA	NA	W	TT	AA	NN	NN	AA	NN	NN	AA	AA	NN	AA	NN	AA	AA	AA	NN	AA	NN	AA	AA	AA	AA	AA	AA	AA	NN	AA	TT	AA	AA	AA	AA	NN	NN	NN	AA	NN	AA	NN
16646786|F|0-30:T>C-30:T>C	T/C	1	15623533	NA	NA	DArT	NA	NA	NA	Y	NN	NN	TT	TT	TT	NN	CC	CC	TT	NN	NN	TT	CC	TT	TT	TT	TT	CC	CC	CC	TT	TT	TT	TT	TT	TT	TT	CC	NN	NN	CC	CC	TT	NN	NN	NN	TT	TT	TT
3384088|F|0-30:A>G-30:A>G	A/G	1	49520167	NA	NA	DArT	NA	NA	NA	R	GG	AA	AA	AA	AA	GG	GG	GG	AA	AA	AA	AA	GG	AA	AA	AA	AA	GG	GG	GG	AA	NN	AA	NN	AA	AA	AA	GG	AA	NN	GG	GG	AA	AA	NN	AA	NN	NN	AA
100058874|F|0-30:C>A-30:C>A	C/A	1	42213461	NA	NA	DArT	NA	NA	NA	M	AA	CC	CC	NN	CC	NN	AA	AA	CC	NN	CC	CC	AA	CC	CC	CC	CC	AA	AA	AA	CC	CC	NN	CC	CC	NN	CC	AA	NN	AA	AA	AA	CC	CC	NN	NN	CC	NN	NN
3379087|F|0-30:C>T-30:C>T	C/T	1	33464668	NA	NA	DArT	NA	NA	NA	Y	CC	TT	TT	TT	TT	CC	CC	CC	TT	TT	TT	TT	CC	TT	TT	TT	TT	CC	CC	CC	TT	TT	TT	TT	TT	TT	TT	CC	TT	CC	CC	CC	TT	TT	TT	TT	TT	TT	TT
3370181|F|0-30:G>A-30:G>A	G/A	1	1961750	NA	NA	DArT	NA	NA	NA	R	GG	AA	AA	AA	AA	GG	GG	GG	AA	NN	AA	AA	GG	AA	AA	AA	AA	GG	GG	GG	AA	AA	AA	AA	AA	NN	AA	GG	AA	GG	GG	GG	AA	AA	AA	NN	NN	AA	AA
8208618|F|0-30:T>C-30:T>C	T/C	1	2682090	NA	NA	DArT	NA	NA	NA	Y	NN	TT	TT	TT	TT	NN	NN	CC	TT	TT	TT	TT	CC	TT	TT	TT	TT	NN	CC	CC	TT	TT	TT	TT	TT	NN	TC	NN	TT	NN	CC	TT	TT	TT	TT	TT	NN	TT	TT
3379925|F|0-30:T>A-30:T>A	T/A	1	9331677	NA	NA	DArT	NA	NA	NA	W	NN	NN	TT	TT	TT	NN	NN	NN	TT	NN	NN	TT	NN	TT	TT	TT	TT	NN	NN	NN	TT	TT	TT	TT	TT	NN	TT	NN	TT	NN	NN	NN	TT	TT	TT	NN	TT	TT	TT
3382656|F|0-30:A>T-30:A>T	A/T	1	42309397	NA	NA	DArT	NA	NA	NA	W	NN	NN	TT	TT	TT	AA	AA	AA	TT	NN	TT	TT	AA	TT	TT	TT	TT	AA	AA	AA	TT	TT	TT	TT	TT	TT	TT	AA	TT	AA	AA	AA	TT	NN	TT	TT	NN	NN	TT
100082881|F|0-30:A>G-30:A>G	A/G	1	35164867	NA	NA	DArT	NA	NA	NA	R	NN	GG	NN	GG	GG	NN	AA	NN	GG	NN	NN	GG	NN	NN	GG	GG	GG	NN	AA	NN	GG	GG	NN	AA	NN	NN	GG	AA	GG	NN	NN	NN	GG	GG	NN	NN	NN	GG	NN
3379023|F|0-30:C>G-30:C>G	C/G	1	43285866	NA	NA	DArT	NA	NA	NA	S	CC	CC	CC	CC	CC	CC	CC	CC	CC	CC	CC	CC	CC	CC	CC	CC	CC	CC	CC	CC	CC	CC	CC	CC	CC	CC	CC	CC	CC	CC	CC	CC	CC	CC	CC	CC	CC	CC	CC
3384572|F|0-30:G>A-30:G>A	G/A	1	15262858	NA	NA	DArT	NA	NA	NA	R	AA	GG	GG	GG	GG	AA	AA	AA	GG	GG	GG	GG	AA	GG	GG	GG	GG	AA	AA	AA	GG	GG	GG	GG	GG	GG	GG	AA	GG	AA	AA	AA	GG	GG	GG	GG	GA	GG	GG
3377778|F|0-30:C>T-30:C>T	C/T	1	44548610	NA	NA	DArT	NA	NA	NA	Y	NN	CC	CC	CC	CC	CC	CC	CC	CC	CC	NN	CC	TT	CC	CC	CC	CC	CC	CT	CT	CC	CC	CC	CC	CC	NN	CC	CC	CC	CC	CT	CC	CC	CC	CC	NN	CC	CC	CT
8215515|F|0-30:A>C-30:A>C	A/C	1	280627	NA	NA	DArT	NA	NA	NA	M	CC	NN	AA	AA	AA	CC	NN	CC	AA	NN	NN	AA	NN	AA	AA	NN	AA	CC	CC	CC	AA	AA	AA	AA	AA	NN	AA	NN	AA	NN	CC	CC	AA	NN	AA	NN	NN	AA	AA
3378562|F|0-30:A>T-30:A>T	A/T	1	13959513	NA	NA	DArT	NA	NA	NA	W	AA	TT	TT	TT	TT	AA	AA	AA	TT	TT	TT	TT	AA	TT	TT	TT	TT	AA	AA	AA	TT	TT	TT	TT	AT	TT	TT	AA	TT	AA	AA	AA	TT	AT	TT	TT	TT	TT	TT
3377621|F|0-30:G>A-30:G>A	G/A	1	41308589	NA	NA	DArT	NA	NA	NA	R	GG	AA	AA	AA	AA	GG	GG	GG	AA	AA	AA	AA	GG	AA	AA	AA	AA	GG	GG	GG	AA	AA	AA	AA	AA	AA	AA	GG	AA	GG	GG	GG	AA	AA	AA	AA	AA	AA	AA
8212575|F|0-30:G>A-30:G>A	G/A	1	30114314	NA	NA	DArT	NA	NA	NA	R	AA	GG	GG	GG	GG	AA	NN	AA	GG	GG	GG	GG	AA	GG	GG	GG	GG	AA	NN	AA	GG	GG	GG	GG	GG	NN	GG	NN	GG	NN	NN	AA	GG	GG	GG	GG	GG	GG	GG
8215394|F|0-30:C>T-30:C>T	C/T	1	953071	NA	NA	DArT	NA	NA	NA	Y	TT	CC	CC	CC	CC	TT	TT	TT	CC	NN	CC	CC	NN	CC	CC	CC	CC	NN	TT	TT	CC	CC	CC	CC	CC	CC	CC	NN	CC	TT	TT	TT	CC	CC	CC	CC	CC	CC	CC
100105765|F|0-30:A>C-30:A>C	A/C	1	14305375	NA	NA	DArT	NA	NA	NA	M	CC	AA	AA	AA	AA	CC	CC	AC	AA	NN	AA	NN	CC	AA	AA	AA	AA	CC	AA	CC	AA	AA	NN	NN	AA	NN	AA	NN	AA	CC	AC	AA	AA	AA	NN	NN	NN	AA	AA
3369881|F|0-31:T>A-31:T>A	T/A	1	34779076	NA	NA	DArT	NA	NA	NA	W	AA	TT	TT	TT	TT	AA	AA	AA	TT	TT	NN	TT	AA	TT	TT	TT	TT	AA	AA	AA	TT	TT	TT	TT	TT	TT	TT	AA	TT	AA	AA	AA	TT	TA	TT	TT	NN	TT	TT
100050597|F|0-31:A>C-31:A>C	A/C	1	28123632	NA	NA	DArT	NA	NA	NA	M	NN	AA	NN	AA	AA	NN	CC	CC	AA	NN	NN	AA	CC	NN	NN	AA	AA	NN	CC	CC	AA	AA	AA	NN	AA	NN	AA	NN	AA	CC	CC	CC	AA	AA	AA	NN	AA	AA	AA
3376778|F|0-31:G>A-31:G>A	G/A	1	44931984	NA	NA	DArT	NA	NA	NA	R	GG	AA	AA	AA	AA	GG	GG	GG	AA	NN	NN	AA	GG	AA	AA	AA	AA	GG	GG	GG	AA	AA	AA	AA	AA	AA	AA	GG	AA	GG	GG	GG	AA	AA	AA	AA	AA	AA	AA
3379436|F|0-31:A>C-31:A>C	A/C	1	50245291	NA	NA	DArT	NA	NA	NA	M	AA	AA	AA	AA	AA	AA	AA	AA	AA	AA	AA	AA	AA	AA	AA	AA	AA	AA	AA	AA	AA	AA	AA	AA	AA	NN	AA	AA	AA	CC	AA	AA	AA	AA	AA	AA	AA	AA	AA
13121379|F|0-31:C>A-31:C>A	C/A	1	27269958	NA	NA	DArT	NA	NA	NA	M	NN	CC	CC	CC	CC	NN	AA	AA	CC	CC	CC	CC	AA	CC	CC	CC	CC	AA	AA	AA	CC	CC	NN	CC	CC	CC	CC	AA	CC	AA	AA	AA	CC	CC	CC	NN	CC	CC	CC
3381814|F|0-31:T>C-31:T>C	T/C	1	44521149	NA	NA	DArT	NA	NA	NA	Y	TT	CC	CC	CC	CC	TT	TT	TT	CC	NN	CC	CC	TT	CC	CC	CC	CC	TT	TT	TT	CC	CC	CC	CC	CC	CC	CC	TT	CC	NN	TT	TT	CC	CC	CC	NN	CC	CC	CC
13121651|F|0-31:G>A-31:G>A	G/A	1	10825025	NA	NA	DArT	NA	NA	NA	R	NN	AA	AA	AA	AA	GG	GA	AA	AA	NN	NN	AA	GG	AA	AA	AA	AA	GG	AA	AA	AA	GA	NN	AA	AA	NN	AA	GG	AA	GG	AA	AA	AA	AA	AA	AA	AA	AA	AA
100059053|F|0-31:T>A-31:T>A	T/A	1	19154147	NA	NA	DArT	NA	NA	NA	W	TT	AA	NN	AA	AA	TT	TT	TT	AA	NN	AA	AA	TT	AA	AA	AA	AA	TT	TT	TT	AA	AA	NN	AA	AA	NN	AA	TT	AA	TT	TT	TT	AA	AA	NN	AA	AA	AA	AA
3371228|F|0-31:A>T-31:A>T	A/T	1	2382952	NA	NA	DArT	NA	NA	NA	W	AA	TT	TT	TT	TT	AT	AA	NN	TT	TT	NN	TT	AA	TT	TT	TT	TT	AA	NN	NN	TT	TT	TT	TT	TT	TT	TT	AA	TT	AA	NN	AA	TT	TT	TT	TT	NN	TT	TT
3368616|F|0-31:C>G-31:C>G	C/G	1	48386869	NA	NA	DArT	NA	NA	NA	S	NN	GG	CC	CC	GG	CC	CC	NN	CC	GG	GG	CC	NN	CC	CG	CG	CC	NN	CC	NN	CG	GG	CC	GG	CC	GG	CC	CC	CC	NN	CC	CC	GG	GG	GG	GG	GG	GG	CC
3377843|F|0-31:G>C-31:G>C	G/C	1	49229603	NA	NA	DArT	NA	NA	NA	S	GG	CC	CC	CC	CC	GG	GG	GG	CC	CC	CC	CC	GG	CC	CC	CC	CC	GG	GG	GG	CC	CC	CC	CC	CC	CC	CC	GG	CC	GG	GG	GG	CC	CC	CC	CC	CC	CC	CC
8215000|F|0-31:G>A-31:G>A	G/A	1	1752082	NA	NA	DArT	NA	NA	NA	R	NN	GG	GG	GG	GG	NN	AA	NN	GG	GG	GG	GG	NN	GG	GG	GG	GG	NN	NN	NN	GG	GG	GG	GG	GG	GG	GG	NN	GG	NN	NN	NN	GG	GG	GG	GG	GG	GG	GG
100088455|F|0-31:T>C-31:T>C	T/C	1	21291670	NA	NA	DArT	NA	NA	NA	Y	TT	CC	CC	CC	CC	TT	NN	TC	CC	CC	NN	CC	TT	CC	CC	CC	CC	TT	TT	TT	CC	CC	NN	NN	CC	NN	CC	TT	CC	TT	TT	TT	CC	CC	CC	NN	CC	NN	NN
8209165|F|0-31:A>G-31:A>G	A/G	1	1483363	NA	NA	DArT	NA	NA	NA	R	AA	GG	GG	GG	NN	NN	NN	AA	NN	NN	NN	NN	AA	NN	NN	GG	GG	NN	AA	AA	GG	GG	NN	GG	GG	GG	GG	NN	NN	NN	AA	AA	NN	NN	GG	NN	NN	NN	NN
3379811|F|0-31:G>A-31:G>A	G/A	1	1483371	NA	NA	DArT	NA	NA	NA	R	AA	GG	GG	GG	GG	AA	AA	AA	GG	GG	NN	GG	AA	GG	GG	GG	GG	AA	AA	AA	GG	GG	NN	GG	GG	NN	GG	AA	GG	AA	AA	AA	GG	GG	GG	GG	NN	GG	GG
3369809|F|0-31:C>T-31:C>T	C/T	1	51108191	NA	NA	DArT	NA	NA	NA	Y	NN	CC	CC	CC	CC	NN	NN	NN	CC	CC	TT	CC	NN	CC	CC	CC	CC	NN	NN	NN	CC	CC	CC	TT	CC	NN	CC	NN	CC	NN	NN	NN	CC	CC	CC	NN	CC	CC	CC
8215844|F|0-31:G>A-31:G>A	G/A	1	45385901	NA	NA	DArT	NA	NA	NA	R	AA	GG	GG	GG	GG	AA	AA	AA	GG	GG	GG	GG	AA	GG	GG	GG	GG	AA	AA	AA	GG	GG	GG	GG	GG	GG	GG	AA	GG	AA	AA	AA	GG	GG	GG	GG	GG	GG	GG
3377199|F|0-31:T>A-31:T>A	T/A	1	45454999	NA	NA	DArT	NA	NA	NA	W	TT	TT	TT	TT	TT	TT	TT	TT	TT	TT	TT	TT	TT	TT	TT	TT	TT	TT	TT	TT	TA	TT	TT	TT	TT	TT	TT	TT	TT	TT	TT	TT	TT	TT	TT	TT	TT	TT	TT
100111314|F|0-31:G>A-31:G>A	G/A	1	41592816	NA	NA	DArT	NA	NA	NA	R	NN	NN	NN	NN	NN	GG	GG	GG	AA	NN	AA	AA	GG	NN	NN	AA	NN	NN	GG	GG	AA	AA	NN	NN	AA	AA	NN	GG	AA	NN	GG	GG	AA	AA	AA	NN	NN	NN	AA
100112854|F|0-31:A>G-31:A>G	A/G	1	22457873	NA	NA	DArT	NA	NA	NA	R	NN	AA	AA	AA	NN	GG	GG	NN	AA	NN	NN	AA	NN	AA	AA	AA	AA	GG	GG	NN	AA	AA	AA	AA	AA	AA	AA	GG	AA	NN	GG	GG	AA	AG	AA	NN	NN	AA	NN
100051984|F|0-32:C>T-32:C>T	C/T	1	17364889	NA	NA	DArT	NA	NA	NA	Y	NN	TT	TT	TT	TT	CC	CC	NN	TT	NN	NN	TT	NN	TT	TT	TT	TT	CC	NN	NN	TT	TT	TT	NN	TT	NN	NN	CC	TT	CC	NN	NN	TT	TT	TT	TT	NN	TT	NN
8197825|F|0-32:A>G-32:A>G	A/G	1	41415047	NA	NA	DArT	NA	NA	NA	R	AA	GG	GG	GG	GG	AA	AA	AA	GG	NN	GG	GG	AA	GG	GG	GG	GG	AA	AA	AA	GG	GG	GG	GG	GG	GG	GG	AA	GG	AA	AA	AA	GG	GG	GG	GG	GG	GG	GG
8207915|F|0-32:T>C-32:T>C	T/C	1	26476025	NA	NA	DArT	NA	NA	NA	Y	TT	TT	TT	TT	CC	TT	TT	TT	TT	NN	TT	TT	TT	TT	TT	TC	TC	TT	TT	TT	TT	TT	TT	TT	TC	TT	CC	TT	CC	TT	TT	TT	TT	TT	TT	TC	CC	CC	TT
3382672|F|0-32:A>T-32:A>T	A/T	1	50442499	NA	NA	DArT	NA	NA	NA	W	AA	TT	TT	TT	TT	AA	AA	AA	TT	NN	TT	TT	AA	TT	TT	TT	TT	AA	AA	AA	TT	TT	TT	TT	TT	TT	TT	AA	TT	NN	AA	AA	TT	TT	TT	TT	TT	TT	TT
100053837|F|0-32:T>C-32:T>C	T/C	1	16481783	NA	NA	DArT	NA	NA	NA	Y	NN	CC	CC	CC	CC	TT	TT	TT	CC	CC	NN	NN	TT	CC	CC	CC	CC	TT	TT	TT	CC	CC	CC	CC	CC	NN	NN	TT	NN	TT	TT	TT	CC	CC	CC	CC	NN	CC	CC
3374362|F|0-32:T>G-32:T>G	T/G	1	10588849	NA	NA	DArT	NA	NA	NA	K	NN	TT	TT	TT	GG	NN	NN	NN	TT	NN	NN	TT	NN	TT	TT	TG	TG	NN	NN	NN	TT	TT	TT	NN	GG	TT	GG	NN	GG	NN	NN	NN	TT	TT	TT	TT	GG	TT	NN
100055294|F|0-32:T>C-32:T>C	T/C	1	2489161	NA	NA	DArT	NA	NA	NA	Y	TT	TT	TT	TT	TT	TT	TT	TT	TT	NN	NN	TT	TT	TT	TT	TT	TT	TT	TT	TT	TT	TT	TT	TT	TT	TT	TT	TT	TT	TT	TT	TT	TT	TT	TT	TT	NN	TT	TT
3382933|F|0-32:G>T-32:G>T	G/T	1	21559420	NA	NA	DArT	NA	NA	NA	K	GG	TT	TT	TT	TT	GG	GG	GG	TT	NN	TT	NN	GG	TT	TT	TT	TT	GG	GG	GG	TT	TT	TT	TT	TT	TT	TT	GG	TT	GG	GG	GG	TT	TT	NN	TT	TT	TT	TT
13121860|F|0-32:C>T-32:C>T	C/T	1	34126138	NA	NA	DArT	NA	NA	NA	Y	NN	CC	CC	CC	CC	TT	TT	TT	CC	NN	NN	CC	TT	CC	NN	CC	CC	TT	TT	TT	CC	CC	CC	CC	CC	NN	CC	TT	CC	NN	TT	TT	CC	CC	CC	CC	NN	CC	CC
3367445|F|0-32:T>A-32:T>A	T/A	1	48970449	NA	NA	DArT	NA	NA	NA	W	AA	TT	TT	TT	TT	AA	AA	AA	TT	TT	TT	TT	AA	TT	TT	TT	TT	AA	AA	AA	TT	TT	TT	TT	TT	TT	TT	AA	TT	AA	AA	AA	TT	TT	TT	TT	TT	TT	TT
3369018|F|0-32:T>C-32:T>C	T/C	1	26792368	NA	NA	DArT	NA	NA	NA	Y	TT	CC	CC	CC	CC	TT	TT	TT	CC	TT	NN	CC	TT	CC	CC	CC	CC	TT	TT	TT	CC	CC	CC	CC	CC	CC	CC	TT	CC	TT	TT	TT	CC	TC	CC	CC	CC	NN	CC
8176535|F|0-32:C>T-32:C>T	C/T	1	10577805	NA	NA	DArT	NA	NA	NA	Y	CC	CC	CC	CC	NN	CC	CC	CC	CC	CC	CC	CC	CC	CC	CC	CC	CC	CC	CC	CC	CC	CC	CC	CC	CC	NN	NN	CC	NN	CC	CC	CC	CC	CC	CC	CC	NN	TT	CC
3382686|F|0-32:C>T-32:C>T	C/T	1	33359309	NA	NA	DArT	NA	NA	NA	Y	CC	TT	TT	TT	TT	CC	CC	CC	TT	NN	NN	TT	CC	TT	TT	TT	TT	CC	CC	CC	TT	TT	TT	TT	TT	NN	TT	CC	TT	CC	CC	CC	TT	TT	TT	TT	NN	TT	TT
8209004|F|0-32:T>C-32:T>C	T/C	1	49147546	NA	NA	DArT	NA	NA	NA	Y	CC	TT	TT	TT	TT	CC	CC	CC	NN	NN	NN	TT	CC	TT	TT	TT	TT	CC	CC	CC	TT	TT	TT	TT	TT	TT	TT	CC	TT	CC	CC	CC	TT	TT	TT	TT	TT	TT	TT
8669061|F|0-32:A>G-32:A>G	A/G	1	35163148	NA	NA	DArT	NA	NA	NA	R	NN	AA	AA	NN	AA	AA	AA	AA	AA	NN	NN	NN	AA	AA	NN	AA	AA	NN	AA	AA	AA	AA	NN	AA	AA	NN	NN	AA	AA	NN	NN	NN	AA	NN	NN	NN	NN	AA	AA
3383552|F|0-32:T>C-32:T>C	T/C	1	39102353	NA	NA	DArT	NA	NA	NA	Y	TT	CC	CC	CC	CC	TT	TT	TT	CC	CC	CC	CC	TT	CC	CC	CC	CC	TT	TT	TT	CC	CC	CC	CC	CC	CC	CC	TT	CC	TT	TT	TT	CC	CC	CC	CC	CC	CC	CC
3377679|F|0-32:C>G-32:C>G	C/G	1	43977436	NA	NA	DArT	NA	NA	NA	S	CC	GG	GG	GG	GG	CC	CC	CC	GG	GG	GG	GG	CC	GG	GG	GG	GG	CC	CC	CC	GG	GG	GG	GG	GG	NN	GG	CC	GG	CC	CC	CC	GG	GG	GG	GG	GG	GG	GG
3366461|F|0-32:T>C-32:T>C	T/C	1	51818040	NA	NA	DArT	NA	NA	NA	Y	TT	CC	CC	CC	CC	CC	TT	TT	CC	NN	CC	CC	TT	CC	CC	CC	TT	TT	TT	TT	CC	CC	CC	CC	TC	CC	CC	TT	CC	TT	TT	TT	CC	TC	CC	CC	CC	CC	CC
8216657|F|0-32:G>A-32:G>A	G/A	1	16754693	NA	NA	DArT	NA	NA	NA	R	NN	AA	AA	AA	AA	GG	GG	GG	NN	NN	NN	NN	GG	AA	AA	AA	AA	NN	GG	GG	NN	AA	NN	NN	GA	NN	NN	NN	AA	GG	NN	NN	AA	AA	NN	AA	NN	AA	NN
100116962|F|0-32:C>T-32:C>T	C/T	1	42687838	NA	NA	DArT	NA	NA	NA	Y	NN	NN	CC	CC	CC	NN	NN	TT	CC	CC	CC	NN	NN	CC	CC	CC	CC	TT	TT	TT	CC	CC	CC	CC	CC	CC	CC	NN	CC	TT	TT	TT	CC	CC	CC	NN	CC	CC	NN
100117340|F|0-32:C>T-32:C>T	C/T	1	16782531	NA	NA	DArT	NA	NA	NA	Y	TT	CC	NN	NN	CC	TT	NN	NN	CC	CC	NN	CC	NN	CC	CC	CC	CC	TT	TT	NN	CC	CC	CC	CC	CC	NN	CC	NN	CC	TT	TT	NN	CC	CT	CC	CC	CC	CC	CC
13122691|F|0-32:C>T-32:C>T	C/T	1	14421328	NA	NA	DArT	NA	NA	NA	Y	TT	CC	CC	CC	CC	TT	TT	CT	NN	TT	CC	CT	TT	CC	CT	CC	CC	TT	CT	CT	CC	NN	NN	CC	CT	NN	CC	TT	CC	NN	CT	CT	CC	CC	CC	CC	CC	CC	CC
3381414|F|0-33:A>G-33:A>G	A/G	1	9991267	NA	NA	DArT	NA	NA	NA	R	AA	AA	AA	AA	AA	AA	AA	GG	AA	NN	AA	AA	AA	AA	AA	NN	AA	AA	GG	GG	AA	NN	AA	AA	AA	NN	AA	AA	AA	AA	GG	GG	AA	AA	AA	AA	AA	NN	AA
100050680|F|0-33:T>C-33:T>C	T/C	1	34972386	NA	NA	DArT	NA	NA	NA	Y	NN	TT	TT	TT	TT	CC	CC	CC	TT	TT	NN	NN	CC	NN	TT	TT	TT	CC	CC	CC	TT	TT	NN	TT	TT	NN	TT	CC	NN	CC	CC	CC	TT	TT	TT	NN	NN	TT	NN
3380287|F|0-33:G>T-33:G>T	G/T	1	5990953	NA	NA	DArT	NA	NA	NA	K	NN	GG	GG	GG	GG	TT	TT	TT	GG	GG	NN	GG	TT	GG	GG	GG	GG	TT	TT	TT	GG	GG	GG	GG	GG	GG	GG	TT	GG	TT	TT	TT	GG	GT	GG	GG	GG	GG	GG
3383423|F|0-33:T>C-33:T>C	T/C	1	411097	NA	NA	DArT	NA	NA	NA	Y	CC	TT	TT	TT	TT	TT	TT	CC	TT	TT	TT	TT	TC	TT	TT	TT	TT	TT	CC	CC	TT	TT	TT	TT	TT	TT	TT	TT	TT	CC	CC	TC	TT	TT	TT	TT	TT	TT	TT
8198220|F|0-33:A>T-33:A>T	A/T	1	51997926	NA	NA	DArT	NA	NA	NA	W	AA	TT	AA	TT	TT	AT	AA	AA	TT	TT	NN	TT	AA	TT	TT	AA	AA	AA	AA	AA	TT	TT	TT	TT	AT	NN	TT	AA	AT	AA	AA	AA	TT	TT	TT	TT	NN	TT	TT
100052755|F|0-33:C>A-33:C>A	C/A	1	10801580	NA	NA	DArT	NA	NA	NA	M	CC	CC	CC	CC	NN	CC	CC	CC	CC	NN	NN	NN	CC	CC	CC	CC	CC	CC	CC	CC	CC	CC	NN	NN	CC	CC	CC	CC	CC	NN	CC	CC	CC	NN	CC	AA	NN	AA	NN
3384043|F|0-33:A>C-33:A>C	A/C	1	44994438	NA	NA	DArT	NA	NA	NA	M	CC	NN	NN	AA	AA	CC	CC	CC	NN	AA	NN	NN	CC	AA	NN	NN	NN	CC	CC	CC	AA	AA	NN	NN	NN	NN	NN	CC	NN	CC	CC	CC	NN	NN	AA	AA	NN	NN	AA
3375231|F|0-33:G>A-33:G>A	G/A	1	43263754	NA	NA	DArT	NA	NA	NA	R	GG	AA	AA	AA	AA	GG	GG	GG	AA	AA	AA	AA	GG	AA	AA	AA	AA	GG	GG	GG	AA	AA	AA	AA	AA	AA	AA	GG	AA	GG	GG	GG	AA	AA	AA	AA	NN	AA	AA
3383570|F|0-33:G>C-33:G>C	G/C	1	8000131	NA	NA	DArT	NA	NA	NA	S	GG	CC	CC	CC	CC	GG	GG	GG	CC	CC	CC	CC	GG	CC	CC	CC	CC	GG	GG	GG	CC	CC	NN	CC	CC	NN	CC	GG	CC	GG	GG	GG	CC	CC	CC	CC	CC	CC	CC
3383468|F|0-33:T>C-33:T>C	T/C	1	35304898	NA	NA	DArT	NA	NA	NA	Y	TT	CC	NN	NN	CC	TT	TT	TT	CC	CC	CC	CC	TT	CC	NN	CC	CC	TT	TT	TT	CC	CC	CC	NN	CC	CC	CC	TT	NN	NN	TT	TT	CC	CC	CC	CC	NN	CC	CC
8213219|F|0-33:C>T-33:C>T	C/T	1	1830991	NA	NA	DArT	NA	NA	NA	Y	TT	TT	TT	TT	TT	TT	CC	TT	TT	TT	TT	TT	TT	TT	TT	TT	TT	TT	TT	TT	TT	TT	TT	TT	TT	TT	TT	TT	TT	TT	TT	TT	TT	TT	TT	TT	TT	TT	TT
3382188|F|0-33:T>G-33:T>G	T/G	1	2604389	NA	NA	DArT	NA	NA	NA	K	NN	TT	TT	TT	TT	NN	NN	GG	TT	TT	NN	TT	GG	TT	TT	TT	TT	NN	GG	GG	TT	TT	TT	TT	TT	NN	TT	NN	TT	GG	GG	NN	TT	TT	TT	NN	TT	TT	TT
8668900|F|0-33:T>C-33:T>C	T/C	1	51811376	NA	NA	DArT	NA	NA	NA	Y	NN	CC	CC	CC	CC	NN	NN	NN	CC	NN	NN	CC	TT	CC	CC	CC	NN	NN	NN	NN	CC	CC	CC	CC	CC	NN	CC	NN	CC	NN	NN	NN	CC	CC	CC	CC	NN	CC	CC
3384435|F|0-33:A>C-33:A>C	A/C	1	47290515	NA	NA	DArT	NA	NA	NA	M	CC	AA	AA	AA	AA	CC	CC	CC	AA	NN	AA	AA	CC	AA	AA	AA	AA	CC	CC	CC	AA	AA	AA	AA	AA	AA	AA	CC	AA	CC	CC	CC	AA	AC	NN	AA	AA	AA	AA
100085761|F|0-33:A>G-33:A>G	A/G	1	5980127	NA	NA	DArT	NA	NA	NA	R	NN	GG	GG	GG	GG	NN	NN	AA	GG	GG	GG	GG	NN	GG	GG	GG	GG	NN	AA	AA	GG	GG	GG	GG	GG	GG	GG	NN	GG	NN	AA	AG	GG	GG	GG	GG	GG	GG	GG
3368143|F|0-33:C>G-33:C>G	C/G	1	15531721	NA	NA	DArT	NA	NA	NA	S	CC	GG	GG	GG	GG	CC	CC	NN	GG	NN	NN	GG	CC	GG	GG	GG	GG	CC	NN	NN	GG	GG	GG	GG	GG	GG	GG	CC	GG	CC	NN	NN	GG	CG	GG	GG	GG	GG	GG
3370420|F|0-33:G>T-33:G>T	G/T	1	24000812	NA	NA	DArT	NA	NA	NA	K	TT	GG	GG	GG	GG	NN	NN	TT	GG	NN	GG	GG	TT	GG	GG	GG	GG	TT	TT	TT	GG	GG	GG	GG	GG	GG	GG	NN	GG	NN	TT	NN	GG	GG	GG	GG	GG	GG	GG
100091256|F|0-33:C>A-33:C>A	C/A	1	5468935	NA	NA	DArT	NA	NA	NA	M	NN	CC	NN	CC	CC	CC	NN	NN	CC	CC	CC	CC	AA	NN	CC	CC	CC	NN	NN	NN	CC	CC	CC	CC	CC	CC	CC	NN	CC	AA	NN	NN	NN	NN	NN	CC	CC	CC	CC
13121924|F|0-33:A>T-33:A>T	A/T	1	26436927	NA	NA	DArT	NA	NA	NA	W	AA	TT	TT	TT	NN	NN	AA	AA	TT	NN	TT	NN	AA	TT	TT	TT	NN	AA	AA	NN	TT	NN	TT	NN	TT	TT	TT	AA	NN	NN	AA	AA	NN	NN	NN	NN	NN	NN	TT
3368726|F|0-33:C>T-33:C>T	C/T	1	51895207	NA	NA	DArT	NA	NA	NA	Y	TT	CC	CC	CC	CC	CT	TT	TT	CC	CC	CC	CC	NN	CC	CC	CC	TT	TT	NN	TT	CC	CC	CC	CC	CT	CC	CC	TT	CC	NN	NN	TT	CC	CT	CC	CC	CC	CC	CC
3378561|F|0-33:T>C-33:T>C	T/C	1	46504676	NA	NA	DArT	NA	NA	NA	Y	TT	CC	CC	TT	CC	TT	TT	TT	CC	CC	NN	TT	TT	CC	TC	TT	TC	TT	TT	TT	TC	CC	CC	TT	TC	TC	CC	TT	TT	TT	TT	TT	CC	CC	TT	TC	CC	TT	TC
8209919|F|0-33:C>G-33:C>G	C/G	1	433142	NA	NA	DArT	NA	NA	NA	S	GG	CC	CC	CC	CC	GG	GG	GG	CC	CC	CC	CC	GG	CC	CC	CC	CC	GG	GG	GG	CC	CC	CC	CC	CC	NN	CC	GG	CC	GG	GG	GG	CC	CC	CC	CC	CC	CC	CC
3378022|F|0-33:G>A-33:G>A	G/A	1	51943119	NA	NA	DArT	NA	NA	NA	R	AA	GG	GG	GG	GG	GG	AA	AA	GG	GG	GG	GG	GA	GG	GG	GG	AA	GG	AA	AA	GG	GG	GG	GG	GA	GG	GG	GG	GG	AA	AA	GA	GG	GG	GG	GG	GG	GG	GG
16653950|F|0-33:T>C-33:T>C	T/C	1	37992103	NA	NA	DArT	NA	NA	NA	Y	TT	TT	TT	TT	TT	TT	TT	TT	TT	TT	TT	TT	TT	TT	TT	TT	TT	TT	TT	TT	TT	TT	TT	TT	TT	NN	TT	TT	TT	TC	TT	TT	TT	TT	TT	TT	TT	TT	TT
3383419|F|0-33:T>C-33:T>C	T/C	1	36917459	NA	NA	DArT	NA	NA	NA	Y	TT	CC	CC	CC	CC	TT	TT	TT	CC	CC	CC	CC	TT	CC	CC	CC	CC	TT	TT	TT	CC	CC	CC	CC	CC	CC	CC	TT	CC	TT	TT	TT	CC	CC	CC	CC	CC	CC	CC
8211663|F|0-33:A>G-33:A>G	A/G	1	42834132	NA	NA	DArT	NA	NA	NA	R	GG	NN	NN	NN	NN	GG	GG	GG	NN	NN	NN	NN	GG	NN	NN	NN	NN	GG	GG	GG	NN	NN	NN	NN	NN	NN	NN	GG	NN	GG	GG	GG	NN	GG	NN	NN	NN	GG	NN
8670376|F|0-33:G>T-33:G>T	G/T	1	13278946	NA	NA	DArT	NA	NA	NA	K	NN	TT	NN	TT	NN	NN	GG	GG	NN	NN	NN	NN	NN	NN	TT	TT	NN	GG	GG	GG	TT	TT	NN	NN	GG	NN	NN	GG	TT	NN	GG	GG	TT	NN	NN	NN	NN	NN	NN
8215964|F|0-33:T>G-33:T>G	T/G	1	51799740	NA	NA	DArT	NA	NA	NA	K	TT	TG	TG	TG	TG	GG	TT	TT	TG	TT	GG	TG	TT	TG	TG	TG	TT	TT	TT	TT	TG	TG	TG	TG	TG	GG	TG	TT	TG	TT	TT	TT	TG	TG	TG	TG	TG	TG	TG
13122526|F|0-33:T>G-33:T>G	T/G	1	9975359	NA	NA	DArT	NA	NA	NA	K	NN	NN	NN	NN	GG	NN	NN	TT	GG	GG	NN	GG	NN	NN	GG	GG	GG	NN	TT	NN	GG	GG	GG	GG	GG	NN	GG	NN	NN	NN	TT	TT	NN	NN	NN	NN	NN	NN	NN
100110241|F|0-33:T>C-33:T>C	T/C	1	24889675	NA	NA	DArT	NA	NA	NA	Y	NN	CC	NN	NN	CC	CC	CC	CC	CC	NN	CC	CC	NN	NN	CC	CC	CC	NN	NN	CC	CC	CC	NN	NN	CC	NN	CC	CC	CC	CC	NN	NN	CC	CC	CC	CC	CC	CC	NN
8199889|F|0-33:T>C-33:T>C	T/C	1	40166625	NA	NA	DArT	NA	NA	NA	Y	CC	TT	TT	TT	TT	CC	CC	CC	TT	TT	NN	TT	CC	TT	TT	TT	TT	CC	CC	CC	TT	TT	TT	TT	TT	TT	TT	CC	TT	CC	CC	CC	TT	TT	TT	TT	TT	TT	TT
3382499|F|0-34:C>T-34:C>T	C/T	1	50180563	NA	NA	DArT	NA	NA	NA	Y	CC	CC	TT	TT	TT	CC	CC	CC	TT	CT	CC	TT	CC	TT	CC	CC	TT	CC	CC	CC	TT	TT	TT	CC	TT	CC	TT	CC	TT	CC	CC	CC	TT	TT	TT	CC	TT	TT	TT
3372842|F|0-34:A>G-34:A>G	A/G	1	51394955	NA	NA	DArT	NA	NA	NA	R	NN	AA	AA	AA	AA	NN	NN	NN	AA	AA	AA	AA	NN	AA	AA	AA	AA	NN	NN	NN	AA	AA	AA	AA	AA	NN	AA	NN	AG	NN	NN	NN	AA	GG	AA	AA	AA	AA	AA
3380206|F|0-34:C>T-34:C>T	C/T	1	4309880	NA	NA	DArT	NA	NA	NA	Y	NN	TT	TT	TT	TT	CT	CC	TT	TT	TT	TT	TT	CT	TT	TT	TT	TT	CC	TT	TT	TT	TT	TT	TT	TT	NN	TT	CC	TT	TT	TT	TT	TT	TT	TT	TT	TT	TT	TT
3379215|F|0-34:T>C-34:T>C	T/C	1	48300898	NA	NA	DArT	NA	NA	NA	Y	NN	TT	TT	TT	TT	TT	TT	TT	TT	NN	NN	CC	TT	TT	TT	TT	TT	TT	TT	TT	TT	TT	TT	TT	TT	TT	TT	TT	TT	TT	TT	TT	TT	TT	TT	TT	TT	TT	TT
8207246|F|0-34:T>A-34:T>A	T/A	1	49147612	NA	NA	DArT	NA	NA	NA	W	NN	AA	AA	AA	AA	TT	TT	TT	AA	NN	NN	AA	TT	AA	AA	AA	AA	TT	TT	TT	AA	AA	AA	AA	AA	NN	AA	TT	AA	NN	TT	TT	AA	AA	AA	AA	NN	NN	AA
3381837|F|0-34:G>A-34:G>A	G/A	1	6746716	NA	NA	DArT	NA	NA	NA	R	NN	GG	GG	GG	GG	AA	AA	AA	NN	NN	NN	GG	AA	GG	GG	GG	GG	GG	AA	AA	GG	GG	GG	GG	GG	NN	GG	GG	GG	NN	AA	AA	GG	GG	GG	GG	NN	GG	GG
3382061|F|0-34:A>C-34:A>C	A/C	1	52015725	NA	NA	DArT	NA	NA	NA	M	AA	CC	AA	CC	CC	AC	AA	AA	CC	CC	CC	CC	AA	CC	CC	AC	AA	AA	AA	AA	CC	CC	CC	CC	AC	CC	CC	AA	AC	AA	AA	AA	CC	CC	CC	CC	CC	CC	CC
3381322|F|0-34:C>T-34:C>T	C/T	1	47002362	NA	NA	DArT	NA	NA	NA	Y	CC	TT	TT	TT	TT	CC	CC	CC	TT	TT	NN	TT	NN	TT	TT	TT	TT	NN	CC	CC	TT	TT	TT	TT	TT	TT	TT	CC	TT	CC	CC	CC	TT	TT	TT	NN	TT	TT	TT
3380223|F|0-34:G>T-34:G>T	G/T	1	48599588	NA	NA	DArT	NA	NA	NA	K	NN	GG	GG	GG	GG	GG	GG	GG	GG	GG	NN	GG	GG	GG	GG	GG	GG	GG	GG	GG	GG	GG	GG	GG	GG	GG	GG	TT	GG	GG	GG	GG	GG	GG	GG	GG	NN	GG	GG
3379753|F|0-34:T>C-34:T>C	T/C	1	5137760	NA	NA	DArT	NA	NA	NA	Y	TT	TT	TT	TT	TT	TT	TT	TT	TT	TT	TC	TT	TC	TT	TT	TT	TT	TT	TT	TT	TT	TT	TT	TT	TT	TT	TT	TT	TT	TT	TT	TT	TT	TT	TT	TT	TT	TT	TT
3378683|F|0-34:T>G-34:T>G	T/G	1	46135266	NA	NA	DArT	NA	NA	NA	K	TT	TT	TT	GG	TT	TT	TT	TT	TT	NN	GG	TT	TT	TT	TT	TT	TT	TT	TT	TT	TG	GG	TT	GG	TT	GG	TT	TT	TT	TT	TT	TT	TT	TT	TT	GG	TT	GG	TG
3384349|F|0-34:G>A-34:G>A	G/A	1	50470209	NA	NA	DArT	NA	NA	NA	R	NN	GG	GG	GG	GG	NN	AA	AA	GG	NN	NN	GG	AA	GG	GG	GG	GG	AA	AA	AA	GG	GG	NN	GG	GG	GG	GG	AA	GG	AA	AA	AA	GG	GA	GG	NN	NN	GG	GG
8201174|F|0-34:G>A-34:G>A	G/A	1	47116975	NA	NA	DArT	NA	NA	NA	R	NN	GG	GG	GG	GG	AA	GG	AA	GG	GG	NN	GG	AA	GG	GG	GG	GG	GG	AA	AA	GG	GG	GG	GG	GG	GG	GG	AA	GG	AA	AA	AA	GG	GG	GG	GG	GG	GG	GG
3383306|F|0-34:C>A-34:C>A	C/A	1	1968931	NA	NA	DArT	NA	NA	NA	M	CC	AA	AA	AA	AA	NN	CC	CC	AA	AA	NN	AA	CC	AA	AA	AA	AA	NN	CC	CC	AA	AA	AA	AA	AA	AA	AA	CC	AA	CC	CC	CC	AA	AA	AA	AA	AA	AA	AA
3374460|F|0-34:G>T-34:G>T	G/T	1	45999675	NA	NA	DArT	NA	NA	NA	K	NN	GG	GG	GG	GG	NN	NN	NN	GG	GG	GG	NN	NN	GG	GG	NN	GG	NN	NN	NN	GG	GG	GG	GG	GG	NN	GG	NN	GG	NN	NN	NN	GG	GG	GG	GG	NN	GG	GG
3379435|F|0-34:G>T-34:G>T	G/T	1	45712193	NA	NA	DArT	NA	NA	NA	K	GG	GG	GG	GG	GG	TT	TT	TT	GG	GG	NN	GG	TT	GG	GG	GG	GG	TT	TT	TT	GG	GG	GG	GG	GG	GG	GG	TT	GG	GG	TT	TT	GG	GG	GG	GG	GG	GG	GG
100088855|F|0-34:T>A-34:T>A	T/A	1	22322461	NA	NA	DArT	NA	NA	NA	W	TT	AA	AA	NN	NN	NN	TT	TT	NN	NN	NN	AA	NN	AA	AA	AA	AA	NN	TT	TT	AA	AA	NN	AA	NN	NN	AA	TT	AA	TT	TT	TT	AA	AA	AA	NN	NN	AA	NN
3369056|F|0-34:G>T-34:G>T	G/T	1	5564224	NA	NA	DArT	NA	NA	NA	K	NN	NN	NN	TT	NN	GG	GG	TT	NN	NN	NN	NN	GG	TT	NN	NN	NN	GG	TT	TT	TT	NN	NN	NN	TT	TT	TT	GG	NN	GG	TT	NN	NN	GG	TT	NN	NN	NN	NN
3377693|F|0-34:G>A-34:G>A	G/A	1	3200919	NA	NA	DArT	NA	NA	NA	R	GG	GG	GG	GG	GG	GG	GG	GG	GG	NN	GG	GG	GG	GG	GG	GG	GG	GG	GG	GG	GG	GG	GG	GG	GG	NN	GG	GG	GG	AA	GG	GG	GG	GG	GG	GG	NN	GG	GG
3379332|F|0-34:C>A-34:C>A	C/A	1	1968930	NA	NA	DArT	NA	NA	NA	M	CC	AA	AA	AA	AA	CC	CC	CC	AA	AA	AA	AA	CC	AA	AA	AA	AA	CC	CC	CC	AA	AA	AA	AA	AA	AA	AA	CC	AA	CC	CC	CC	AA	AA	AA	AA	AA	AA	AA
8214089|F|0-34:A>G-34:A>G	A/G	1	10832608	NA	NA	DArT	NA	NA	NA	R	AA	NN	NN	NN	NN	AA	AA	GG	NN	NN	NN	NN	AA	NN	NN	NN	NN	AA	GG	GG	NN	AA	NN	NN	NN	NN	NN	AA	NN	AA	GG	GG	NN	AA	NN	AA	NN	AA	NN
13121469|F|0-34:T>C-34:T>C	T/C	1	44975217	NA	NA	DArT	NA	NA	NA	Y	NN	NN	TT	TT	TT	CC	CC	CC	TT	NN	TT	TT	CC	TT	NN	TT	TT	CC	CC	CC	TT	TT	TT	TT	TT	NN	TT	NN	TT	NN	CC	CC	TT	TT	TT	TT	TT	NN	NN
8216167|F|0-34:A>T-34:A>T	A/T	1	1318308	NA	NA	DArT	NA	NA	NA	W	AA	TT	TT	TT	TT	AA	AA	AA	TT	NN	TT	TT	AA	TT	TT	TT	TT	AA	AA	AA	TT	TT	TT	TT	TT	TT	TT	AA	TT	AA	AA	AA	TT	TT	TT	AA	TT	TT	TT
3375120|F|0-34:A>G-34:A>G	A/G	1	49617981	NA	NA	DArT	NA	NA	NA	R	NN	AA	AA	AA	AA	NN	NN	NN	AA	AA	AA	AA	NN	AA	AA	AA	AA	NN	NN	NN	AA	AA	AA	AA	AA	AA	AA	NN	AA	NN	NN	NN	AA	AG	AA	AA	AA	AA	AA
3377626|F|0-34:T>G-34:T>G	T/G	1	50667676	NA	NA	DArT	NA	NA	NA	K	TT	GG	GG	GG	GG	TT	TT	TT	GG	GG	GG	GG	TT	GG	GG	GG	GG	TT	TT	TT	GG	GG	GG	GG	GG	GG	GG	TT	GG	TT	TT	TG	GG	GG	GG	GG	GG	GG	GG
13122526|F|0-34:T>C-34:T>C	T/C	1	9975359	NA	NA	DArT	NA	NA	NA	Y	CC	CC	CC	NN	CC	CC	CC	TT	CC	NN	NN	CC	CC	CC	CC	CC	CC	CC	TT	NN	CC	CC	CC	CC	CC	NN	CC	CC	CC	CC	TT	TT	CC	CC	NN	CC	CC	CC	NN
100118362|F|0-34:C>G-34:C>G	C/G	1	21202968	NA	NA	DArT	NA	NA	NA	S	NN	CC	CC	NN	CC	NN	CG	NN	CC	CC	CC	CC	NN	CC	CC	CC	CC	GG	NN	NN	CC	CC	NN	CC	CC	NN	CC	NN	CC	NN	NN	GG	CC	CC	CC	CC	CC	CC	CC
3382689|F|0-35:G>A-35:G>A	G/A	1	11149624	NA	NA	DArT	NA	NA	NA	R	NN	GG	GG	GG	GG	AA	AA	GG	GG	NN	NN	GG	AA	GG	GG	GG	GG	AA	GG	GG	GG	GG	GG	GG	GG	GG	GG	NN	NN	AA	GG	GG	GG	GG	GG	GG	GG	NN	GG
3381404|F|0-35:A>G-35:A>G	A/G	1	51943169	NA	NA	DArT	NA	NA	NA	R	AA	AA	AA	AA	AA	AA	AA	AA	AA	AA	AA	AA	AG	AA	AA	AA	AA	GG	AA	AA	AA	AA	AA	AA	AA	AA	AA	GG	AA	AA	AA	AG	AA	AA	AA	AA	AA	AA	AA
3384462|F|0-35:T>C-35:T>C	T/C	1	42297278	NA	NA	DArT	NA	NA	NA	Y	NN	CC	CC	CC	CC	TT	TT	TT	CC	NN	CC	CC	TT	CC	CC	CC	CC	TT	TT	TT	CC	TC	CC	CC	CC	CC	CC	TT	TC	TT	TT	TT	CC	CC	CC	CC	CC	CC	CC
3382402|F|0-35:C>T-35:C>T	C/T	1	50732507	NA	NA	DArT	NA	NA	NA	Y	CC	TT	TT	TT	TT	CC	CC	CC	TT	CT	NN	TT	CC	TT	TT	TT	TT	CC	CC	CC	TT	TT	TT	TT	TT	NN	TT	CC	TT	NN	CC	CC	TT	TT	TT	TT	TT	TT	TT
3380535|F|0-35:A>T-35:A>T	A/T	1	44715685	NA	NA	DArT	NA	NA	NA	W	AA	TT	TT	TT	TT	AA	AA	AA	TT	AA	TT	TT	AA	TT	TT	TT	TT	AA	AA	AA	TT	TT	TT	TT	TT	TT	TT	AA	TT	AA	AA	AA	TT	AT	TT	TT	TT	TT	TT
8196134|F|0-35:A>G-35:A>G	A/G	1	51334173	NA	NA	DArT	NA	NA	NA	R	AA	GG	GG	GG	NN	AA	AA	AA	GG	AA	GG	GG	AA	GG	GG	GG	NN	AA	AA	AA	NN	GG	GG	GG	GG	NN	NN	AA	GG	AA	AA	AA	NN	GG	NN	NN	GG	GG	GG
100057697|F|0-35:C>T-35:C>T	C/T	1	31560589	NA	NA	DArT	NA	NA	NA	Y	TT	CC	CC	CC	CC	TT	TT	TT	CC	NN	CC	CC	TT	CC	CC	CC	CC	TT	TT	TT	CC	CC	CC	CC	CC	CC	CC	TT	CC	TT	TT	TT	CC	NN	NN	CC	CC	CC	NN
100057917|F|0-35:G>A-35:G>A	G/A	1	21930600	NA	NA	DArT	NA	NA	NA	R	AA	GG	GG	GG	GG	AA	AA	AA	GG	NN	NN	NN	NN	GG	GG	GG	GG	NN	NN	AA	GG	GG	NN	GG	NN	NN	GG	AA	GG	AA	AA	AA	GG	GG	NN	GG	GG	GG	NN
100059113|F|0-35:G>A-35:G>A	G/A	1	27035165	NA	NA	DArT	NA	NA	NA	R	NN	NN	GG	GG	GG	NN	NN	NN	GG	NN	NN	GG	NN	NN	GG	NN	NN	NN	AA	NN	GG	GG	NN	GG	GG	NN	GG	NN	NN	NN	NN	NN	GG	GG	NN	NN	GG	NN	GG
3382910|F|0-35:G>A-35:G>A	G/A	1	29734923	NA	NA	DArT	NA	NA	NA	R	NN	AA	AA	AA	AA	GG	GG	GG	AA	NN	NN	AA	GG	NN	AA	AA	AA	GG	GG	GG	AA	AA	AA	AA	AA	AA	AA	GG	AA	GG	GG	GG	AA	AA	AA	AA	AA	AA	AA
13121614|F|0-35:T>C-35:T>C	T/C	1	9982542	NA	NA	DArT	NA	NA	NA	Y	NN	CC	CC	CC	NN	NN	NN	TT	NN	NN	CC	NN	NN	NN	NN	CC	CC	NN	TT	TT	CC	CC	NN	NN	CC	NN	NN	NN	NN	NN	TT	TT	CC	NN	CC	CC	NN	CC	CC
3370990|F|0-35:C>G-35:C>G	C/G	1	5211999	NA	NA	DArT	NA	NA	NA	S	GG	CC	CC	CC	CC	GG	GG	GG	CC	CC	NN	CC	GG	CC	CC	CC	CC	GG	GG	GG	CC	CC	CC	CC	CC	NN	CC	GG	CC	GG	GG	GG	CC	CC	CC	CC	CC	CC	CC
3381965|F|0-35:T>C-35:T>C	T/C	1	5181051	NA	NA	DArT	NA	NA	NA	Y	TT	TT	TT	TT	TT	NN	NN	TT	TT	TT	TT	TT	NN	TT	TT	TC	TT	NN	TT	TT	TT	TT	TT	TT	TT	TT	TT	NN	TT	NN	TT	TT	TT	TT	TT	NN	TT	TT	TT
8664821|F|0-35:G>C-35:G>C	G/C	1	2571592	NA	NA	DArT	NA	NA	NA	S	GG	GG	GG	GG	NN	GG	GG	GG	GG	GG	CC	GG	GG	GG	GG	GG	GG	GG	GG	GG	GC	GG	GG	GG	GG	NN	GG	GG	GG	GG	GG	GG	GG	GG	GG	GG	GG	GG	GG
8670761|F|0-35:T>C-35:T>C	T/C	1	41294289	NA	NA	DArT	NA	NA	NA	Y	CC	TT	TT	TT	TT	NN	NN	NN	TT	TT	TT	TT	NN	TT	TT	TT	TT	NN	NN	NN	TT	TT	TT	TT	TT	NN	TT	NN	TT	NN	NN	NN	TT	TT	TT	TT	NN	TT	TT
3378093|F|0-35:C>T-35:C>T	C/T	1	45515025	NA	NA	DArT	NA	NA	NA	Y	CC	TT	TT	TT	TT	CC	CC	CC	TT	NN	NN	TT	CC	TT	TT	TT	TT	CC	CC	CC	TT	CT	TT	TT	TT	NN	TT	CC	TT	CC	CC	CC	TT	TT	TT	TT	TT	TT	TT
16653491|F|0-35:C>T-35:C>T	C/T	1	2026927	NA	NA	DArT	NA	NA	NA	Y	CC	CC	CC	CC	CC	CC	NN	CC	CC	CC	CC	CC	CC	NN	CC	CC	CC	CC	CC	CC	CC	NN	CT	CC	CC	CC	CC	CC	CC	CC	CC	NN	CC	CC	CC	CC	CC	NN	CC
3377903|F|0-35:C>G-35:C>G	C/G	1	40710994	NA	NA	DArT	NA	NA	NA	S	NN	GG	GG	GG	GG	CC	CC	CC	GG	GG	GG	GG	CC	GG	GG	GG	GG	CC	CC	CC	GG	GG	GG	GG	GG	GG	GG	CC	GG	CC	CC	CC	GG	GG	GG	GG	GG	GG	GG
13122346|F|0-35:G>A-35:G>A	G/A	1	26343585	NA	NA	DArT	NA	NA	NA	R	AA	GG	NN	GG	GG	AA	NN	AA	GG	GG	GG	GG	AA	GG	GG	GG	GG	AA	AA	AA	GG	GG	GG	GG	GG	NN	GG	AA	GG	AA	AA	AA	GG	NN	GG	GG	GG	GG	GG
8211977|F|0-35:C>A-35:C>A	C/A	1	9968154	NA	NA	DArT	NA	NA	NA	M	CA	CC	CA	CC	CC	CA	CA	CA	CC	CC	CC	CC	CA	CC	CC	CC	CC	CA	CA	CA	CC	CC	CC	CA	CC	CC	CA	CA	CC	CA	CA	CA	CC	CA	CC	CC	CC	CC	CC
3365510|F|0-35:C>T-35:C>T	C/T	1	42723842	NA	NA	DArT	NA	NA	NA	Y	CC	TT	TT	TT	TT	CC	CC	CC	TT	TT	TT	TT	CC	TT	TT	TT	TT	NN	CC	CC	TT	TT	TT	TT	TT	TT	TT	CC	TT	CC	CC	CC	TT	TT	TT	TT	TT	TT	TT
100109828|F|0-35:T>C-35:T>C	T/C	1	24102561	NA	NA	DArT	NA	NA	NA	Y	NN	TT	TT	TT	TT	TT	TT	TT	TT	NN	NN	NN	TT	TT	TT	TT	TT	TT	TT	TT	TT	NN	TT	TT	TT	TT	TT	TT	TT	CC	TT	TT	NN	TT	NN	NN	NN	TT	TT
3377051|F|0-35:G>C-35:G>C	G/C	1	30114380	NA	NA	DArT	NA	NA	NA	S	GG	GC	GC	GC	GC	GG	GG	GG	GC	GG	GC	GC	GG	GC	GC	GC	GC	GG	GC	GG	GC	GC	GC	GC	GC	GC	GC	GG	GC	GG	GG	GG	GC	GC	GC	GC	GC	GC	GC
100118362|F|0-35:G>A-35:G>A	G/A	1	21202968	NA	NA	DArT	NA	NA	NA	R	AA	GG	GG	NN	GG	AA	GA	AA	GG	GG	GG	GG	AA	GA	GG	GG	GG	NN	AA	AA	GG	GG	NN	GG	GG	NN	GG	NN	GG	NN	AA	AA	GG	GG	GG	GG	GG	GG	GG
3382133|F|0-36:C>A-36:C>A	C/A	1	49858010	NA	NA	DArT	NA	NA	NA	M	CC	AA	AA	AA	AA	AA	AA	CC	AA	AA	NN	AA	CC	AA	AA	AA	AA	AA	AA	CC	AA	AA	NN	AA	AA	NN	AA	CC	AA	AA	AA	CA	AA	AA	AA	AA	NN	AA	AA
3382709|F|0-36:A>G-36:A>G	A/G	1	6240970	NA	NA	DArT	NA	NA	NA	R	AA	GG	GG	GG	GG	AA	AA	AA	GG	GG	GG	GG	AA	GG	GG	GG	GG	AA	AA	AA	GG	GG	GG	GG	GG	GG	GG	AA	GG	AA	AA	AA	GG	GG	GG	GG	GG	GG	GG
3384306|F|0-36:C>A-36:C>A	C/A	1	4057460	NA	NA	DArT	NA	NA	NA	M	CC	CC	NN	CC	CC	CC	NN	CC	CC	CC	NN	CC	NN	CC	CC	CC	CC	AA	CC	CC	CC	CC	CC	CC	CC	NN	CC	CC	CC	CC	CC	AA	CC	NN	CC	NN	NN	CC	CC
3380555|F|0-36:T>A-36:T>A	T/A	1	43755558	NA	NA	DArT	NA	NA	NA	W	TT	AA	AA	AA	AA	TT	TT	TT	AA	AA	NN	AA	TT	AA	AA	AA	AA	TT	TT	TT	AA	AA	AA	AA	AA	AA	AA	TT	AA	TT	TT	TT	AA	AA	AA	AA	NN	AA	AA
3367157|F|0-36:T>C-36:T>C	T/C	1	1112266	NA	NA	DArT	NA	NA	NA	Y	TT	TT	TT	TT	TT	TT	TT	TT	TT	TT	TT	TT	TT	TT	TT	TT	TT	TT	TT	TT	TT	TT	TT	TT	TT	TT	TT	TT	TT	TT	TT	TT	TT	TT	TT	TT	TT	TT	TT
8197345|F|0-36:T>C-36:T>C	T/C	1	50845104	NA	NA	DArT	NA	NA	NA	Y	NN	NN	TT	TT	TT	CC	CC	CC	NN	NN	TT	TT	NN	TT	NN	NN	TT	CC	CC	CC	TT	TT	TT	TT	TT	NN	TT	CC	TT	NN	CC	CC	TT	TT	TT	TT	TT	TT	TT
3380916|F|0-36:C>A-36:C>A	C/A	1	36455119	NA	NA	DArT	NA	NA	NA	M	CC	AA	AA	AA	AA	CC	CC	CC	AA	NN	AA	AA	CC	AA	AA	AA	AA	CC	CC	CC	AA	AA	AA	AA	AA	NN	AA	CC	AA	CC	CC	CC	AA	AA	AA	AA	NN	AA	AA
100053463|F|0-36:G>A-36:G>A	G/A	1	51608782	NA	NA	DArT	NA	NA	NA	R	GG	GG	NN	GG	GG	GG	GG	GG	GG	GG	GG	GG	GG	GG	GG	NN	GG	GG	GG	GG	GG	GG	GG	GG	GG	NN	GG	GG	GG	GG	GG	GG	GG	GG	GG	GG	NN	GG	GG
3381497|F|0-36:A>T-36:A>T	A/T	1	36803525	NA	NA	DArT	NA	NA	NA	W	AA	TT	TT	TT	TT	AA	AA	AA	TT	TT	TT	TT	AA	TT	TT	TT	TT	AA	AA	AA	TT	TT	TT	TT	TT	TT	TT	AA	TT	NN	AA	AA	TT	TT	TT	TT	TT	TT	TT
3382644|F|0-36:C>T-36:C>T	C/T	1	2604455	NA	NA	DArT	NA	NA	NA	Y	NN	CC	CC	CC	CC	CT	NN	NN	CC	CC	NN	CC	NN	CC	CC	CC	CC	NN	NN	NN	CC	CC	CC	CC	CC	CC	CC	NN	CC	NN	NN	NN	CC	CC	CC	CC	CC	CC	CC
8197961|F|0-36:C>T-36:C>T	C/T	1	15214354	NA	NA	DArT	NA	NA	NA	Y	CC	TT	TT	TT	TT	CC	CC	CC	TT	TT	TT	TT	CC	TT	TT	TT	TT	CC	CC	CC	TT	TT	TT	TT	TT	NN	TT	CC	TT	CC	CC	CC	TT	TT	TT	TT	TT	TT	TT
3380592|F|0-36:C>A-36:C>A	C/A	1	313783	NA	NA	DArT	NA	NA	NA	M	CC	AA	AA	AA	AA	CC	CC	CC	AA	AA	AA	AA	CC	AA	AA	AA	AA	CC	CC	CC	AA	AA	AA	AA	AA	AA	AA	CC	AA	CC	CC	CC	AA	AA	AA	AA	AA	AA	AA
3379570|F|0-36:C>A-36:C>A	C/A	1	40854927	NA	NA	DArT	NA	NA	NA	M	NN	AA	AA	AA	AA	CC	CC	CC	AA	NN	NN	AA	CC	AA	AA	AA	AA	CC	CC	CC	AA	AA	NN	AA	AA	AA	AA	CC	AA	CC	CC	CC	AA	CA	AA	AA	AA	AA	AA
3382267|F|0-36:C>T-36:C>T	C/T	1	51482841	NA	NA	DArT	NA	NA	NA	Y	CC	TT	TT	TT	TT	CC	CC	CC	TT	NN	TT	TT	CC	TT	TT	TT	TT	CC	CC	CC	TT	TT	TT	TT	TT	TT	TT	CC	TT	CC	CC	CC	TT	TT	NN	NN	TT	TT	TT
3376201|F|0-36:C>T-36:C>T	C/T	1	6455567	NA	NA	DArT	NA	NA	NA	Y	CC	NN	NN	TT	NN	CC	CC	CC	NN	NN	NN	NN	CC	NN	NN	NN	NN	CC	CC	CC	NN	NN	NN	NN	TT	NN	NN	CC	NN	CC	CC	CC	NN	NN	TT	NN	NN	NN	TT
8212290|F|0-36:T>C-36:T>C	T/C	1	1132339	NA	NA	DArT	NA	NA	NA	Y	CC	TT	TT	TT	TT	CC	TC	CC	TT	TT	TT	TT	CC	TT	TT	TT	TT	NN	CC	CC	TT	TT	NN	TT	TT	NN	TT	CC	TT	CC	CC	CC	TT	TT	TT	TC	NN	TT	TT
100089828|F|0-36:T>A-36:T>A	T/A	1	49854287	NA	NA	DArT	NA	NA	NA	W	NN	TT	TT	TT	TT	AA	AA	NN	TT	TT	NN	TT	NN	TT	TT	TT	TT	AA	AA	NN	TT	TT	TT	TT	TT	TT	TT	NN	TT	NN	AA	AA	TT	TT	NN	NN	TT	TT	TT
3379237|F|0-36:C>T-36:C>T	C/T	1	29727707	NA	NA	DArT	NA	NA	NA	Y	TT	CC	CC	CC	CC	TT	TT	TT	CC	NN	CC	CC	TT	CC	CC	CC	CC	TT	TT	TT	CC	CC	CC	CC	CC	CC	CC	TT	CC	TT	TT	TT	CC	CT	CC	CC	CC	CC	CC
8209205|F|0-36:C>T-36:C>T	C/T	1	50819255	NA	NA	DArT	NA	NA	NA	Y	TT	NN	CC	CC	CC	TT	TT	TT	CC	NN	NN	CC	TT	CC	NN	NN	CC	TT	TT	TT	CC	CC	NN	CC	CC	NN	CC	TT	CC	NN	TT	TT	CC	CT	CC	NN	NN	CC	CC
3368828|F|0-36:G>T-36:G>T	G/T	1	50160117	NA	NA	DArT	NA	NA	NA	K	NN	NN	TT	TT	TT	NN	NN	GG	TT	NN	NN	TT	GG	TT	NN	NN	TT	NN	NN	NN	TT	TT	TT	TT	TT	TT	TT	NN	TT	GG	NN	GG	TT	TT	NN	TT	TT	TT	TT
3377361|F|0-36:A>C-36:A>C	A/C	1	43313757	NA	NA	DArT	NA	NA	NA	M	AA	AA	AA	AA	AA	AA	AA	AA	AA	AA	NN	AA	AA	AA	AA	AA	AA	AA	AA	AA	AA	AA	AA	AA	AA	AA	AA	AA	AA	AA	AA	AA	AA	AA	AA	AA	AA	AA	AA
3384562|F|0-36:T>C-36:T>C	T/C	1	44076537	NA	NA	DArT	NA	NA	NA	Y	CC	TT	TT	TT	TT	TC	TT	CC	TT	TT	NN	TT	TT	NN	TT	TT	TT	TT	TT	CC	TT	TT	TT	TT	TT	NN	TT	TT	TT	CC	TT	CC	TT	TT	TT	NN	TT	TT	TT
8208565|F|0-36:A>G-36:A>G	A/G	1	42086587	NA	NA	DArT	NA	NA	NA	R	AG	AA	AA	AA	AA	AG	AG	AG	AA	NN	NN	AA	AG	AA	AA	AA	AA	AG	AG	AG	AA	AA	AA	AA	AA	AA	AA	AG	AA	AG	AG	AG	AA	AA	AA	AA	AA	AA	AA
3370328|F|0-36:G>T-36:G>T	G/T	1	51470913	NA	NA	DArT	NA	NA	NA	K	TT	GG	GG	GG	GG	TT	TT	TT	GG	GT	GG	GG	TT	GG	GG	GG	GG	TT	TT	TT	GG	GG	GG	GG	GG	NN	GG	TT	GG	TT	TT	TT	GG	GT	GG	GG	GG	GG	GG
100112248|F|0-36:A>G-36:A>G	A/G	1	21531867	NA	NA	DArT	NA	NA	NA	R	NN	GG	GG	GG	NN	NN	NN	AA	GG	NN	GG	GG	NN	GG	NN	NN	GG	NN	AA	NN	GG	NN	GG	GG	GG	NN	GG	NN	GG	NN	AA	AA	GG	NN	GG	NN	NN	NN	GG
100115699|F|0-36:G>A-36:G>A	G/A	1	41150298	NA	NA	DArT	NA	NA	NA	R	NN	GG	NN	GG	NN	AA	NN	NN	GG	NN	NN	NN	NN	GG	NN	GG	GG	NN	AA	NN	GG	GG	GG	NN	GG	GG	GG	NN	GG	AA	NN	NN	GG	GG	NN	NN	NN	GG	NN
3384580|F|0-37:T>A-37:T>A	T/A	1	51253410	NA	NA	DArT	NA	NA	NA	W	TT	AA	AA	AA	AA	TT	TT	TT	AA	TA	NN	AA	TT	AA	AA	AA	AA	TT	TT	TT	AA	AA	AA	AA	AA	NN	AA	TT	AA	TT	TT	TT	AA	AA	AA	NN	AA	AA	AA
3384515|F|0-37:G>A-37:G>A	G/A	1	50220591	NA	NA	DArT	NA	NA	NA	R	GG	GG	AA	AA	AA	GG	GG	GG	AA	NN	NN	AA	GG	AA	GG	GG	AA	GG	GG	GG	AA	AA	AA	GG	AA	GG	AA	GG	AA	GG	GG	GG	AA	GA	AA	GG	NN	AA	AA
3371300|F|0-37:C>T-37:C>T	C/T	1	51485806	NA	NA	DArT	NA	NA	NA	Y	NN	CC	CC	CC	CC	NN	NN	NN	CC	CC	CC	CC	NN	CC	CC	CC	CC	NN	NN	NN	CT	CC	CC	CC	CC	CC	CC	NN	CT	NN	NN	NN	CC	TT	CC	CC	CC	NN	CC
100051375|F|0-37:A>G-37:A>G	A/G	1	34024034	NA	NA	DArT	NA	NA	NA	R	NN	AA	AA	AA	AA	GG	GG	GG	AA	AA	AA	AA	GG	NN	AA	AA	AA	GG	GG	GG	AA	AA	AA	AA	AA	NN	NN	GG	AA	NN	GG	GG	NN	AA	AA	NN	NN	AA	NN
3380247|F|0-37:T>C-37:T>C	T/C	1	15923367	NA	NA	DArT	NA	NA	NA	Y	TT	CC	CC	CC	CC	TT	TT	TT	CC	CC	NN	CC	TT	CC	CC	CC	CC	TT	TT	TT	CC	CC	CC	CC	CC	CC	CC	TT	CC	TT	TT	TT	CC	CC	CC	CC	CC	CC	CC
3381923|F|0-37:T>A-37:T>A	T/A	1	51214027	NA	NA	DArT	NA	NA	NA	W	TT	AA	AA	AA	AA	TT	TT	TT	AA	NN	AA	AA	TT	AA	AA	AA	AA	TT	TT	TT	AA	AA	AA	NN	AA	NN	AA	AA	AA	NN	TT	TA	AA	AA	AA	NN	NN	AA	AA
3382563|F|0-37:T>A-37:T>A	T/A	1	45803372	NA	NA	DArT	NA	NA	NA	W	TT	AA	AA	AA	AA	TT	TT	TT	AA	TT	NN	AA	TT	AA	AA	AA	AA	TT	TT	TT	AA	AA	AA	AA	AA	NN	AA	TT	AA	TT	TT	TT	AA	AA	AA	AA	AA	AA	AA
3382711|F|0-37:T>G-37:T>G	T/G	1	7003753	NA	NA	DArT	NA	NA	NA	K	GG	GG	NN	GG	NN	TT	GG	GG	GG	NN	NN	NN	TG	NN	NN	NN	NN	GG	GG	GG	GG	GG	GG	NN	NN	NN	GG	TG	NN	TT	GG	GG	GG	NN	NN	GG	GG	NN	NN
3369765|F|0-37:T>C-37:T>C	T/C	1	2581178	NA	NA	DArT	NA	NA	NA	Y	CC	TT	TT	TT	TT	TC	CC	NN	TT	TT	TT	TT	CC	TT	TT	TT	TT	CC	NN	NN	TT	TT	TT	TT	TT	NN	TT	CC	TT	NN	NN	CC	TT	TT	TT	NN	TT	TT	TT
100077569|F|0-37:A>G-37:A>G	A/G	1	9982542	NA	NA	DArT	NA	NA	NA	R	NN	GG	GG	GG	AA	NN	NN	NN	NN	NN	GG	NN	NN	NN	NN	AG	GG	NN	NN	NN	GG	GG	NN	NN	AG	NN	AA	NN	AA	NN	NN	NN	GG	NN	GG	GG	AA	GG	GG
8206347|F|0-37:G>A-37:G>A	G/A	1	48256008	NA	NA	DArT	NA	NA	NA	R	NN	NN	NN	NN	NN	GG	GG	GG	NN	NN	NN	AA	GG	NN	NN	NN	NN	GG	GG	GG	NN	NN	NN	AA	NN	NN	NN	GG	NN	GG	GG	GG	NN	NN	AA	AA	NN	NN	NN
3379757|F|0-37:G>A-37:G>A	G/A	1	50007177	NA	NA	DArT	NA	NA	NA	R	NN	GG	GG	GG	GG	AA	AA	AA	GG	NN	NN	GG	AA	GG	GG	GG	GG	AA	AA	NN	GG	GG	GG	GG	GG	NN	GG	NN	GG	AA	AA	GA	GG	GG	GG	GG	GG	GG	GG
3381965|F|0-37:T>G-37:T>G	T/G	1	5181051	NA	NA	DArT	NA	NA	NA	K	GG	GG	GG	GG	GG	TT	TT	GG	GG	GG	GG	GG	TT	GG	GG	GG	GG	TT	GG	GG	GG	GG	GG	GG	GG	GG	GG	TT	GG	TT	GG	GG	GG	GG	GG	NN	GG	GG	GG
3378289|F|0-37:T>A-37:T>A	T/A	1	2410634	NA	NA	DArT	NA	NA	NA	W	NN	TT	TT	TT	TT	TT	TT	AA	TT	TT	NN	TT	TT	TT	TT	TT	TT	TT	AA	AA	TT	TT	TT	TT	TT	TT	TT	TT	TT	TT	AA	TA	TT	TT	TT	TT	TT	TT	TT
8199980|F|0-37:C>G-37:C>G	C/G	1	32855954	NA	NA	DArT	NA	NA	NA	S	CC	CC	CC	CC	CC	CC	CC	CC	CC	NN	CC	CC	CC	CC	CC	CC	CC	CC	CC	CC	CC	CC	CC	CC	CC	CC	CC	CC	CC	CC	CC	CC	CC	CC	GG	CC	CC	CC	CC
100080746|F|0-37:C>A-37:C>A	C/A	1	21453305	NA	NA	DArT	NA	NA	NA	M	NN	CC	CC	CC	NN	AA	AA	AA	CC	NN	NN	CC	NN	NN	CC	NN	CC	NN	AA	AA	CC	CC	NN	CC	CC	NN	CC	AA	CC	AA	AA	AA	CC	CC	CC	NN	NN	CC	CC
3382267|F|0-37:G>A-37:G>A	G/A	1	51482841	NA	NA	DArT	NA	NA	NA	R	NN	GG	GG	GG	GG	AA	NN	NN	GG	NN	GG	GG	NN	GG	GG	GG	GG	NN	NN	NN	GG	GG	GG	GG	GG	GG	GG	NN	GG	NN	NN	NN	GG	GG	NN	AA	GG	GG	GG
3383441|F|0-37:G>A-37:G>A	G/A	1	16898781	NA	NA	DArT	NA	NA	NA	R	NN	AA	AA	AA	AA	NN	NN	GG	NN	NN	AA	AA	GG	AA	AA	AA	AA	NN	GG	GG	AA	AA	NN	AA	AA	AA	AA	GG	AA	GG	GG	GG	AA	AA	NN	GA	NN	AA	AA
3377340|F|0-37:G>C-37:G>C	G/C	1	42942164	NA	NA	DArT	NA	NA	NA	S	GG	CC	GG	GG	GG	GG	GG	GG	GG	NN	GG	GG	GG	GG	CC	GG	GG	GG	GG	GG	GC	GG	GG	GG	GG	NN	GG	GG	GG	GG	GG	GG	CC	CC	GG	GG	GG	GG	GG
3377955|F|0-37:C>A-37:C>A	C/A	1	48797348	NA	NA	DArT	NA	NA	NA	M	CC	AA	AA	AA	AA	CC	CC	CC	AA	AA	NN	AA	CC	AA	AA	AA	AA	CC	CC	CC	AA	AA	AA	AA	AA	NN	AA	CC	AA	NN	CC	CC	AA	AA	AA	AA	AA	AA	AA
3367084|F|0-37:G>T-37:G>T	G/T	1	15098897	NA	NA	DArT	NA	NA	NA	K	GG	NN	TT	TT	TT	GG	GG	GG	TT	NN	TT	TT	GG	TT	TT	TT	TT	GG	GG	GG	TT	TT	NN	TT	TT	NN	TT	GG	TT	GG	GG	GG	TT	GT	TT	NN	TT	NN	TT
3378302|F|0-37:T>C-37:T>C	T/C	1	42383559	NA	NA	DArT	NA	NA	NA	Y	TT	CC	CC	CC	CC	TT	TT	TT	CC	CC	NN	CC	TT	CC	CC	CC	CC	TT	TT	TT	CC	CC	CC	CC	CC	CC	CC	TT	CC	TT	TT	TT	CC	CC	CC	CC	CC	CC	CC
3378874|F|0-37:A>G-37:A>G	A/G	1	2908414	NA	NA	DArT	NA	NA	NA	R	AA	AA	AA	AA	AA	NN	AA	AA	AA	AA	NN	AA	AA	AA	AA	AA	AA	AA	AA	AA	AA	AA	AA	AA	AA	AA	AA	AA	AA	AA	AA	AA	AA	AA	AA	AA	AA	AA	AA
3377765|F|0-37:C>A-37:C>A	C/A	1	52039152	NA	NA	DArT	NA	NA	NA	M	CC	CC	CC	CC	CC	CA	CC	CC	CC	CC	CC	AA	CC	CC	CC	CC	CC	CC	CC	CC	CC	CC	CC	CC	CC	CC	CC	CC	CC	CC	CC	CC	CC	CC	CC	CC	CC	AA	AA
13122465|F|0-37:T>G-37:T>G	T/G	1	17331230	NA	NA	DArT	NA	NA	NA	K	NN	GG	GG	GG	NN	NN	GG	TT	NN	NN	NN	GG	GG	NN	GG	GG	GG	GG	TT	TT	GG	GG	NN	NN	GG	GG	GG	GG	GG	NN	TT	TT	GG	GG	GG	NN	NN	NN	GG
100114258|F|0-37:C>T-37:C>T	C/T	1	5709875	NA	NA	DArT	NA	NA	NA	Y	NN	TT	TT	NN	NN	NN	NN	NN	TT	NN	NN	TT	CC	TT	TT	TT	TT	NN	NN	NN	TT	TT	TT	TT	TT	NN	TT	CC	TT	NN	NN	NN	TT	NN	NN	TT	NN	NN	NN
3378935|F|0-37:C>T-37:C>T	C/T	1	45646663	NA	NA	DArT	NA	NA	NA	Y	CC	TT	TT	CT	TT	CC	CC	CC	TT	TT	TT	TT	CC	TT	TT	TT	TT	CC	CC	CC	TT	TT	TT	TT	TT	TT	TT	CC	TT	CC	CC	CC	TT	TT	TT	TT	TT	TT	TT
100117762|F|0-37:G>A-37:G>A	G/A	1	16754769	NA	NA	DArT	NA	NA	NA	R	AA	NN	NN	NN	AA	NN	GG	GG	AA	NN	NN	AA	GG	GA	AA	NN	AA	GG	GG	AA	NN	AA	AA	NN	AA	NN	NN	GG	NN	GG	GA	GG	AA	NN	NN	NN	NN	AA	NN
8216707|F|0-37:G>A-37:G>A	G/A	1	16081939	NA	NA	DArT	NA	NA	NA	R	NN	GG	NN	GG	NN	NN	NN	NN	GG	GG	NN	GG	GG	NN	GG	GG	GG	GG	AA	NN	GG	GG	NN	NN	GG	NN	GG	GG	GG	NN	NN	NN	GG	NN	NN	NN	NN	GG	GG
8195576|F|0-38:T>C-38:T>C	T/C	1	38451059	NA	NA	DArT	NA	NA	NA	Y	CC	CC	CC	CC	TT	NN	CC	CC	CC	CC	CC	CC	CC	CC	CC	TC	TC	CC	CC	CC	CC	CC	CC	CC	TC	CC	TT	CC	TT	NN	CC	CC	CC	CC	CC	NN	TT	NN	CC
3381566|F|0-38:A>T-38:A>T	A/T	1	49241811	NA	NA	DArT	NA	NA	NA	W	AA	TT	TT	TT	TT	AA	AA	AA	TT	TT	TT	TT	AA	TT	TT	TT	TT	AA	AA	AA	TT	AT	TT	TT	TT	TT	TT	AA	TT	AA	AA	AA	TT	TT	TT	TT	TT	TT	TT
8206470|F|0-38:T>C-38:T>C	T/C	1	3082594	NA	NA	DArT	NA	NA	NA	Y	CC	TT	TT	TT	TT	TC	CC	CC	NN	TC	NN	TT	NN	TT	TT	TT	TT	NN	CC	CC	TT	TT	TT	TT	TT	NN	TT	CC	TT	NN	CC	CC	TT	TC	TT	TT	NN	TT	TT
100050938|F|0-38:A>G-38:A>G	A/G	1	36565926	NA	NA	DArT	NA	NA	NA	R	NN	GG	GG	GG	GG	GG	GG	GG	GG	NN	NN	GG	NN	NN	NN	GG	NN	GG	NN	GG	NN	GG	GG	NN	GG	NN	GG	GG	GG	GG	GG	GG	GG	GG	AA	GG	GG	GG	GG
8207818|F|0-38:A>C-38:A>C	A/C	1	439639	NA	NA	DArT	NA	NA	NA	M	AA	NN	CC	CC	CC	AA	AA	AA	CC	CC	NN	CC	NN	CC	CC	NN	NN	AA	AA	AA	CC	CC	CC	NN	CC	CC	CC	AA	CC	NN	AA	AA	CC	CC	CC	NN	CC	CC	CC
3380734|F|0-38:G>A-38:G>A	G/A	1	34539831	NA	NA	DArT	NA	NA	NA	R	GG	AA	AA	AA	AA	GG	GG	GG	AA	AA	AA	AA	GG	AA	AA	AA	AA	GG	GG	GG	AA	AA	NN	AA	AA	NN	AA	GG	AA	GG	GG	GG	AA	AA	AA	AA	AA	AA	AA
8668645|F|0-38:A>T-38:A>T	A/T	1	9918951	NA	NA	DArT	NA	NA	NA	W	AA	AA	AA	AA	NN	AT	AA	AA	NN	NN	AA	AA	AA	AA	AA	AA	AA	AA	AA	AA	AA	AA	AA	AA	AA	AA	AA	AA	AA	AA	AA	AA	AA	AA	AA	AA	NN	AA	AA
100053730|F|0-38:T>C-38:T>C	T/C	1	3605846	NA	NA	DArT	NA	NA	NA	Y	NN	TT	TT	TT	TT	TT	TT	TT	TT	TT	TT	TT	TT	TT	TT	TT	TT	TT	TT	TT	TT	TT	TT	TT	TT	TT	TT	TT	TT	TT	TT	TT	TT	TT	TT	TT	NN	TT	TT
3380319|F|0-38:G>A-38:G>A	G/A	1	4197066	NA	NA	DArT	NA	NA	NA	R	GG	AA	AA	AA	AA	GG	GG	GG	AA	AA	NN	AA	GG	AA	AA	AA	AA	GG	GG	GG	AA	AA	AA	AA	AA	NN	AA	GG	AA	GG	GG	GG	AA	AA	AA	AA	AA	AA	AA
100055071|F|0-38:A>G-38:A>G	A/G	1	13555733	NA	NA	DArT	NA	NA	NA	R	NN	NN	AA	AA	AA	NN	NN	GG	AA	NN	NN	NN	NN	NN	AA	AA	AA	GG	NN	GG	AA	AA	NN	AA	AA	NN	NN	NN	NN	NN	NN	GG	NN	AA	AA	AA	NN	NN	NN
3373733|F|0-38:C>T-38:C>T	C/T	1	45553685	NA	NA	DArT	NA	NA	NA	Y	TT	CC	CC	CC	CC	TT	TT	TT	CC	NN	NN	CC	TT	CC	CC	CC	CC	TT	TT	TT	CC	CC	CC	CC	CC	CC	CC	TT	CC	TT	TT	TT	CC	CC	CC	NN	CC	CC	CC
13121648|F|0-38:A>C-38:A>C	A/C	1	6339930	NA	NA	DArT	NA	NA	NA	M	AA	CC	CC	CC	CC	NN	NN	AA	CC	NN	NN	NN	NN	NN	NN	NN	CC	NN	AA	AA	CC	NN	NN	CC	NN	NN	CC	AA	CC	NN	AA	AA	CC	NN	CC	CC	NN	NN	NN
3383130|F|0-38:G>T-38:G>T	G/T	1	49249617	NA	NA	DArT	NA	NA	NA	K	GG	TT	TT	TT	TT	GG	GG	GG	TT	TT	TT	TT	GG	TT	TT	TT	TT	NN	GG	GG	TT	TT	TT	TT	TT	TT	TT	GG	TT	GG	GG	GT	TT	TT	TT	NN	TT	TT	TT
8206580|F|0-38:A>C-38:A>C	A/C	1	49702893	NA	NA	DArT	NA	NA	NA	M	AA	AA	AA	AA	AA	AA	AA	AA	AA	AA	NN	AA	AA	AA	AA	AA	AA	AA	AA	AA	AA	AA	AA	NN	AA	NN	AA	AA	AA	CC	AA	AA	AA	AA	AA	AA	AA	AA	AA
3380350|F|0-38:T>G-38:T>G	T/G	1	46033626	NA	NA	DArT	NA	NA	NA	K	NN	GG	GG	GG	GG	TT	TT	TT	GG	NN	NN	GG	TT	GG	GG	GG	GG	TT	TT	TT	TG	GG	GG	GG	GG	NN	GG	TT	GG	NN	TT	TT	GG	GG	GG	NN	GG	GG	GG
3372537|F|0-38:T>G-38:T>G	T/G	1	50023470	NA	NA	DArT	NA	NA	NA	K	TT	GG	GG	GG	GG	TT	TT	TT	GG	GG	NN	GG	TT	GG	GG	GG	GG	NN	TT	TT	GG	GG	GG	GG	GG	GG	GG	TT	GG	TT	TT	TT	GG	TG	GG	NN	NN	GG	GG
13122095|F|0-38:G>A-38:G>A	G/A	1	49588673	NA	NA	DArT	NA	NA	NA	R	NN	AA	AA	AA	AA	NN	NN	NN	AA	AA	AA	AA	NN	AA	AA	AA	AA	NN	NN	NN	AA	AA	AA	AA	AA	NN	AA	NN	AA	NN	NN	NN	AA	GA	AA	AA	AA	AA	AA
3378397|F|0-38:T>C-38:T>C	T/C	1	6713870	NA	NA	DArT	NA	NA	NA	Y	CC	TT	TT	NN	TT	TC	CC	CC	TT	TT	TT	TT	CC	TT	TT	TT	TT	TT	CC	CC	TT	TT	TT	TT	TT	TT	NN	TT	TT	CC	CC	TC	TT	TT	TT	TT	TT	TT	TT
8197305|F|0-38:T>C-38:T>C	T/C	1	21185292	NA	NA	DArT	NA	NA	NA	Y	NN	CC	CC	CC	CC	NN	TT	TT	NN	NN	CC	CC	TT	NN	NN	CC	CC	NN	TT	TT	CC	CC	NN	CC	CC	NN	CC	TT	CC	NN	TT	TT	CC	CC	CC	CC	CC	CC	NN
3368599|F|0-38:T>C-38:T>C	T/C	1	2419746	NA	NA	DArT	NA	NA	NA	Y	TT	TT	CC	TT	CC	TT	TT	TT	TT	NN	NN	TT	TT	TT	TT	CC	TC	TT	TT	TT	CC	CC	TT	TT	TT	NN	CC	TT	TT	TT	TT	TT	TT	TT	TT	TT	NN	TT	TC
100108317|F|0-38:G>A-38:G>A	G/A	1	9295888	NA	NA	DArT	NA	NA	NA	R	NN	GG	GG	GG	GG	NN	AA	AA	GG	NN	NN	GG	AA	GG	GG	GG	GG	NN	AA	AA	GG	GG	NN	GG	GG	NN	GG	AA	GG	NN	AA	AA	GG	GG	GG	NN	GG	GG	GG
8215208|F|0-38:G>A-38:G>A	G/A	1	5543193	NA	NA	DArT	NA	NA	NA	R	GA	AA	AA	AA	AA	GG	GG	GG	AA	GA	NN	AA	GG	AA	AA	AA	AA	GG	GG	GG	AA	AA	AA	AA	AA	AA	AA	GG	AA	GG	GG	GG	AA	AA	AA	AA	AA	AA	AA
100113445|F|0-38:G>A-38:G>A	G/A	1	20101762	NA	NA	DArT	NA	NA	NA	R	GG	AA	AA	AA	AA	GG	NN	GG	AA	NN	AA	AA	GG	NN	AA	NN	AA	NN	GG	GG	AA	AA	AA	NN	AA	NN	AA	GG	NN	NN	GG	GG	AA	AA	AA	AA	AA	AA	AA
100114722|F|0-38:C>T-38:C>T	C/T	1	29886156	NA	NA	DArT	NA	NA	NA	Y	NN	CC	CC	CC	CC	TT	TT	TT	CC	NN	CC	NN	TT	CC	CC	CC	CC	TT	TT	TT	CC	CC	CC	NN	CC	CC	NN	TT	CC	NN	TT	TT	CC	CC	NN	CC	CC	CC	CC
3367270|F|0-39:G>A-39:G>A	G/A	1	2419812	NA	NA	DArT	NA	NA	NA	R	GG	GG	GA	GG	GG	GG	GG	GG	GG	NN	AA	GG	GG	GG	GG	GG	GG	GG	GG	GG	GA	GG	GG	GG	GG	NN	GG	GG	GG	GG	GG	GG	GG	GG	GG	GG	NN	GG	NN
8196517|F|0-39:C>T-39:C>T	C/T	1	16927565	NA	NA	DArT	NA	NA	NA	Y	CC	CC	CC	CC	CC	CC	CC	TT	CC	NN	CC	CC	CC	CC	CC	CC	CC	CC	TT	TT	CC	CC	NN	CC	CC	CC	CC	CC	CC	NN	TT	TT	CC	CC	CC	CC	CC	CC	CC
3381182|F|0-39:A>T-39:A>T	A/T	1	51251942	NA	NA	DArT	NA	NA	NA	W	AA	TT	TT	TT	TT	AA	AA	AA	TT	TT	NN	TT	AA	TT	TT	TT	TT	AA	AA	AA	TT	TT	TT	TT	TT	NN	TT	AA	NN	AA	AA	AA	TT	TT	TT	TT	TT	TT	TT
8214122|F|0-39:G>A-39:G>A	G/A	1	9319964	NA	NA	DArT	NA	NA	NA	R	AA	GG	GG	GG	GG	AA	AA	AA	GG	GG	GG	GG	AA	GG	GG	GG	GG	AA	AA	AA	GG	GG	NN	GG	GG	NN	GG	AA	GG	AA	AA	AA	GG	GG	GG	GG	GG	GG	GG
3382741|F|0-39:T>C-39:T>C	T/C	1	2405517	NA	NA	DArT	NA	NA	NA	Y	NN	TT	TT	TT	TT	TT	TT	CC	TT	NN	NN	TT	TT	TT	TT	TT	TT	TT	CC	CC	TT	TT	NN	TT	TT	TT	TT	NN	TT	TT	CC	TC	TT	TT	TT	TT	NN	NN	TT
3382119|F|0-39:T>C-39:T>C	T/C	1	51754314	NA	NA	DArT	NA	NA	NA	Y	TT	CC	CC	CC	CC	TT	TT	TT	CC	TC	CC	CC	TT	CC	CC	CC	TT	TT	TT	TT	CC	CC	NN	CC	TC	CC	CC	TT	CC	TT	TT	TT	CC	CC	CC	CC	CC	CC	CC
8199440|F|0-39:A>G-39:A>G	A/G	1	43464493	NA	NA	DArT	NA	NA	NA	R	AA	AA	AA	AA	AA	AA	AA	AA	AA	NN	AA	AA	AA	AA	AA	AA	AA	AA	AA	AA	AA	AA	AA	AA	AA	AA	AA	AA	AA	AA	AA	AA	AA	AA	AA	AA	AA	AA	AA
3383274|F|0-39:T>G-39:T>G	T/G	1	7207272	NA	NA	DArT	NA	NA	NA	K	GG	TT	TT	TT	TT	GG	GG	GG	TT	NN	NN	TT	GG	TT	TT	TT	TT	GG	GG	GG	TT	TT	TT	TT	TT	NN	TT	GG	TT	GG	GG	GG	TT	TT	TT	NN	TT	TT	TT
3378648|F|0-39:C>T-39:C>T	C/T	1	6109654	NA	NA	DArT	NA	NA	NA	Y	CC	TT	TT	TT	TT	CC	CC	CC	TT	TT	NN	TT	CC	TT	TT	TT	TT	CC	CC	CC	TT	TT	TT	TT	TT	TT	TT	CC	TT	CC	CC	CC	TT	TT	TT	TT	NN	TT	TT
3381193|F|0-39:A>T-39:A>T	A/T	1	51266615	NA	NA	DArT	NA	NA	NA	W	AA	TT	TT	TT	TT	AA	AA	AA	TT	TT	NN	TT	AA	TT	TT	TT	TT	AA	AA	AA	TT	TT	TT	TT	TT	TT	TT	AA	TT	AA	AA	AA	TT	AT	TT	TT	TT	TT	TT
3383972|F|0-39:T>G-39:T>G	T/G	1	51416031	NA	NA	DArT	NA	NA	NA	K	GG	TT	NN	TT	NN	NN	NN	GG	NN	TT	NN	TT	GG	TT	TT	TT	TT	GG	NN	NN	TT	TT	TT	TT	TT	TT	TT	GG	TT	GG	GG	GG	TT	TT	NN	NN	TT	NN	TT
100071838|F|0-39:A>G-39:A>G	A/G	1	22164024	NA	NA	DArT	NA	NA	NA	R	AA	NN	AA	AA	AA	NN	NN	NN	AA	NN	AA	AA	AA	AA	AA	AA	AA	NN	AA	AA	AA	AA	AA	AA	AA	AA	AA	NN	AA	NN	NN	NN	AA	AA	AA	NN	NN	AA	AA
13122006|F|0-39:T>C-39:T>C	T/C	1	46807758	NA	NA	DArT	NA	NA	NA	Y	CC	TT	TT	NN	TT	CC	CC	CC	TT	TT	NN	NN	CC	TT	NN	NN	TT	CC	CC	CC	TT	TT	TT	NN	TT	TT	TT	CC	NN	NN	CC	CC	TT	TT	TT	NN	TT	NN	NN
3378506|F|0-39:A>G-39:A>G	A/G	1	42312005	NA	NA	DArT	NA	NA	NA	R	GG	GG	GG	GG	NN	AA	AA	AA	GG	GG	GG	GG	AA	GG	GG	GG	GG	AA	AA	AA	GG	GG	GG	GG	GG	GG	GG	AA	GG	AA	AA	AA	GG	GG	GG	GG	GG	GG	GG
3375915|F|0-39:A>T-39:A>T	A/T	1	5375484	NA	NA	DArT	NA	NA	NA	W	NN	TT	NN	TT	NN	AA	AA	NN	NN	NN	NN	TT	AA	NN	NN	TT	NN	AA	NN	NN	TT	TT	NN	TT	NN	NN	NN	AA	NN	AA	NN	NN	TT	TT	NN	TT	NN	TT	NN
3380213|F|0-39:T>G-39:T>G	T/G	1	2589863	NA	NA	DArT	NA	NA	NA	K	TT	GG	GG	GG	GG	TG	TT	TT	GG	GG	NN	GG	TT	GG	GG	GG	GG	TT	TT	TT	GG	GG	NN	GG	GG	GG	GG	TT	GG	TT	TT	TT	GG	GG	GG	GG	GG	GG	GG
8669280|F|0-39:T>C-39:T>C	T/C	1	41933555	NA	NA	DArT	NA	NA	NA	Y	CC	TT	TT	NN	TT	CC	CC	CC	TT	NN	TT	TT	CC	TT	TT	TT	NN	CC	CC	CC	TT	TT	NN	TT	TT	TT	TT	CC	TT	CC	CC	CC	TT	TT	TT	TT	TT	TT	TT
3380949|F|0-39:C>T-39:C>T	C/T	1	612692	NA	NA	DArT	NA	NA	NA	Y	CC	TT	TT	TT	TT	CC	NN	CC	TT	TT	TT	TT	CC	TT	TT	TT	TT	CC	CC	CC	TT	TT	TT	TT	TT	TT	TT	CC	TT	CC	CC	CC	TT	TT	TT	TT	TT	TT	TT
3378389|F|0-39:T>G-39:T>G	T/G	1	11956632	NA	NA	DArT	NA	NA	NA	K	NN	GG	GG	GG	GG	TT	TT	GG	GG	GG	GG	GG	TT	GG	GG	GG	GG	TT	GG	GG	GG	GG	GG	GG	GG	GG	GG	TT	GG	TT	GG	GG	GG	GG	GG	GG	GG	GG	GG
3366816|F|0-39:C>A-39:C>A	C/A	1	37481834	NA	NA	DArT	NA	NA	NA	M	CC	AA	AA	AA	AA	CC	CC	CC	NN	NN	NN	AA	CC	AA	AA	AA	AA	CC	CC	CC	NN	NN	NN	NN	AA	NN	AA	CC	AA	CC	CC	CC	NN	CA	CC	CC	AA	CC	NN
3382726|F|0-39:C>T-39:C>T	C/T	1	5329831	NA	NA	DArT	NA	NA	NA	Y	TT	CC	CC	CC	NN	CC	CC	CC	NN	NN	CC	CC	CC	CC	CC	CC	NN	CC	CC	CC	CC	CC	CC	CC	NN	CC	CC	CC	NN	CC	CC	CC	CC	CC	CC	CC	NN	CC	CC
100118479|F|0-39:G>T-39:G>T	G/T	1	4281525	NA	NA	DArT	NA	NA	NA	K	NN	NN	GG	GG	GG	NN	TT	TT	GG	NN	GG	GG	NN	NN	NN	GG	GG	NN	NN	TT	GG	GG	NN	GG	GG	NN	GG	NN	GG	NN	NN	TT	NN	GG	GG	GG	NN	NN	GG
100050295|F|0-40:G>T-40:G>T	G/T	1	10242975	NA	NA	DArT	NA	NA	NA	K	NN	GG	GG	GG	NN	NN	NN	NN	GG	NN	GG	GG	GG	GG	GG	GG	GG	NN	NN	NN	GG	GG	NN	GG	GG	NN	GG	NN	GG	NN	NN	NN	NN	GG	GG	NN	NN	TT	NN
100050904|F|0-40:G>T-40:G>T	G/T	1	333838	NA	NA	DArT	NA	NA	NA	K	GG	GG	GG	GG	GG	GG	GG	GG	GG	GG	NN	GG	GG	GG	GG	GG	GG	GG	GG	GG	GG	GG	GG	GG	GG	GG	GG	GG	GG	GG	GG	GG	GG	GG	GG	GG	GG	GG	GG
3371172|F|0-40:T>A-40:T>A	T/A	1	50572699	NA	NA	DArT	NA	NA	NA	W	TT	AA	AA	AA	AA	TT	TT	TT	AA	AA	NN	AA	TT	AA	AA	AA	AA	TT	TT	TT	AA	AA	AA	AA	AA	AA	AA	TT	AA	TT	TT	TT	AA	AA	AA	AA	AA	AA	AA
100052672|F|0-40:G>C-40:G>C	G/C	1	21727348	NA	NA	DArT	NA	NA	NA	S	GG	CC	NN	CC	CC	GG	GG	GG	CC	GC	CC	CC	NN	NN	CC	CC	NN	GG	GG	GG	CC	CC	NN	CC	CC	NN	CC	NN	NN	GG	GG	GG	CC	CC	CC	NN	CC	CC	NN
8201490|F|0-40:T>C-40:T>C	T/C	1	386674	NA	NA	DArT	NA	NA	NA	Y	TT	CC	CC	CC	CC	TT	TT	TT	CC	CC	CC	CC	TT	CC	NN	CC	CC	TT	TT	TT	CC	CC	CC	CC	CC	NN	CC	TT	CC	TT	TT	TT	CC	CC	CC	CC	CC	NN	CC
8198864|F|0-40:G>A-40:G>A	G/A	1	33451513	NA	NA	DArT	NA	NA	NA	R	GG	GG	GG	GG	GG	GG	GG	GG	GG	NN	GG	GG	GG	GG	GG	GG	GG	GG	GG	GG	GG	GG	GG	GG	GG	NN	GG	GG	GG	GG	GG	GG	GG	GG	GG	GG	GG	GG	GG
3380032|F|0-40:G>A-40:G>A	G/A	1	7496797	NA	NA	DArT	NA	NA	NA	R	GG	AA	AA	AA	AA	GG	GG	GG	AA	AA	AA	AA	GG	AA	AA	AA	AA	GG	GG	GG	AA	AA	AA	AA	AA	NN	AA	GG	AA	GG	GG	GG	AA	GA	AA	AA	AA	AA	AA
3380352|F|0-40:A>T-40:A>T	A/T	1	6208711	NA	NA	DArT	NA	NA	NA	W	TT	AA	AA	AA	AA	TT	TT	TT	AA	AA	AA	AA	TT	AA	AA	AA	AA	TT	TT	TT	AA	AA	AA	AA	AA	NN	AA	TT	AA	TT	TT	TT	AA	AT	AA	AA	AA	AA	AA
3376901|F|0-40:T>A-40:T>A	T/A	1	34111942	NA	NA	DArT	NA	NA	NA	W	TT	AA	AA	AA	AA	TT	TT	TT	AA	AA	NN	AA	TT	AA	AA	AA	AA	TT	TT	TT	AA	AA	AA	AA	AA	AA	AA	NN	AA	TT	TT	TT	AA	AA	AA	AA	AA	NN	AA
8176759|F|0-40:C>T-40:C>T	C/T	1	44190486	NA	NA	DArT	NA	NA	NA	Y	CC	CC	CC	CC	CC	CC	CC	CC	CC	CC	CC	CC	CC	CC	CC	CC	CC	CC	CC	CC	CC	CC	CC	CC	CC	CC	CC	CC	CC	CC	CC	CC	CC	CC	CC	CC	CC	CC	CC
3382644|F|0-40:T>C-40:T>C	T/C	1	2604455	NA	NA	DArT	NA	NA	NA	Y	TT	CC	CC	CC	CC	CC	TT	TT	CC	CC	NN	CC	TT	CC	CC	CC	CC	TT	TT	TT	CC	CC	CC	CC	CC	CC	CC	TT	CC	TT	TT	TT	CC	CC	CC	CC	CC	CC	CC
8207781|F|0-40:A>G-40:A>G	A/G	1	51800555	NA	NA	DArT	NA	NA	NA	R	NN	AA	AA	AA	AA	AA	NN	NN	AA	NN	NN	AA	GG	AA	AA	AA	NN	NN	NN	NN	AA	AA	NN	AA	AA	NN	AA	NN	AA	NN	NN	NN	AA	NN	AA	NN	NN	AA	AA
3380361|F|0-40:G>T-40:G>T	G/T	1	41962956	NA	NA	DArT	NA	NA	NA	K	TT	GG	GG	GG	GG	NN	TT	TT	GG	GG	GG	GG	TT	GG	GG	GG	GG	TT	TT	TT	GG	GG	GG	GG	GG	NN	GG	TT	GG	TT	TT	TT	GG	GG	GG	NN	GG	GG	GG
100081089|F|0-40:G>T-40:G>T	G/T	1	25876077	NA	NA	DArT	NA	NA	NA	K	GG	GG	GG	GG	GG	TT	TT	TT	NN	NN	NN	GG	TT	GG	GG	NN	GG	TT	NN	GT	GG	GG	GG	GG	GG	GG	GG	TT	GG	NN	NN	NN	GG	NN	GG	GG	NN	GG	GG
8211240|F|0-40:C>G-40:C>G	C/G	1	44792291	NA	NA	DArT	NA	NA	NA	S	CC	GG	GG	GG	GG	NN	CC	CC	GG	NN	NN	GG	CC	GG	GG	NN	GG	CC	CC	CC	GG	GG	GG	GG	GG	NN	GG	CC	GG	NN	CC	CC	GG	GG	GG	NN	GG	GG	GG
3379026|F|0-40:G>A-40:G>A	G/A	1	51926066	NA	NA	DArT	NA	NA	NA	R	NN	AA	AA	AA	AA	AA	NN	NN	AA	AA	AA	AA	GG	AA	AA	AA	NN	GG	GG	NN	AA	AA	AA	AA	GA	AA	AA	NN	AA	NN	GG	GG	AA	AA	AA	AA	AA	AA	AA
3383467|F|0-40:A>G-40:A>G	A/G	1	3471409	NA	NA	DArT	NA	NA	NA	R	GG	GG	GG	GG	GG	AG	GG	AA	GG	GG	GG	GG	AG	GG	GG	GG	GG	GG	AA	AA	GG	GG	GG	GG	GG	GG	GG	GG	GG	AA	AA	AG	GG	GG	GG	NN	GG	GG	GG
3378279|F|0-40:C>G-40:C>G	C/G	1	39561342	NA	NA	DArT	NA	NA	NA	S	CC	GG	GG	GG	GG	CC	CC	CC	GG	GG	NN	GG	CC	GG	GG	GG	GG	CC	CC	CC	GG	GG	GG	GG	GG	NN	GG	CC	GG	CC	CC	CC	GG	GG	GG	GG	GG	GG	GG
3372684|F|0-40:C>T-40:C>T	C/T	1	7277881	NA	NA	DArT	NA	NA	NA	Y	NN	CC	CC	CC	CC	NN	NN	NN	CC	CC	NN	CC	NN	CC	CC	CC	CC	NN	NN	NN	CC	CC	CC	NN	CC	NN	CC	NN	CC	NN	NN	NN	CC	CC	CC	NN	NN	CC	CC
3377301|F|0-40:A>C-40:A>C	A/C	1	50825600	NA	NA	DArT	NA	NA	NA	M	AA	CC	CC	CC	CC	AA	AA	AA	CC	CC	CC	CC	AA	CC	CC	CC	CC	AA	AA	AA	AC	CC	CC	CC	CC	CC	CC	AA	CC	AA	AA	AC	CC	AC	CC	CC	CC	CC	CC
3377704|F|0-40:T>C-40:T>C	T/C	1	10120412	NA	NA	DArT	NA	NA	NA	Y	TT	TT	TT	TT	TT	TT	TT	CC	TT	TT	TT	TT	TT	TT	TT	TT	TT	TT	CC	CC	TT	TT	TT	TT	TT	TT	TT	TT	TT	TT	CC	CC	TT	TT	TT	TT	TT	TT	TT
100117355|F|0-40:C>T-40:C>T	C/T	1	28069777	NA	NA	DArT	NA	NA	NA	Y	NN	CC	CC	CC	CC	NN	NN	NN	NN	NN	CC	CC	NN	CC	NN	NN	CC	NN	NN	NN	CC	NN	NN	CC	NN	CC	CC	NN	CC	NN	NN	NN	CC	CC	CC	CC	CC	CC	CC
8666232|F|0-41:A>G-41:A>G	A/G	1	7229618	NA	NA	DArT	NA	NA	NA	R	AA	AA	NN	AA	NN	NN	AA	AG	AA	AA	NN	AA	AA	AA	AA	AA	AA	NN	AA	AA	AA	AA	NN	AA	AA	AA	AA	AA	NN	NN	AA	AA	AA	AA	AA	NN	AA	AA	AA
3379493|F|0-41:C>T-41:C>T	C/T	1	1630461	NA	NA	DArT	NA	NA	NA	Y	CC	TT	TT	TT	TT	CC	CC	CC	TT	NN	TT	TT	CC	TT	TT	TT	TT	CC	CC	CC	TT	TT	TT	TT	TT	NN	TT	CC	TT	CC	CC	CC	TT	CT	TT	TT	TT	TT	TT
8207639|F|0-41:G>A-41:G>A	G/A	1	31808440	NA	NA	DArT	NA	NA	NA	R	AA	GG	GG	GG	GG	AA	AA	AA	GG	GG	GG	GG	AA	GG	GG	GG	GG	AA	AA	AA	GG	GG	GG	GG	GG	GG	GG	AA	GG	AA	AA	AA	GG	GG	GG	GG	GG	GG	GG
3383733|F|0-41:C>T-41:C>T	C/T	1	33524448	NA	NA	DArT	NA	NA	NA	Y	CC	CC	CC	CC	CC	CC	CC	CC	CC	CC	NN	CC	CC	CC	CC	CC	CC	CC	CC	CC	CC	CC	CC	CC	CC	CC	CC	CC	CC	CC	CC	CC	CC	CC	CC	TT	CC	TT	CC
100058768|F|0-41:T>C-41:T>C	T/C	1	31641320	NA	NA	DArT	NA	NA	NA	Y	NN	CC	CC	NN	NN	TT	TT	TT	CC	NN	CC	CC	TT	NN	NN	CC	CC	NN	TT	TT	CC	CC	NN	CC	CC	NN	NN	NN	CC	TT	TT	TT	CC	CC	NN	NN	CC	CC	CC
8668220|F|0-41:G>A-41:G>A	G/A	1	48108727	NA	NA	DArT	NA	NA	NA	R	NN	AA	AA	AA	AA	NN	GG	GG	NN	NN	NN	AA	GG	NN	AA	AA	AA	GG	GG	GG	AA	NN	NN	NN	AA	NN	AA	GG	AA	GG	GG	GG	AA	NN	NN	NN	NN	NN	NN
3370003|F|0-41:T>A-41:T>A	T/A	1	1097013	NA	NA	DArT	NA	NA	NA	W	NN	TT	TT	TT	TT	TT	TT	TT	TT	NN	NN	TT	TT	TT	TT	TT	TT	TT	TT	TT	TT	TT	TT	TT	TT	NN	TT	TT	TT	TT	TT	TT	TT	TT	TT	TT	TT	TT	TT
3368053|F|0-41:C>T-41:C>T	C/T	1	1478634	NA	NA	DArT	NA	NA	NA	Y	NN	CC	CC	CC	CC	NN	NN	NN	CC	CC	CC	CC	NN	CC	CC	CC	CC	NN	NN	NN	CC	CC	CC	CC	CC	NN	CC	NN	CC	NN	NN	NN	CC	CC	CC	NN	CC	CC	CC
8207781|F|0-41:A>T-41:A>T	A/T	1	51800555	NA	NA	DArT	NA	NA	NA	W	TT	AA	AA	AA	AA	AA	TT	TT	AA	NN	NN	AA	TT	AA	AA	AA	TT	TT	TT	TT	AA	AA	NN	AA	AT	NN	AA	TT	AA	TT	TT	TT	AA	NN	AA	NN	NN	AA	AA
100082790|F|0-41:T>C-41:T>C	T/C	1	27035926	NA	NA	DArT	NA	NA	NA	Y	CC	NN	NN	NN	TT	CC	CC	CC	TT	NN	NN	TT	NN	TT	NN	TT	TT	CC	CC	NN	TT	TT	NN	TT	TT	TT	TT	CC	NN	CC	CC	CC	TT	TT	NN	NN	TT	TT	TT
3376742|F|0-41:C>T-41:C>T	C/T	1	34417901	NA	NA	DArT	NA	NA	NA	Y	CC	TT	TT	NN	NN	NN	CC	CC	NN	CT	NN	NN	CC	TT	NN	TT	TT	CC	CC	CC	TT	TT	NN	TT	NN	NN	TT	CC	TT	CC	CC	CC	TT	TT	TT	NN	TT	NN	NN
3370497|F|0-41:G>A-41:G>A	G/A	1	51027850	NA	NA	DArT	NA	NA	NA	R	AA	GG	GG	GG	GG	NN	NN	NN	GG	GG	GG	GG	AA	GG	GG	GG	GG	NN	AA	AA	GG	GG	GG	GG	GG	NN	GG	NN	GG	NN	AA	NN	GG	GG	GG	GG	GG	GG	GG
3378772|F|0-41:G>C-41:G>C	G/C	1	11671476	NA	NA	DArT	NA	NA	NA	S	GG	CC	CC	CC	CC	GG	GG	GG	CC	CC	CC	CC	NN	CC	CC	CC	CC	GG	GG	GG	CC	CC	CC	CC	CC	CC	CC	GG	CC	GG	GG	GG	CC	CC	CC	GC	GC	GG	CC
3365973|F|0-41:A>C-41:A>C	A/C	1	42365415	NA	NA	DArT	NA	NA	NA	M	CC	AA	AA	AA	AA	CC	CC	CC	AA	NN	NN	AA	CC	AA	AA	AA	AA	CC	CC	CC	AA	AA	AA	AA	AA	AA	AA	CC	AA	CC	CC	CC	AA	AC	AA	AA	NN	AA	AA
3378644|F|0-41:A>T-41:A>T	A/T	1	44863842	NA	NA	DArT	NA	NA	NA	W	AA	TT	TT	TT	TT	AA	AA	AA	TT	TT	TT	TT	AA	TT	TT	TT	TT	AA	AA	AA	TT	TT	TT	TT	TT	TT	TT	AA	TT	AA	AA	AA	TT	TT	TT	TT	TT	TT	TT
8176622|F|0-41:G>A-41:G>A	G/A	1	44464330	NA	NA	DArT	NA	NA	NA	R	GG	GG	GG	GG	GG	GG	GG	GG	GG	GG	GG	GG	GG	GG	GG	GG	GG	GG	GG	GG	GG	GG	GG	GG	GG	NN	GG	GG	GG	AA	GG	GG	GG	GG	GG	GG	GG	GG	GG
100105779|F|0-41:T>G-41:T>G	T/G	1	27668020	NA	NA	DArT	NA	NA	NA	K	TT	TT	TT	TT	TT	NN	TT	TT	TT	TT	NN	TT	TT	TT	TT	TT	TT	TT	TT	NN	TT	TT	NN	TT	TT	NN	TT	TT	TT	NN	TT	TT	TT	TT	TT	NN	NN	TT	TT
100106585|F|0-41:C>T-41:C>T	C/T	1	9083535	NA	NA	DArT	NA	NA	NA	Y	NN	CC	CC	CC	CC	TT	NN	TT	CC	CC	CC	CC	TT	CC	CC	CC	CC	NN	TT	TT	CC	CC	CC	NN	CC	NN	CC	TT	CT	NN	TT	NN	CC	CC	CC	CC	NN	CC	NN
3367128|F|0-41:A>T-41:A>T	A/T	1	45634412	NA	NA	DArT	NA	NA	NA	W	AA	TT	TT	TT	TT	AA	AA	AA	TT	TT	TT	TT	AA	TT	TT	TT	TT	AA	AA	AA	TT	TT	TT	TT	TT	TT	TT	AA	TT	AA	AA	AA	TT	TT	TT	TT	TT	TT	TT
8671153|F|0-41:A>C-41:A>C	A/C	1	5258562	NA	NA	DArT	NA	NA	NA	M	NN	AC	AA	AA	AA	AA	AA	AA	AA	AA	AA	AA	AA	AA	AC	AA	AA	AA	AA	AA	AA	AA	AA	AC	AA	AA	AA	AA	AA	AA	AA	AA	AA	AA	AA	AA	AA	AA	AA
100117898|F|0-41:A>G-41:A>G	A/G	1	21831586	NA	NA	DArT	NA	NA	NA	R	NN	AA	AA	AA	AA	NN	NN	NN	AA	NN	AA	AA	NN	AA	AA	AA	AA	NN	NN	NN	AA	AA	NN	NN	AA	NN	AA	NN	AA	NN	NN	NN	AA	NN	NN	AA	AA	AA	AA
100050214|F|0-42:G>A-42:G>A	G/A	1	32291644	NA	NA	DArT	NA	NA	NA	R	NN	AA	AA	AA	GG	NN	GG	GG	AA	GG	NN	AA	GG	AA	AA	AA	AA	GG	GG	GG	AA	AA	AA	AA	GA	NN	GG	GG	GG	GG	GG	GG	AA	AA	GG	AA	NN	GG	NN
3380847|F|0-42:G>C-42:G>C	G/C	1	837084	NA	NA	DArT	NA	NA	NA	S	GG	GG	GG	GG	GG	CC	GG	GG	GG	GG	GG	GG	CC	GG	GG	GG	GG	CC	CC	GG	GG	GG	GG	GG	GG	NN	GG	CC	GG	NN	CC	GC	GG	GC	GG	GG	GG	GG	GG
3380538|F|0-42:A>G-42:A>G	A/G	1	47279255	NA	NA	DArT	NA	NA	NA	R	AA	GG	GG	GG	GG	AA	AA	AA	GG	NN	GG	GG	AA	GG	GG	GG	GG	AA	AA	AA	GG	GG	GG	GG	GG	GG	GG	AA	GG	AA	AA	AA	GG	GG	GG	GG	GG	GG	GG
8197730|F|0-42:C>A-42:C>A	C/A	1	48510560	NA	NA	DArT	NA	NA	NA	M	AA	CC	CC	CC	CC	AA	AA	AA	CC	CC	CC	CC	AA	CC	CC	CC	CC	AA	AA	AA	CC	CC	CC	CC	CC	CC	CC	AA	CC	AA	AA	AA	CC	CC	CC	CC	CC	CC	CC
3380537|F|0-42:C>T-42:C>T	C/T	1	15911116	NA	NA	DArT	NA	NA	NA	Y	CC	TT	TT	TT	TT	CC	CC	TT	TT	TT	TT	TT	CC	TT	TT	TT	TT	CC	TT	TT	TT	TT	TT	TT	CT	TT	TT	CC	TT	CC	TT	TT	TT	CT	TT	TT	TT	TT	TT
8209631|F|0-42:C>A-42:C>A	C/A	1	40353537	NA	NA	DArT	NA	NA	NA	M	NN	CC	CC	NN	CC	NN	NN	NN	NN	NN	NN	CC	AA	CC	CC	CC	CC	NN	NN	NN	CC	CC	CC	CC	CC	NN	CC	NN	CC	NN	NN	NN	NN	CC	CC	NN	CC	NN	CC
100077464|F|0-42:T>A-42:T>A	T/A	1	5379162	NA	NA	DArT	NA	NA	NA	W	NN	AA	AA	AA	NN	NN	NN	TT	NN	NN	AA	AA	NN	AA	AA	NN	NN	NN	TT	TT	AA	AA	NN	AA	NN	NN	AA	NN	NN	NN	TT	TT	AA	AA	AA	NN	NN	AA	AA
3374208|F|0-42:G>A-42:G>A	G/A	1	51489160	NA	NA	DArT	NA	NA	NA	R	NN	GG	GG	GG	GG	AA	NN	NN	GG	GG	GG	GG	NN	GG	GG	GG	GG	NN	NN	NN	GG	GG	GG	GG	GG	NN	GG	NN	GG	NN	NN	NN	GG	GG	GG	GG	GG	GG	GG
100079550|F|0-42:T>G-42:T>G	T/G	1	41238783	NA	NA	DArT	NA	NA	NA	K	NN	TT	TT	TT	TT	NN	GG	GG	TT	TT	TT	TT	GG	TT	TT	TT	TT	GG	GG	GG	TT	TT	TT	TT	TT	TT	TT	GG	TT	NN	GG	GG	TT	TT	TT	TT	TT	NN	TT
100080358|F|0-42:A>G-42:A>G	A/G	1	33101335	NA	NA	DArT	NA	NA	NA	R	NN	AA	AA	AA	AA	AA	AA	AA	AA	NN	NN	AA	AA	AA	AA	AA	AA	AA	AA	AA	AA	AA	NN	AA	AA	AA	AA	AA	AA	AA	AA	AA	AA	NN	AA	NN	NN	AA	AA
16648990|F|0-42:C>A-42:C>A	C/A	1	46205512	NA	NA	DArT	NA	NA	NA	M	CC	CC	CC	CC	CC	CC	CC	CC	CC	CC	CC	CC	CA	CC	CC	CC	CC	CC	CC	CC	CC	CC	CC	CC	CC	AA	CC	CC	CC	CC	CC	CC	CC	CC	CC	CC	CC	CC	CC
3374957|F|0-42:C>T-42:C>T	C/T	1	37636626	NA	NA	DArT	NA	NA	NA	Y	NN	CC	CC	CC	CC	NN	NN	NN	CC	NN	CC	CC	NN	CC	CC	CC	CC	NN	NN	NN	CC	CC	NN	NN	CC	NN	CC	NN	CC	NN	NN	NN	CC	CC	CC	NN	CC	CC	CC
3381468|F|0-42:T>A-42:T>A	T/A	1	1949607	NA	NA	DArT	NA	NA	NA	W	TT	AA	AA	AA	AA	TT	AA	TT	AA	AA	AA	AA	TT	AA	AA	AA	AA	TT	TT	TT	AA	AA	AA	AA	AA	AA	AA	TT	AA	TT	TT	TT	AA	AA	AA	NN	AA	AA	NN
3378103|F|0-42:A>G-42:A>G	A/G	1	37137944	NA	NA	DArT	NA	NA	NA	R	AA	AG	GG	GG	GG	AA	AA	AA	GG	NN	NN	GG	AA	GG	GG	GG	GG	AA	AA	AA	GG	GG	GG	GG	GG	GG	GG	AA	GG	AA	AA	AA	GG	GG	GG	NN	GG	GG	GG
3372568|F|0-42:C>T-42:C>T	C/T	1	1090254	NA	NA	DArT	NA	NA	NA	Y	CC	CC	CC	CC	CC	CC	CC	CC	CC	NN	NN	CC	CC	NN	CC	CC	CC	CC	CC	CC	CC	CC	CC	CC	CC	NN	CC	CC	CC	CC	CC	CC	CC	CC	CC	CC	CC	CC	CC
8206455|F|0-42:G>A-42:G>A	G/A	1	45481267	NA	NA	DArT	NA	NA	NA	R	GG	AA	AA	GG	AA	GG	GG	GG	AA	AA	GG	AA	GG	AA	AA	AA	AA	GG	GG	GG	GG	GG	AA	GG	AA	GG	AA	GG	AA	GG	GG	GG	AA	AA	AA	GG	AA	GG	GA
3378803|F|0-42:C>G-42:C>G	C/G	1	36740754	NA	NA	DArT	NA	NA	NA	S	CC	GG	GG	GG	GG	NN	CC	CC	GG	NN	GG	GG	CC	GG	GG	GG	GG	CC	CC	CC	GG	GG	GG	GG	GG	GG	GG	CC	GG	NN	CC	CC	GG	GG	GG	GG	GG	GG	GG
3366963|F|0-42:A>T-42:A>T	A/T	1	10227977	NA	NA	DArT	NA	NA	NA	W	AA	TT	TT	TT	TT	AA	AA	NN	TT	NN	TT	TT	AA	TT	TT	TT	TT	AA	NN	NN	TT	TT	NN	TT	TT	NN	TT	AA	TT	AA	NN	NN	TT	TT	NN	NN	NN	TT	TT
13121670|F|0-42:T>C-42:T>C	T/C	1	27707014	NA	NA	DArT	NA	NA	NA	Y	NN	CC	CC	CC	CC	NN	TT	TT	CC	NN	CC	CC	TT	CC	CC	CC	CC	TT	TT	TT	CC	CC	CC	CC	CC	NN	CC	TT	NN	TT	TT	TT	CC	CC	NN	CC	NN	NN	NN
3383524|F|0-42:C>T-42:C>T	C/T	1	4847216	NA	NA	DArT	NA	NA	NA	Y	CC	TT	TT	TT	TT	CT	TT	CC	CT	TT	NN	TT	CT	TT	TT	TT	TT	TT	CC	CC	TT	TT	TT	TT	TT	TT	TT	TT	TT	CC	CC	CC	TT	TT	TT	TT	TT	TT	TT
8212093|F|0-42:C>T-42:C>T	C/T	1	706744	NA	NA	DArT	NA	NA	NA	Y	TT	CC	CC	NN	NN	TT	TT	TT	CC	NN	CC	CC	TT	CC	CC	CC	CC	TT	NN	TT	CC	NN	CC	CC	CC	CC	NN	TT	CC	TT	NN	TT	CC	NN	CC	CC	NN	CC	CC
3381407|F|0-42:G>A-42:G>A	G/A	1	32742753	NA	NA	DArT	NA	NA	NA	R	NN	GG	GG	NN	GG	NN	GG	GG	GG	NN	GG	GG	GG	GG	GG	NN	GG	NN	GG	GG	GG	GG	NN	GG	GG	GG	GG	GG	GG	GG	GG	GG	GG	GG	GG	NN	GG	GG	NN
100118121|F|0-42:G>A-42:G>A	G/A	1	1850336	NA	NA	DArT	NA	NA	NA	R	NN	GG	GG	GG	GG	AA	GG	AA	GG	NN	GG	GG	AA	GG	GG	GG	GG	NN	AA	AA	GG	GG	NN	GG	GG	NN	GG	NN	GG	AA	AA	AA	GG	NN	NN	NN	NN	NN	GG
100051553|F|0-43:A>G-43:A>G	A/G	1	46984866	NA	NA	DArT	NA	NA	NA	R	GG	GG	GG	GG	NN	NN	GG	GG	GG	GG	NN	GG	GG	GG	GG	NN	GG	GG	GG	GG	GG	GG	GG	GG	GG	NN	GG	GG	GG	GG	GG	GG	GG	NN	AA	GG	NN	NN	GG
3382685|F|0-43:C>T-43:C>T	C/T	1	297833	NA	NA	DArT	NA	NA	NA	Y	CC	CC	CC	CC	CC	CT	TT	CC	CC	NN	NN	CC	CC	CC	CC	CC	CC	TT	NN	CC	CC	CC	CC	CC	CC	NN	CC	CC	CC	CC	CC	CT	CC	CC	CC	CC	CC	CC	CC
3382343|F|0-43:C>T-43:C>T	C/T	1	7906702	NA	NA	DArT	NA	NA	NA	Y	CC	TT	NN	TT	NN	CC	NN	CC	TT	TT	NN	TT	NN	TT	TT	TT	TT	CC	CC	CC	TT	TT	NN	TT	TT	NN	TT	CC	TT	CC	CC	CC	TT	NN	TT	NN	NN	TT	TT
8209596|F|0-43:A>T-43:A>T	A/T	1	48165403	NA	NA	DArT	NA	NA	NA	W	TT	AA	AA	AA	AA	TT	TT	TT	AA	AA	NN	AA	TT	AA	AA	AA	AA	TT	TT	TT	AA	NN	AA	AA	AA	AA	AA	TT	AA	TT	TT	TT	AA	AA	AA	AA	AA	AA	AA
3382650|F|0-43:G>A-43:G>A	G/A	1	45579248	NA	NA	DArT	NA	NA	NA	R	GG	GG	GG	GG	GG	GG	GG	GG	GG	GG	NN	GG	GG	GG	GG	GG	GG	GG	GG	GG	GG	GG	NN	GG	GG	NN	GG	GG	GG	GG	GG	GG	GG	GG	GG	GG	GG	NN	GG
3383322|F|0-43:T>G-43:T>G	T/G	1	29789369	NA	NA	DArT	NA	NA	NA	K	NN	GG	GG	NN	GG	TT	NN	TT	GG	NN	GG	GG	TT	GG	GG	NN	GG	NN	TT	TT	GG	NN	GG	GG	GG	NN	GG	NN	GG	NN	TT	TT	GG	GG	GG	GG	GG	NN	GG
3379977|F|0-43:C>T-43:C>T	C/T	1	41165677	NA	NA	DArT	NA	NA	NA	Y	TT	CC	CC	CC	CC	TT	TT	TT	CC	NN	CC	CC	TT	CC	CC	CC	CC	TT	TT	TT	CC	CC	NN	CC	CC	NN	CC	TT	CC	TT	TT	TT	CC	CC	CC	NN	CC	CC	CC
3378192|F|0-43:T>C-43:T>C	T/C	1	47971284	NA	NA	DArT	NA	NA	NA	Y	NN	TT	TT	CC	TT	TT	TT	TT	TT	NN	TT	TT	TT	TT	TT	TT	TT	TT	TT	TT	TT	TT	TT	TT	TT	TT	TT	TT	TT	TT	TT	TT	TT	TT	TT	TT	TT	TT	TC
8197098|F|0-43:C>T-43:C>T	C/T	1	46280223	NA	NA	DArT	NA	NA	NA	Y	CC	CC	CC	CC	CC	CC	CC	CC	CC	NN	CC	CC	CC	CC	CC	CC	CC	CC	CC	CC	CC	CC	CC	CC	CC	CC	CC	CC	CC	CC	CC	CC	CC	CC	CC	CC	CC	CC	CC
3369579|F|0-43:C>A-43:C>A	C/A	1	4400736	NA	NA	DArT	NA	NA	NA	M	CC	CC	CA	AA	AA	CA	CC	CC	AA	NN	CC	AA	CC	AA	CC	AA	AA	AA	CC	CC	AA	AA	AA	CC	AA	AA	AA	CC	AA	CC	CC	CC	AA	AA	CC	NN	AA	AA	CA
100081172|F|0-43:G>C-43:G>C	G/C	1	51735943	NA	NA	DArT	NA	NA	NA	S	NN	CC	CC	CC	NN	CC	GG	GG	NN	CC	CC	CC	GG	NN	CC	CC	GG	GG	GG	GG	CC	GC	NN	CC	GC	NN	CC	GG	NN	GG	GG	GG	CC	CC	CC	CC	NN	NN	NN
3378329|F|0-43:A>G-43:A>G	A/G	1	52023305	NA	NA	DArT	NA	NA	NA	R	NN	AA	AA	AA	AA	AG	AA	AA	AA	AA	AA	AA	GG	AA	AG	AA	AA	AA	NN	AA	AA	AA	AA	AA	AA	AA	AA	GG	AA	AA	NN	AA	AA	AA	AA	NN	AA	AA	AA
3377217|F|0-43:C>T-43:C>T	C/T	1	4529919	NA	NA	DArT	NA	NA	NA	Y	TT	CC	CC	CC	CC	CC	CC	TT	CC	CC	CC	CC	CC	CC	CC	CC	CC	CC	TT	TT	CC	CC	CC	CC	CC	CC	CC	CC	CC	TT	TT	TT	CC	CC	CC	CC	CC	CC	CC
3377931|F|0-43:C>T-43:C>T	C/T	1	50667728	NA	NA	DArT	NA	NA	NA	Y	CC	TT	TT	TT	TT	CC	CC	CC	TT	NN	NN	TT	CC	TT	TT	TT	TT	CC	CC	CC	TT	TT	TT	TT	TT	NN	TT	CC	TT	CC	CC	CT	TT	TT	TT	TT	TT	TT	TT
8669337|F|0-43:G>A-43:G>A	G/A	1	45492633	NA	NA	DArT	NA	NA	NA	R	AA	GG	GG	GG	GG	GA	AA	GA	GG	GG	GG	GG	GA	GG	GG	GG	GA	GA	AA	GA	GG	GG	GG	GG	GA	GG	GG	GA	GG	NN	GA	GA	GG	GG	GG	GG	GG	GG	GG
3380645|F|0-43:T>A-43:T>A	T/A	1	43623878	NA	NA	DArT	NA	NA	NA	W	AA	AA	AA	AA	AA	TA	TT	AA	AA	NN	AA	AA	TT	AA	AA	AA	AA	TT	TT	AA	AA	AA	NN	AA	AA	AA	AA	TT	AA	AA	TT	AA	AA	AA	AA	AA	NN	AA	AA
8214478|F|0-43:T>C-43:T>C	T/C	1	985632	NA	NA	DArT	NA	NA	NA	Y	CC	TT	TT	CC	TT	NN	NN	CC	TT	CC	TT	TT	NN	TC	TT	TT	TT	NN	CC	TC	TC	TT	TT	TT	TT	TT	TT	NN	TT	NN	CC	CC	TT	TC	CC	TC	TT	CC	TT
3372433|F|0-43:G>A-43:G>A	G/A	1	30114314	NA	NA	DArT	NA	NA	NA	R	GG	AA	AA	AA	AA	GA	AA	GG	AA	NN	NN	AA	GG	AA	AA	AA	AA	GG	AA	GG	AA	AA	AA	AA	AA	AA	AA	AA	AA	NN	AA	GA	AA	AA	AA	AA	NN	AA	AA
100116962|F|0-43:A>C-43:A>C	A/C	1	42687838	NA	NA	DArT	NA	NA	NA	M	NN	NN	AA	AA	AA	CC	CC	CC	AA	AA	AA	NN	NN	AA	AA	AA	AA	NN	CC	CC	AA	AA	AA	AA	AA	AA	AA	CC	AA	NN	CC	CC	AA	AA	AA	NN	AA	AA	NN
8209304|F|0-44:T>A-44:T>A	T/A	1	16841043	NA	NA	DArT	NA	NA	NA	W	AA	TT	TT	TT	TT	AA	AA	TT	TT	TT	NN	TT	AA	TT	TT	TT	TT	AA	TT	TT	TT	TT	TT	TT	TT	NN	TT	AA	TT	AA	TT	TT	TT	TA	TT	TT	TT	TT	TT
8176171|F|0-44:T>C-44:T>C	T/C	1	3164132	NA	NA	DArT	NA	NA	NA	Y	TT	TT	TT	TT	TT	TT	TT	TT	TT	TT	NN	TT	TT	TT	TT	TT	TT	TT	TT	TT	TT	TT	TT	TT	TT	TT	TT	TT	TT	TT	TT	TT	TT	TT	TT	TT	TT	TT	TT
3381519|F|0-44:A>G-44:A>G	A/G	1	40711041	NA	NA	DArT	NA	NA	NA	R	AA	GG	GG	GG	GG	AA	AA	AA	GG	AG	GG	GG	AA	GG	GG	GG	GG	AA	AA	AA	GG	GG	GG	GG	GG	NN	GG	AA	GG	AA	AA	AA	GG	GG	GG	GG	GG	GG	GG
3380580|F|0-44:T>C-44:T>C	T/C	1	50527950	NA	NA	DArT	NA	NA	NA	Y	TT	TT	TT	TT	TT	TT	TT	TT	TT	TT	NN	TT	NN	TT	TT	TT	TT	TT	TT	TT	TT	TT	TT	NN	TT	NN	TT	TT	TT	CC	TT	TT	TT	TT	TT	NN	TT	TT	TT
100053745|F|0-44:A>G-44:A>G	A/G	1	43502224	NA	NA	DArT	NA	NA	NA	R	AA	GG	GG	GG	GG	AA	AA	AA	NN	GG	GG	GG	AA	GG	NN	GG	GG	AA	AA	AA	GG	GG	GG	NN	GG	NN	GG	AA	GG	AA	AA	AA	GG	AA	GG	GG	GG	GG	GG
8201519|F|0-44:A>C-44:A>C	A/C	1	50658788	NA	NA	DArT	NA	NA	NA	M	AA	CC	CC	CC	CC	NN	AA	AA	CC	NN	CC	CC	AA	CC	CC	CC	CC	AA	AA	AA	CC	CC	NN	NN	CC	CC	CC	AA	CC	AA	AA	AA	CC	CC	CC	NN	NN	CC	CC
3383740|F|0-44:G>A-44:G>A	G/A	1	50900985	NA	NA	DArT	NA	NA	NA	R	GG	AA	GG	GG	GG	GG	GG	GA	GG	NN	GG	GG	GG	GG	GA	AA	GG	GG	GG	GG	GG	GG	GG	GG	GG	NN	GG	GG	GG	GG	GG	GA	GG	GG	AA	AA	GG	AA	AA
8201601|F|0-44:C>G-44:C>G	C/G	1	1274893	NA	NA	DArT	NA	NA	NA	S	CC	CC	CC	CC	CC	CC	CC	CC	CC	NN	NN	CC	CC	CC	CC	CC	CC	CC	CC	CC	CC	CC	NN	CC	CC	NN	CC	CC	CC	NN	CC	CC	CC	CC	CC	CC	NN	CC	CC
3383036|F|0-44:A>G-44:A>G	A/G	1	49509461	NA	NA	DArT	NA	NA	NA	R	GG	AA	AA	AA	AA	NN	GG	GG	AA	AA	NN	AA	GG	AA	AA	AA	AA	GG	GG	GG	AA	AA	AA	AA	AA	NN	AA	GG	NN	GG	GG	GG	AA	AA	NN	AA	AA	NN	AA
3381739|F|0-44:T>C-44:T>C	T/C	1	49538827	NA	NA	DArT	NA	NA	NA	Y	NN	TT	TT	TT	TT	CC	CC	CC	TT	NN	NN	TT	CC	TT	TT	TT	TT	CC	NN	CC	TT	TT	TT	TT	TT	TT	TT	CC	TT	CC	CC	CC	TT	TT	NN	TT	NN	TT	TT
8212415|F|0-44:T>G-44:T>G	T/G	1	14853133	NA	NA	DArT	NA	NA	NA	K	GG	TT	TT	TT	TT	GG	GG	GG	TT	TT	TT	TT	GG	TT	TT	TT	TT	GG	GG	GG	TT	TT	TT	TT	TT	TT	TT	GG	TT	GG	GG	GG	TT	TT	TT	TT	TT	TT	TT
16649619|F|0-44:C>T-44:C>T	C/T	1	5020347	NA	NA	DArT	NA	NA	NA	Y	CC	CC	CC	CC	CC	NN	CC	TT	CC	NN	NN	CC	CC	CC	CC	CC	CC	CC	TT	TT	CC	CC	NN	CC	CC	NN	CC	CC	CC	CC	TT	CT	CC	CC	CC	CC	NN	CC	CC
100083077|F|0-44:T>G-44:T>G	T/G	1	32448923	NA	NA	DArT	NA	NA	NA	K	NN	NN	NN	GG	GG	GG	NN	GG	NN	NN	GG	GG	GG	GG	GG	GG	GG	GG	GG	GG	GG	GG	NN	GG	NN	NN	NN	GG	GG	NN	GG	GG	GG	NN	NN	NN	NN	NN	GG
100086228|F|0-44:G>A-44:G>A	G/A	1	18568001	NA	NA	DArT	NA	NA	NA	R	NN	NN	NN	NN	NN	NN	NN	GG	GG	NN	NN	GG	GG	GG	GG	GG	GG	GG	GG	NN	GG	GG	GG	GG	GG	GG	GG	NN	GG	GG	GG	NN	GG	GG	GG	NN	GG	GG	GG
8207685|F|0-44:C>A-44:C>A	C/A	1	20323235	NA	NA	DArT	NA	NA	NA	M	AA	CC	CC	CC	CC	AA	AA	AA	CC	CC	CC	CC	AA	CC	CC	CC	CC	AA	AA	AA	CC	CC	CC	CC	CC	CC	CC	AA	CC	AA	AA	AA	CC	CC	CC	CC	CC	CC	CC
100095971|F|0-44:C>A-44:C>A	C/A	1	27035226	NA	NA	DArT	NA	NA	NA	M	NN	AA	NN	AA	AA	CC	CC	CC	NN	NN	NN	AA	CC	NN	AA	AA	AA	NN	CC	NN	AA	AA	NN	AA	AA	NN	NN	CC	NN	CC	CC	CC	AA	AA	NN	AA	NN	AA	NN
3368920|F|0-44:G>A-44:G>A	G/A	1	7397639	NA	NA	DArT	NA	NA	NA	R	GG	AA	AA	AA	AA	GG	GG	GG	AA	AA	AA	AA	GG	AA	AA	AA	AA	GG	GG	GG	AA	AA	AA	AA	AA	AA	AA	GG	AA	GG	GG	GG	AA	GA	AA	AA	AA	AA	AA
16654180|F|0-44:G>T-44:G>T	G/T	1	11255993	NA	NA	DArT	NA	NA	NA	K	GG	GG	GG	GG	GG	GG	GG	TT	GG	GG	NN	GG	GG	GG	GG	GG	GG	GG	TT	TT	GG	GG	GG	GG	GG	GG	GG	GG	GG	GG	TT	TT	GG	GG	GG	GG	GG	GG	GG
8214755|F|0-44:T>C-44:T>C	T/C	1	51260716	NA	NA	DArT	NA	NA	NA	Y	CC	TT	TT	TT	TT	CC	CC	CC	TT	TT	TT	TT	CC	TT	TT	TT	TT	CC	CC	CC	TT	TT	TT	TT	TT	TT	TT	CC	TT	CC	CC	CC	TT	TC	TT	TT	TT	TT	TT
3373308|F|0-44:C>T-44:C>T	C/T	1	38030219	NA	NA	DArT	NA	NA	NA	Y	NN	CC	CC	CC	CC	NN	NN	NN	TT	NN	NN	CC	NN	CC	CC	CT	CC	NN	NN	NN	TT	TT	NN	TT	CC	NN	CC	NN	CC	NN	NN	NN	CC	NN	CC	TT	NN	CC	CC
3376019|F|0-44:G>A-44:G>A	G/A	1	43665242	NA	NA	DArT	NA	NA	NA	R	GG	GG	GG	GG	GG	GA	AA	GG	GG	GG	GG	GG	AA	GG	GG	GG	GG	AA	AA	GG	GG	GG	GG	GG	GG	GG	GG	AA	GG	GG	AA	GG	GG	GG	GG	GG	NN	GG	GG
16652234|F|0-44:C>T-44:C>T	C/T	1	5317861	NA	NA	DArT	NA	NA	NA	Y	TT	CC	CC	CC	CC	NN	TT	TT	CC	NN	CC	CC	TT	CC	CC	CC	CC	NN	TT	TT	CC	CC	CC	CC	CC	CC	CC	NN	CC	NN	TT	TT	CC	CC	CC	CC	CC	CC	NN
100117448|F|0-44:G>A-44:G>A	G/A	1	39904467	NA	NA	DArT	NA	NA	NA	R	NN	AA	AA	AA	NN	NN	GG	GG	AA	NN	NN	AA	NN	NN	NN	AA	AA	NN	NN	GG	GA	AA	AA	AA	AA	NN	AA	NN	AA	NN	NN	GG	AA	AA	NN	NN	NN	AA	NN
8206746|F|0-45:C>A-45:C>A	C/A	1	49702552	NA	NA	DArT	NA	NA	NA	M	CC	CC	CC	CC	CC	CC	CC	CC	CC	AA	CC	CC	CC	CC	CC	CC	CC	CC	CC	CC	CC	CC	CC	CC	CC	NN	CC	CC	CC	CC	CC	CC	CC	CC	CC	NN	CC	CC	CC
8201358|F|0-45:T>G-45:T>G	T/G	1	48109566	NA	NA	DArT	NA	NA	NA	K	TT	GG	GG	GG	GG	TT	NN	TT	GG	NN	NN	GG	TT	GG	NN	GG	GG	TT	TT	TT	GG	GG	NN	GG	GG	NN	NN	TT	GG	TT	TT	TT	GG	GG	GG	GG	NN	GG	GG
3380651|F|0-45:G>C-45:G>C	G/C	1	51872110	NA	NA	DArT	NA	NA	NA	S	GG	CC	CC	CC	CC	GC	GG	GG	CC	CC	CC	CC	GG	CC	CC	CC	GG	GG	GG	GG	CC	CC	CC	CC	GC	CC	CC	GG	CC	GG	GG	GG	CC	CC	CC	CC	CC	CC	CC
3382568|F|0-45:C>T-45:C>T	C/T	1	38275703	NA	NA	DArT	NA	NA	NA	Y	NN	CC	CC	CC	CC	CC	CC	CC	TT	CT	NN	CC	NN	CC	CC	TT	CC	CC	CC	CC	TT	TT	TT	TT	CC	TT	CC	CC	CC	CC	CC	CC	CC	CC	CC	TT	CC	CC	CC
3382216|F|0-45:G>A-45:G>A	G/A	1	37366307	NA	NA	DArT	NA	NA	NA	R	AA	GG	GG	GG	GG	AA	AA	AA	GG	GG	GG	GG	AA	GG	GG	GG	GG	AA	AA	AA	GG	GG	GG	GG	GG	NN	GG	AA	GG	AA	AA	AA	GG	GG	GG	GG	GG	GG	GG
100053251|F|0-45:C>T-45:C>T	C/T	1	6924969	NA	NA	DArT	NA	NA	NA	Y	TT	CC	CC	NN	CC	NN	TT	TT	CC	NN	NN	CC	TT	NN	CC	NN	CC	TT	TT	TT	CC	CC	CC	CC	CC	NN	CC	TT	NN	NN	TT	TT	CC	CC	CC	CC	NN	NN	CC
100053850|F|0-45:A>G-45:A>G	A/G	1	7732071	NA	NA	DArT	NA	NA	NA	R	NN	GG	GG	GG	GG	NN	NN	NN	GG	GG	NN	GG	NN	GG	NN	GG	GG	NN	NN	NN	GG	GG	NN	NN	GG	NN	GG	NN	GG	NN	NN	NN	GG	GG	GG	NN	GG	GG	GG
3382827|F|0-45:C>T-45:C>T	C/T	1	6232618	NA	NA	DArT	NA	NA	NA	Y	CC	TT	TT	TT	TT	CC	CC	CC	TT	NN	TT	TT	CC	CT	TT	TT	TT	CC	CC	CC	TT	TT	TT	NN	TT	TT	TT	CC	TT	CC	CC	CC	TT	TT	TT	TT	NN	TT	TT
3380403|F|0-45:A>T-45:A>T	A/T	1	47927501	NA	NA	DArT	NA	NA	NA	W	AA	TT	TT	TT	TT	AA	AA	AA	TT	TT	TT	TT	AA	TT	TT	TT	TT	AA	AA	AA	TT	TT	TT	TT	TT	NN	TT	AA	TT	AA	AA	AA	TT	TT	TT	TT	TT	TT	TT
3381134|F|0-45:T>C-45:T>C	T/C	1	33697565	NA	NA	DArT	NA	NA	NA	Y	TT	TT	TT	TT	TT	TT	TT	TT	TT	NN	TT	TT	TT	TT	TT	TT	TT	TT	TT	TT	TT	TT	TT	TT	TT	TT	TT	CC	TT	TT	TT	TT	TT	TT	TT	TT	TT	TT	TT
3381496|F|0-45:T>A-45:T>A	T/A	1	1095156	NA	NA	DArT	NA	NA	NA	W	NN	TT	TT	TT	TT	TT	NN	TT	TT	TT	TT	TT	TT	TT	TT	TT	TT	TT	TT	TT	TT	TT	TT	TT	TT	NN	TT	TT	TT	TT	TT	TT	TT	TT	TT	TT	TT	TT	TT
16650631|F|0-45:C>T-45:C>T	C/T	1	1337413	NA	NA	DArT	NA	NA	NA	Y	TT	TT	TT	TT	TT	TT	TT	TT	TT	TT	TT	TT	TT	TT	TT	TT	TT	TT	TT	TT	TT	TT	TT	TT	TT	TT	TT	TT	TT	TT	TT	CT	TT	TT	TT	TT	NN	TT	TT
3384494|F|0-45:C>A-45:C>A	C/A	1	45823829	NA	NA	DArT	NA	NA	NA	M	CC	AA	AA	AA	AA	CC	CC	CC	AA	NN	AA	NN	CC	AA	AA	AA	AA	CC	CC	CC	AA	AA	AA	AA	AA	AA	AA	CC	AA	CC	NN	CC	AA	AA	AA	AA	AA	AA	AA
3382704|F|0-45:A>G-45:A>G	A/G	1	4737344	NA	NA	DArT	NA	NA	NA	R	NN	GG	GG	GG	GG	AA	AA	GG	GG	GG	GG	GG	AG	GG	GG	GG	GG	AA	GG	GG	GG	GG	GG	GG	GG	GG	GG	AA	GG	GG	GG	GG	GG	GG	GG	GG	NN	GG	GG
8209229|F|0-45:C>T-45:C>T	C/T	1	2165729	NA	NA	DArT	NA	NA	NA	Y	NN	CC	NN	CC	NN	TT	TT	TT	CC	CC	CC	CC	TT	CC	NN	CC	CC	TT	TT	TT	CC	CC	CC	CC	CC	CC	CC	NN	CC	NN	TT	TT	CC	CC	CC	CC	CC	CC	NN
3378928|F|0-45:C>G-45:C>G	C/G	1	30123027	NA	NA	DArT	NA	NA	NA	S	CC	GG	GG	GG	GG	CC	CC	CC	GG	NN	NN	GG	CC	GG	GG	GG	GG	CC	CC	CC	GG	GG	GG	GG	GG	NN	GG	CC	GG	CC	CC	CC	GG	CG	GG	GG	GG	GG	GG
16651208|F|0-45:T>G-45:T>G	T/G	1	11276907	NA	NA	DArT	NA	NA	NA	K	GG	TT	TT	TT	TT	GG	GG	TT	NN	TT	TT	TT	GG	NN	TT	NN	TT	GG	TT	NN	TT	TT	TT	NN	TT	NN	NN	GG	TT	GG	TT	TT	TT	NN	TT	NN	TT	TT	TT
3379501|F|0-45:C>T-45:C>T	C/T	1	34158616	NA	NA	DArT	NA	NA	NA	Y	NN	NN	CC	CC	CC	NN	NN	TT	CC	CC	CC	CC	NN	CC	CC	NN	CC	NN	TT	TT	CC	CC	CC	CC	CC	CC	CC	TT	CC	NN	TT	TT	CC	CC	CC	CC	CC	NN	CC
3377701|F|0-45:G>A-45:G>A	G/A	1	33433308	NA	NA	DArT	NA	NA	NA	R	GG	AA	AA	AA	AA	GG	GG	GG	AA	AA	AA	AA	GG	AA	AA	AA	AA	GG	GG	GG	AA	AA	AA	AA	AA	AA	AA	GG	AA	GG	GG	GG	AA	AA	AA	AA	AA	AA	AA
8671061|F|0-45:A>C-45:A>C	A/C	1	41294040	NA	NA	DArT	NA	NA	NA	M	NN	AA	AA	AA	AA	CC	CC	CC	AA	AA	AA	AA	CC	AA	AA	AA	AA	NN	CC	CC	AA	AA	AA	AA	AA	AA	AA	NN	AA	NN	CC	NN	AA	AA	AA	AA	AA	AA	AA
3381171|F|0-45:A>G-45:A>G	A/G	1	39402359	NA	NA	DArT	NA	NA	NA	R	NN	AA	NN	AA	AA	NN	GG	GG	NN	NN	NN	AA	GG	NN	AA	AA	AA	NN	GG	GG	AA	AA	AA	AA	AA	AA	AA	GG	AA	GG	GG	GG	AA	AA	AA	AA	AA	AA	NN
8196392|F|0-46:A>G-46:A>G	A/G	1	17013616	NA	NA	DArT	NA	NA	NA	R	AA	AA	AA	AA	AA	AA	AA	AA	AA	AA	NN	AA	AA	AA	AA	AG	AA	AA	AA	AA	AA	AA	AA	AA	AA	NN	AA	AA	AA	AA	AA	AA	AA	AA	AA	AA	AA	AA	AA
3381810|F|0-46:A>G-46:A>G	A/G	1	45875791	NA	NA	DArT	NA	NA	NA	R	NN	GG	GG	NN	GG	AA	AA	AA	GG	GG	GG	GG	AA	GG	GG	GG	GG	AA	AA	AA	GG	GG	GG	GG	GG	NN	GG	AA	GG	AA	AA	AA	GG	GG	GG	GG	GG	GG	GG
3382832|F|0-46:C>A-46:C>A	C/A	1	3840053	NA	NA	DArT	NA	NA	NA	M	CC	AA	AA	AA	NN	NN	CC	CC	AA	NN	NN	AA	CC	AA	AA	AA	AA	CC	CC	CC	AA	AA	AA	AA	AA	AA	AA	CC	AA	CC	NN	CC	NN	NN	AA	NN	AA	NN	AA
3380256|F|0-46:A>C-46:A>C	A/C	1	20349290	NA	NA	DArT	NA	NA	NA	M	AA	AA	AA	AA	AA	AA	AA	AA	AA	AA	NN	CC	AA	AC	AA	AA	AC	AA	AA	AA	AA	AA	AA	AA	AC	NN	AA	AA	AA	AA	AA	AA	AA	AA	AA	AA	AA	AA	AA
3370952|F|0-46:G>A-46:G>A	G/A	1	49496971	NA	NA	DArT	NA	NA	NA	R	NN	GG	GG	GG	GG	NN	NN	NN	GG	NN	NN	GG	NN	GG	GG	GA	GG	NN	NN	NN	GG	GG	GG	NN	GG	NN	GG	NN	GG	NN	NN	NN	GG	GG	NN	GG	GG	GG	NN
8210496|F|0-46:A>G-46:A>G	A/G	1	8906679	NA	NA	DArT	NA	NA	NA	R	GG	AA	AA	AA	AA	GG	GG	GG	NN	AA	NN	AA	GG	AA	AA	AA	AA	GG	GG	GG	AA	AA	AA	AA	AA	AA	AA	GG	AA	GG	GG	GG	NN	AA	AA	NN	AA	AA	AA
3381488|F|0-46:T>C-46:T>C	T/C	1	22196787	NA	NA	DArT	NA	NA	NA	Y	TT	CC	CC	CC	CC	TT	TT	TT	CC	CC	NN	CC	TT	CC	CC	CC	CC	TT	TT	TT	CC	CC	CC	CC	CC	CC	CC	TT	CC	TT	TT	TT	CC	TC	CC	CC	CC	CC	CC
100078499|F|0-46:A>G-46:A>G	A/G	1	28197429	NA	NA	DArT	NA	NA	NA	R	NN	NN	NN	GG	GG	NN	NN	GG	NN	GG	GG	GG	NN	NN	NN	GG	GG	NN	GG	NN	GG	GG	NN	NN	GG	GG	GG	NN	NN	GG	GG	GG	NN	GG	GG	NN	GG	NN	GG
3370663|F|0-46:G>T-46:G>T	G/T	1	50262111	NA	NA	DArT	NA	NA	NA	K	NN	TT	TT	TT	TT	GG	GG	GG	TT	TT	TT	TT	GG	TT	TT	TT	TT	GG	GG	GG	TT	TT	TT	TT	TT	TT	TT	GG	TT	NN	GG	GG	TT	TT	TT	TT	TT	TT	TT
8212378|F|0-46:A>C-46:A>C	A/C	1	4210332	NA	NA	DArT	NA	NA	NA	M	AA	CC	CC	CC	CC	CC	CC	AA	CC	CC	CC	CC	CC	CC	CC	CC	CC	CC	AA	AA	CC	CC	CC	CC	CC	NN	CC	CC	CC	CC	AA	AC	CC	CC	CC	CC	CC	CC	CC
13122297|F|0-46:G>A-46:G>A	G/A	1	48855607	NA	NA	DArT	NA	NA	NA	R	AA	GG	NN	GG	GG	AA	AA	AA	GG	NN	NN	GG	AA	GG	GG	GG	GG	AA	AA	AA	GG	GG	GG	NN	GG	NN	GG	AA	GG	AA	AA	AA	GG	GG	NN	NN	GG	NN	GG
3369489|F|0-46:G>A-46:G>A	G/A	1	45254289	NA	NA	DArT	NA	NA	NA	R	GG	NN	AA	AA	GG	GG	GG	GG	AA	GA	AA	AA	GG	GG	NN	AA	GA	GG	GG	GG	AA	AA	AA	AA	GA	AA	AA	GG	AA	GG	GG	GG	NN	NN	AA	AA	AA	GG	AA
3378133|F|0-46:G>A-46:G>A	G/A	1	49310366	NA	NA	DArT	NA	NA	NA	R	GG	GG	GG	GG	GG	GG	GG	GG	GG	NN	NN	GG	GG	GG	GG	GG	GG	GG	GG	GG	GG	GG	GG	GG	GG	GG	GG	GG	GG	GG	GG	GG	GG	GG	GG	GG	GG	GG	GG
100087983|F|0-46:A>C-46:A>C	A/C	1	4992429	NA	NA	DArT	NA	NA	NA	M	NN	AA	AA	AA	AA	CC	CC	NN	NN	NN	NN	AA	CC	NN	NN	NN	AA	CC	NN	NN	AA	AA	AA	AA	AA	NN	AA	NN	AA	NN	NN	NN	AA	AA	AA	NN	NN	AA	NN
16653771|F|0-46:A>C-46:A>C	A/C	1	4356940	NA	NA	DArT	NA	NA	NA	M	NN	AA	AA	AA	AA	AC	AA	CC	AA	NN	AA	AA	AA	AA	AA	AA	AA	AA	CC	CC	AA	AA	AA	AA	AA	AA	AA	AA	AA	AA	CC	CC	AA	AA	AA	AA	AA	AA	AA
8214106|F|0-46:C>T-46:C>T	C/T	1	45665904	NA	NA	DArT	NA	NA	NA	Y	TT	CC	CC	CC	CC	NN	NN	TT	CC	NN	NN	NN	TT	CC	CC	CC	CC	TT	NN	TT	CC	CC	CC	NN	CC	CC	CC	NN	CC	NN	TT	TT	CC	CC	CC	CC	CC	CC	CC
3384369|F|0-46:G>A-46:G>A	G/A	1	1764018	NA	NA	DArT	NA	NA	NA	R	GG	GG	GG	GG	GG	GG	AA	GG	GG	GG	GG	GG	GG	GG	GG	GG	GG	GG	GG	GG	GG	GG	GG	GG	GG	NN	GG	GG	GG	GG	GG	GG	GG	GG	GG	GG	GG	GG	GG
3368493|F|0-46:A>G-46:A>G	A/G	1	49898726	NA	NA	DArT	NA	NA	NA	R	AA	GG	GG	GG	GG	NN	NN	AA	GG	GG	NN	GG	AA	GG	GG	GG	GG	NN	NN	AA	GG	GG	GG	GG	GG	GG	GG	AA	GG	NN	NN	AA	GG	GG	GG	GG	GG	GG	GG
100102001|F|0-46:C>T-46:C>T	C/T	1	21699879	NA	NA	DArT	NA	NA	NA	Y	TT	CT	CT	CT	CT	TT	TT	TT	CT	CT	CC	CT	TT	CT	CT	CT	CT	TT	TT	TT	CT	CT	CT	CT	CT	TT	CT	TT	CT	TT	TT	TT	CT	CT	CT	CT	NN	CT	CT
3365794|F|0-46:T>C-46:T>C	T/C	1	51690549	NA	NA	DArT	NA	NA	NA	Y	NN	NN	NN	TT	NN	TT	TT	TT	NN	NN	TT	TT	TT	NN	NN	NN	TT	TT	TT	TT	NN	NN	NN	TT	TT	NN	NN	TT	TT	TT	TT	TT	NN	TT	TT	TT	NN	TT	TT
100107555|F|0-46:G>A-46:G>A	G/A	1	21309250	NA	NA	DArT	NA	NA	NA	R	NN	AA	AA	NN	AA	NN	NN	NN	AA	AA	NN	AA	NN	AA	AA	AA	AA	NN	GG	GG	AA	AA	NN	AA	AA	NN	NN	NN	NN	NN	NN	GG	AA	NN	NN	AA	NN	AA	NN
8195431|F|0-47:G>T-47:G>T	G/T	1	1018216	NA	NA	DArT	NA	NA	NA	K	TT	TT	TT	TT	TT	TT	TT	TT	TT	TT	TT	TT	TT	TT	TT	TT	TT	TT	TT	TT	TT	TT	TT	TT	TT	TT	TT	TT	TT	TT	TT	TT	TT	TT	TT	TT	TT	TT	TT
13121335|F|0-47:T>C-47:T>C	T/C	1	9968214	NA	NA	DArT	NA	NA	NA	Y	CC	TT	TT	TT	TT	CC	CC	CC	TT	NN	NN	TT	CC	TT	TT	TT	TT	CC	NN	CC	TT	TT	TT	TT	TT	NN	TT	CC	TT	CC	CC	CC	TT	TT	TT	NN	TT	NN	TT
3381317|F|0-47:G>T-47:G>T	G/T	1	39855743	NA	NA	DArT	NA	NA	NA	K	GT	TT	TT	TT	TT	GG	GG	GG	TT	TT	NN	TT	GG	TT	TT	TT	TT	GG	GG	GG	TT	TT	TT	TT	TT	TT	TT	GG	TT	GG	GG	GG	TT	TT	TT	TT	TT	TT	TT
100051525|F|0-47:T>C-47:T>C	T/C	1	50415765	NA	NA	DArT	NA	NA	NA	Y	TT	TT	TT	TT	TT	TT	TT	TT	TT	TT	NN	TT	TT	TT	TT	TT	TT	TC	TT	TT	TT	TT	TT	TT	TT	TT	TT	TT	NN	TT	TT	TT	TT	TT	TT	TT	TT	TT	TT
100051596|F|0-47:C>T-47:C>T	C/T	1	5145822	NA	NA	DArT	NA	NA	NA	Y	CC	CC	CC	CC	CC	CC	CC	CC	CC	CC	NN	CC	CC	CC	CC	CC	CC	CC	CC	CC	CC	CC	CC	CC	CC	CC	CC	CT	CC	CC	CC	CC	CC	CC	CC	CC	CC	CC	CC
3374930|F|0-47:C>A-47:C>A	C/A	1	34519293	NA	NA	DArT	NA	NA	NA	M	NN	CC	CC	CC	CC	NN	NN	NN	CC	NN	CC	CC	NN	CC	CC	CC	CC	NN	NN	NN	CC	CC	CC	CC	CC	CC	CC	NN	CC	NN	NN	NN	CC	CC	AA	CC	CC	CC	CC
3381952|F|0-47:T>G-47:T>G	T/G	1	1175688	NA	NA	DArT	NA	NA	NA	K	NN	TT	TT	TT	TT	GG	GG	GG	TT	TT	TT	TT	GG	TT	TT	TT	TT	NN	GG	GG	TT	TT	TT	TT	TT	NN	TT	GG	TT	NN	GG	GG	TT	TT	TT	TT	TT	TT	TT
3383561|F|0-47:A>G-47:A>G	A/G	1	342624	NA	NA	DArT	NA	NA	NA	R	GG	AA	AA	AA	AA	GG	GG	GG	AA	AG	AA	AA	GG	AA	AA	AA	AA	GG	GG	GG	AA	AA	AA	AA	AA	NN	AA	GG	AA	GG	GG	GG	AA	AA	AA	AA	AA	AA	AA
8208313|F|0-47:G>A-47:G>A	G/A	1	49980130	NA	NA	DArT	NA	NA	NA	R	NN	NN	AA	AA	AA	NN	GG	GG	NN	NN	NN	AA	GG	NN	AA	AA	GA	GG	GG	GG	AA	AA	AA	AA	AA	NN	AA	GG	AA	NN	GG	NN	AA	AA	NN	NN	NN	NN	NN
3384336|F|0-47:C>T-47:C>T	C/T	1	51318813	NA	NA	DArT	NA	NA	NA	Y	CC	TT	TT	TT	TT	CC	CC	CC	TT	TT	TT	TT	CC	TT	TT	TT	TT	CC	CC	CC	TT	TT	NN	TT	TT	TT	TT	CC	TT	CC	CC	CC	TT	TT	TT	NN	TT	TT	TT
8197717|F|0-47:A>T-47:A>T	A/T	1	4682342	NA	NA	DArT	NA	NA	NA	W	AA	TT	TT	TT	NN	TT	NN	TT	TT	NN	TT	TT	TT	TT	TT	TT	TT	TT	TT	TT	TT	TT	TT	TT	TT	NN	TT	TT	TT	TT	TT	AT	TT	TT	TT	TT	NN	TT	TT
8670315|F|0-47:G>A-47:G>A	G/A	1	30964894	NA	NA	DArT	NA	NA	NA	R	NN	GG	GG	GG	AA	NN	NN	NN	GG	NN	GG	GA	NN	GG	GG	GA	GA	NN	NN	NN	GG	GG	GG	GG	GA	NN	AA	NN	AA	NN	NN	NN	GG	GG	AA	NN	AA	AA	GG
3367646|F|0-47:G>C-47:G>C	G/C	1	362232	NA	NA	DArT	NA	NA	NA	S	NN	GG	GG	GG	GG	CC	CC	CC	GG	GG	GG	GG	NN	GG	GG	GG	GG	CC	CC	CC	GG	GG	GG	GG	GG	GG	GG	NN	GG	NN	CC	CC	GG	GG	GG	GG	NN	GG	GC
3383779|F|0-47:T>A-47:T>A	T/A	1	1139951	NA	NA	DArT	NA	NA	NA	W	NN	NN	TT	TT	TT	NN	NN	NN	TT	TT	NN	TT	NN	TT	TT	TT	TT	NN	NN	NN	TT	TT	TT	TT	TT	NN	TT	NN	TT	NN	NN	NN	TT	TT	TT	NN	NN	TT	TT
3379026|F|0-47:G>A-47:G>A	G/A	1	51926066	NA	NA	DArT	NA	NA	NA	R	GG	AA	AA	AA	AA	GA	GG	GG	AA	AA	AA	AA	GG	AA	AA	AA	GG	GG	NN	GG	AA	AA	AA	AA	GA	AA	AA	GG	AA	GG	NN	GG	AA	AA	AA	AA	AA	AA	AA
3378138|F|0-47:G>A-47:G>A	G/A	1	34837614	NA	NA	DArT	NA	NA	NA	R	GG	AA	AA	AA	AA	GG	GG	GG	AA	AA	NN	AA	GG	AA	AA	AA	AA	GG	GG	GG	AA	AA	AA	AA	AA	AA	AA	GG	AA	GG	GG	GG	AA	AA	AA	AA	NN	AA	AA
8214089|F|0-47:G>A-47:G>A	G/A	1	10832608	NA	NA	DArT	NA	NA	NA	R	NN	AA	AA	AA	NN	AA	AA	GG	AA	AA	AA	AA	AA	AA	AA	AA	AA	AA	GG	GG	AA	AA	NN	AA	NN	NN	NN	AA	NN	AA	GG	GG	AA	AA	AA	NN	NN	AA	AA
8198378|F|0-47:C>T-47:C>T	C/T	1	46915524	NA	NA	DArT	NA	NA	NA	Y	CC	CC	CC	CC	CC	CC	CC	CC	CC	CC	CC	CC	CC	CC	CC	CC	CC	CC	CC	CC	CC	CC	CC	CC	CC	CT	CC	CC	CC	CC	CC	CC	CC	CC	CC	CC	CC	CC	CC
16653807|F|0-47:T>A-47:T>A	T/A	1	47548371	NA	NA	DArT	NA	NA	NA	W	TT	TT	TT	TT	TT	TT	TT	TT	TT	TT	TT	TT	TT	TT	TT	TT	TT	TT	TT	TT	TT	TT	TT	TT	TT	NN	TT	TT	TT	TT	TT	TT	TT	TT	TT	TT	TT	TT	TT
3384230|F|0-47:G>A-47:G>A	G/A	1	2579519	NA	NA	DArT	NA	NA	NA	R	GG	AA	AA	AA	AA	GA	GG	GG	AA	NN	AA	AA	GG	AA	AA	AA	AA	GG	GG	GG	AA	AA	GA	AA	AA	AA	AA	GG	AA	GG	GG	GG	AA	AA	AA	AA	AA	AA	AA
3377265|F|0-47:C>A-47:C>A	C/A	1	35066645	NA	NA	DArT	NA	NA	NA	M	CA	CC	CC	CC	CC	CA	CA	CA	CC	CC	CC	CC	CA	CC	CC	CC	CC	CA	CA	CA	CC	CC	CC	CC	CC	CC	CC	CA	CC	CA	CA	CA	CC	CA	CC	CC	CC	CC	CC
3377046|F|0-47:T>A-47:T>A	T/A	1	25642315	NA	NA	DArT	NA	NA	NA	W	TA	TT	TT	TT	TT	TA	TA	TA	TT	TT	TT	TT	TA	TT	TT	TT	TT	TA	TA	TA	TT	TT	TT	TT	TT	TT	TT	TA	TT	TA	TA	TA	TT	TT	TT	TT	TT	TT	TT
3372934|F|0-48:G>A-48:G>A	G/A	1	43655345	NA	NA	DArT	NA	NA	NA	R	AA	GG	GG	GG	GG	AA	AA	AA	GG	GG	GG	GG	AA	GG	GG	GG	GG	AA	AA	AA	GG	GG	GG	GG	GG	GG	GG	AA	GG	AA	AA	AA	GG	GG	GG	GG	GG	GG	GG
3381218|F|0-48:T>A-48:T>A	T/A	1	46975959	NA	NA	DArT	NA	NA	NA	W	TT	AA	AA	AA	AA	TA	TT	TT	AA	AA	AA	AA	TT	AA	AA	AA	AA	TT	TT	TT	AA	AA	AA	AA	AA	AA	AA	TT	AA	TT	TT	TT	AA	AA	AA	AA	NN	AA	AA
8197066|F|0-48:T>C-48:T>C	T/C	1	51791067	NA	NA	DArT	NA	NA	NA	Y	TT	TT	TT	TT	TT	TT	TT	TT	TT	CC	TT	TT	TC	TT	TT	TT	TT	TT	TT	TT	TT	TT	TT	TT	TT	TT	TT	TT	TT	TT	TT	TT	TT	TT	TT	TT	TT	TT	TT
3372348|F|0-48:C>G-48:C>G	C/G	1	51926132	NA	NA	DArT	NA	NA	NA	S	GG	CC	CC	CC	CC	CG	GG	GG	CC	NN	CC	CC	GG	CC	CC	CC	GG	GG	NN	GG	CC	CC	CC	CC	CG	CC	CC	GG	CC	GG	NN	GG	CC	CC	CC	CC	CC	CC	CC
3379690|F|0-48:A>G-48:A>G	A/G	1	2131009	NA	NA	DArT	NA	NA	NA	R	NN	GG	GG	GG	GG	AA	AA	AA	GG	GG	NN	GG	AA	GG	GG	GG	GG	AA	AA	AA	GG	GG	GG	GG	GG	NN	GG	AA	GG	NN	AA	AA	GG	GG	GG	GG	GG	GG	GG
8214313|F|0-48:T>C-48:T>C	T/C	1	49884395	NA	NA	DArT	NA	NA	NA	Y	TT	CC	NN	CC	CC	TT	TT	TT	CC	CC	CC	CC	TT	CC	CC	CC	CC	TT	TT	TT	CC	CC	CC	CC	CC	CC	CC	TT	CC	TT	TT	TC	CC	CC	CC	CC	CC	CC	CC
3384590|F|0-48:T>G-48:T>G	T/G	1	49116381	NA	NA	DArT	NA	NA	NA	K	TT	GG	GG	GG	GG	TT	TT	TT	GG	GG	GG	GG	TT	GG	GG	GG	GG	TT	TT	TT	GG	GG	GG	GG	GG	NN	GG	TT	GG	TT	TT	TT	GG	GG	GG	NN	GG	GG	GG
3383411|F|0-48:A>T-48:A>T	A/T	1	46389516	NA	NA	DArT	NA	NA	NA	W	AA	TT	TT	TT	TT	AA	AA	AA	TT	NN	TT	TT	AA	TT	TT	NN	TT	AA	AA	AA	TT	TT	TT	TT	TT	NN	TT	AA	TT	NN	AA	AA	TT	TT	TT	NN	NN	NN	TT
3379775|F|0-48:T>G-48:T>G	T/G	1	42114155	NA	NA	DArT	NA	NA	NA	K	GG	TT	TT	TT	TT	GG	GG	GG	TT	NN	NN	TT	GG	TT	TT	TT	TT	GG	GG	GG	TT	TT	TT	TT	TT	NN	TT	GG	TT	GG	GG	GG	TT	TT	TT	TT	NN	TT	TT
3383635|F|0-48:C>A-48:C>A	C/A	1	2126536	NA	NA	DArT	NA	NA	NA	M	CC	AA	AA	AA	AA	CC	CC	CC	AA	NN	NN	AA	CC	AA	AA	AA	AA	NN	CC	CC	AA	NN	AA	AA	AA	NN	AA	CC	AA	NN	CC	CC	AA	AA	AA	AA	NN	NN	NN
8200984|F|0-48:A>T-48:A>T	A/T	1	50091876	NA	NA	DArT	NA	NA	NA	W	AA	TT	TT	TT	TT	AA	NN	AA	NN	TT	NN	TT	AA	TT	TT	NN	TT	AA	AA	AA	AT	NN	NN	TT	TT	NN	TT	AA	TT	AA	AA	AA	TT	TT	TT	NN	NN	TT	TT
3374208|F|0-48:C>T-48:C>T	C/T	1	51489160	NA	NA	DArT	NA	NA	NA	Y	TT	CC	CC	CC	CC	NN	NN	TT	CC	CC	CC	CC	TT	CC	CC	CC	CC	NN	TT	TT	CC	CC	CC	CC	CC	NN	CC	NN	CC	NN	NN	NN	CC	CC	CC	CC	CC	CC	CC
3384411|F|0-48:A>G-48:A>G	A/G	1	10577679	NA	NA	DArT	NA	NA	NA	R	NN	GG	GG	GG	GG	NN	NN	AA	GG	NN	NN	GG	NN	GG	NN	GG	GG	NN	AA	AA	GG	GG	GG	GG	GG	GG	GG	NN	GG	NN	AA	AA	GG	GG	GG	GG	NN	GG	GG
3382428|F|0-48:C>G-48:C>G	C/G	1	5165049	NA	NA	DArT	NA	NA	NA	S	NN	GG	GG	GG	GG	CG	CC	GG	GG	CG	GG	GG	CC	NN	GG	GG	GG	CC	GG	GG	GG	GG	GG	GG	GG	GG	GG	CC	GG	CC	GG	GG	GG	CG	GG	GG	GG	GG	GG
3381468|F|0-48:T>C-48:T>C	T/C	1	1949607	NA	NA	DArT	NA	NA	NA	Y	NN	TT	TT	TT	TT	NN	TT	NN	TT	TT	TT	TT	NN	TT	TT	TT	TT	NN	NN	NN	TT	TT	TT	TT	TT	TT	TT	NN	TT	NN	NN	NN	TT	TT	TT	NN	TT	TT	NN
3378535|F|0-48:T>C-48:T>C	T/C	1	1212131	NA	NA	DArT	NA	NA	NA	Y	TT	CC	CC	CC	CC	TT	TT	TT	CC	CC	CC	CC	TT	CC	CC	CC	CC	TT	TT	TT	CC	CC	CC	CC	CC	CC	CC	TT	CC	TT	TT	TT	CC	CC	CC	TC	CC	CC	CC
13122093|F|0-48:T>C-48:T>C	T/C	1	37798187	NA	NA	DArT	NA	NA	NA	Y	NN	NN	CC	CC	NN	NN	TT	TT	NN	NN	CC	CC	TT	CC	CC	CC	CC	NN	TT	TT	CC	CC	NN	CC	CC	NN	NN	TT	CC	TT	TT	TT	NN	NN	NN	NN	CC	CC	CC
3366958|F|0-48:C>T-48:C>T	C/T	1	343393	NA	NA	DArT	NA	NA	NA	Y	CC	NN	TT	TT	NN	CC	CC	CC	NN	NN	NN	NN	CC	NN	NN	NN	TT	CC	CC	CC	TT	TT	NN	NN	TT	NN	TT	CC	NN	CC	CC	CC	NN	NN	TT	NN	NN	NN	NN
3378000|F|0-48:C>A-48:C>A	C/A	1	46069529	NA	NA	DArT	NA	NA	NA	M	CC	AA	AA	AA	AA	CC	CC	CC	AA	NN	AA	AA	CC	AA	AA	AA	AA	CC	CC	CC	AA	AA	AA	AA	AA	AA	AA	CC	AA	CC	CC	CC	AA	AA	AA	AA	AA	AA	AA
3378136|F|0-48:G>A-48:G>A	G/A	1	48423470	NA	NA	DArT	NA	NA	NA	R	GG	AA	AA	AA	AA	GG	GG	GG	AA	AA	AA	GG	GG	AA	AA	AA	AA	GG	GG	GG	AA	AA	AA	AA	AA	AA	AA	GG	AA	NN	GG	GG	AA	AA	AA	AA	AA	AA	AA
3379065|F|0-48:G>A-48:G>A	G/A	1	45457552	NA	NA	DArT	NA	NA	NA	R	GG	GG	GG	GG	GG	GG	GG	GG	GG	NN	GG	GG	GG	GG	GG	GG	GG	GG	GG	GG	GG	GG	GG	GG	GG	GG	GG	GG	GG	GG	GG	GG	GG	GG	GG	GG	GG	GG	GG
100094148|F|0-48:C>A-48:C>A	C/A	1	18527079	NA	NA	DArT	NA	NA	NA	M	NN	CC	CC	CC	CC	NN	NN	NN	NN	NN	NN	NN	NN	NN	CC	CC	CC	NN	NN	NN	CC	CC	CC	CC	CC	CC	CC	NN	CC	NN	NN	NN	CC	CC	CC	CC	CC	CC	CC
3380510|F|0-48:T>C-48:T>C	T/C	1	42729754	NA	NA	DArT	NA	NA	NA	Y	NN	CC	CC	CC	CC	TT	TT	TT	CC	CC	CC	CC	TT	CC	CC	CC	CC	TT	TT	TT	CC	CC	CC	NN	CC	CC	CC	NN	CC	TT	TT	TT	CC	CC	CC	CC	NN	CC	CC
3378919|F|0-48:C>G-48:C>G	C/G	1	51484943	NA	NA	DArT	NA	NA	NA	S	NN	GG	GG	GG	GG	GG	CC	CC	GG	GG	GG	GG	CC	GG	GG	GG	GG	CC	CC	CC	GG	GG	GG	GG	GG	NN	GG	CC	GG	CC	CC	CC	GG	GG	GG	NN	NN	GG	GG
100112040|F|0-48:T>C-48:T>C	T/C	1	25503222	NA	NA	DArT	NA	NA	NA	Y	NN	TT	NN	TT	TT	NN	NN	NN	TT	NN	TT	TT	CC	TT	NN	TT	TT	NN	NN	NN	TT	TT	TT	TT	TT	NN	TT	NN	NN	NN	NN	NN	TT	TT	TT	NN	NN	NN	TT
8215891|F|0-48:C>G-48:C>G	C/G	1	50537564	NA	NA	DArT	NA	NA	NA	S	NN	GG	GG	GG	GG	NN	CC	NN	GG	NN	NN	GG	CC	GG	GG	GG	GG	NN	NN	NN	GG	GG	GG	GG	GG	NN	GG	NN	GG	NN	NN	NN	GG	GG	GG	GG	GG	GG	GG
3383537|F|0-49:A>G-49:A>G	A/G	1	45801672	NA	NA	DArT	NA	NA	NA	R	AA	GG	GG	GG	GG	AA	AA	AA	GG	GG	NN	GG	AA	NN	GG	GG	GG	AA	AA	AA	GG	GG	GG	GG	GG	GG	GG	AA	NN	AA	AA	AA	GG	GG	GG	NN	GG	NN	GG
3383358|F|0-49:G>A-49:G>A	G/A	1	10497521	NA	NA	DArT	NA	NA	NA	R	GG	AA	AA	AA	AA	GG	GG	AA	AA	AA	NN	AA	GG	AA	AA	AA	AA	GG	AA	AA	AA	NN	AA	NN	AA	NN	NN	NN	AA	NN	AA	AA	AA	NN	AA	AA	AA	NN	AA
100053826|F|0-49:A>G-49:A>G	A/G	1	26781231	NA	NA	DArT	NA	NA	NA	R	NN	GG	NN	GG	AA	NN	GG	GG	GG	NN	NN	AA	GG	AG	GG	AA	AA	GG	GG	GG	GG	GG	NN	GG	AA	NN	AA	GG	AA	GG	GG	GG	GG	GG	GG	NN	AA	AA	NN
100054133|F|0-49:C>T-49:C>T	C/T	1	8176425	NA	NA	DArT	NA	NA	NA	Y	NN	NN	NN	TT	TT	TT	TT	NN	TT	NN	TT	TT	TT	TT	TT	TT	TT	TT	TT	NN	TT	TT	NN	NN	TT	NN	TT	NN	TT	NN	TT	TT	NN	TT	TT	NN	NN	NN	NN
3372117|F|0-49:T>C-49:T>C	T/C	1	1096947	NA	NA	DArT	NA	NA	NA	Y	TT	CC	CC	CC	CC	TT	CC	TT	CC	CC	NN	CC	TT	CC	CC	CC	CC	TT	TT	TT	CC	CC	CC	CC	CC	CC	CC	TT	CC	TT	TT	TT	CC	CC	CC	CC	NN	CC	CC
3382934|F|0-49:A>G-49:A>G	A/G	1	3221087	NA	NA	DArT	NA	NA	NA	R	AA	GG	GG	GG	GG	AG	AA	AA	GG	GG	GG	GG	AA	GG	GG	GG	GG	AA	AA	AA	GG	GG	GG	GG	GG	GG	GG	AA	GG	AA	AA	AA	GG	GG	GG	GG	GG	GG	GG
3380656|F|0-49:A>C-49:A>C	A/C	1	43539794	NA	NA	DArT	NA	NA	NA	M	AA	AA	AA	AA	AA	AA	AA	AA	AA	NN	AA	AA	AA	AA	AA	AA	AA	AA	AA	AA	AA	AA	AA	AA	AA	NN	AA	AA	AA	AA	AA	AA	AA	AA	AA	NN	AA	AA	AA
100055655|F|0-49:G>A-49:G>A	G/A	1	52166205	NA	NA	DArT	NA	NA	NA	R	GA	GG	GG	GG	GG	GG	GG	GG	NN	NN	NN	GG	GG	GG	GG	GG	GG	GG	GG	GG	GG	GG	NN	GG	GG	NN	GG	GG	GG	GG	GG	GG	GG	GG	GG	NN	NN	NN	GG
3379777|F|0-49:T>C-49:T>C	T/C	1	151981	NA	NA	DArT	NA	NA	NA	Y	TT	TT	TT	TT	TT	CC	CC	TT	TT	NN	NN	TT	TT	TT	TT	TT	TT	CC	TT	TT	TT	TT	TT	TT	TT	NN	TT	TT	TT	TT	TT	TC	TT	TT	TT	TT	NN	TT	TT
3381808|F|0-49:T>C-49:T>C	T/C	1	16639253	NA	NA	DArT	NA	NA	NA	Y	NN	TT	TT	TT	CC	NN	NN	TT	TT	NN	NN	NN	NN	NN	TT	TC	TC	NN	TT	TT	TT	TT	NN	TT	TC	NN	CC	NN	CC	NN	TT	TT	TT	TT	TT	NN	NN	TT	NN
100080519|F|0-49:G>A-49:G>A	G/A	1	19362525	NA	NA	DArT	NA	NA	NA	R	NN	GG	GG	GG	NN	NN	GG	GG	NN	NN	NN	GG	NN	GG	NN	NN	GG	GG	GG	GG	GG	GG	NN	GG	GG	NN	GG	GG	GG	NN	GG	GG	GG	GG	GG	GG	NN	GG	NN
3372617|F|0-49:C>T-49:C>T	C/T	1	1596579	NA	NA	DArT	NA	NA	NA	Y	TT	CC	CC	CC	CC	TT	TT	TT	CC	NN	CC	CC	TT	CC	CC	CC	CC	TT	TT	TT	CC	CC	CC	CC	CC	NN	CC	TT	CC	TT	TT	TT	CC	CC	CC	CC	NN	CC	CC
13121664|F|0-49:C>T-49:C>T	C/T	1	27749545	NA	NA	DArT	NA	NA	NA	Y	NN	TT	TT	NN	TT	CC	CC	CC	TT	NN	NN	NN	CC	NN	TT	TT	TT	NN	CC	NN	TT	TT	NN	TT	TT	NN	TT	NN	TT	NN	CC	CC	TT	NN	NN	NN	NN	NN	NN
8215506|F|0-49:T>C-49:T>C	T/C	1	804955	NA	NA	DArT	NA	NA	NA	Y	NN	TT	TT	TT	TC	CC	CC	CC	TT	TT	TT	TT	CC	TT	TT	TT	TT	CC	CC	CC	TT	TT	TT	TT	TT	TT	TT	CC	TT	CC	CC	CC	TT	TT	TT	TT	TT	TT	TT
8214115|F|0-49:A>G-49:A>G	A/G	1	1830925	NA	NA	DArT	NA	NA	NA	R	NN	AA	AA	AA	AA	AA	GG	AA	AA	AA	NN	AA	AA	AA	AA	AA	AA	AA	AA	AA	AA	AA	AA	AA	AA	NN	AA	AA	AA	AA	AA	AA	AA	AA	AA	AA	AA	AA	AA
3378329|F|0-49:A>G-49:A>G	A/G	1	52023305	NA	NA	DArT	NA	NA	NA	R	NN	AA	AA	AA	AA	AA	AA	AA	AA	AA	AA	AA	GG	AA	AA	AA	AA	AA	GG	AA	AA	AA	AA	AA	AA	AA	AA	NN	AA	AA	GG	AG	AA	AA	AA	NN	AA	AA	AA
100090916|F|0-49:T>C-49:T>C	T/C	1	33194531	NA	NA	DArT	NA	NA	NA	Y	TT	TT	TT	NN	TT	NN	TT	TT	TT	NN	TT	NN	TT	TT	TT	TT	TT	TT	TT	TT	TT	TT	NN	NN	TT	CC	TT	TT	TT	NN	TT	TT	TT	TT	NN	NN	NN	TT	NN
3378280|F|0-49:A>G-49:A>G	A/G	1	46157358	NA	NA	DArT	NA	NA	NA	R	NN	GG	GG	GG	GG	AA	AA	AA	GG	GG	GG	GG	AA	GG	GG	GG	GG	AA	AA	AG	GG	GG	NN	GG	GG	NN	GG	AA	GG	NN	AA	AA	GG	AG	GG	GG	GG	GG	GG
3377824|F|0-49:G>A-49:G>A	G/A	1	50904421	NA	NA	DArT	NA	NA	NA	R	GG	AA	AA	AA	AA	GG	GG	GG	AA	NN	AA	AA	GG	AA	AA	AA	AA	GG	GG	GG	AA	AA	AA	AA	AA	AA	AA	GG	AA	AA	GG	GA	AA	AA	AA	AA	AA	AA	AA
3378377|F|0-49:C>T-49:C>T	C/T	1	50963622	NA	NA	DArT	NA	NA	NA	Y	CC	TT	TT	TT	TT	CC	CC	CC	TT	TT	TT	TT	CC	TT	TT	TT	TT	CC	CC	CC	TT	TT	TT	TT	TT	TT	TT	CC	TT	CC	CC	CC	TT	CT	TT	TT	TT	TT	TT
100052318|F|0-50:G>T-50:G>T	G/T	1	23752310	NA	NA	DArT	NA	NA	NA	K	TT	GG	GG	GG	GG	TT	TT	TT	GG	GG	NN	GG	TT	GG	NN	GG	GG	NN	TT	TT	GG	GG	GG	GG	GG	GG	GG	TT	GG	TT	TT	TT	GG	GG	GG	NN	NN	NN	GG
3384397|F|0-50:T>A-50:T>A	T/A	1	39538485	NA	NA	DArT	NA	NA	NA	W	TT	AA	AA	AA	NN	NN	TT	TT	AA	AA	NN	AA	TT	AA	AA	AA	AA	TT	TT	TT	AA	AA	AA	NN	AA	NN	AA	NN	AA	TT	TT	TT	AA	AA	AA	NN	NN	AA	AA
100052781|F|0-50:C>T-50:C>T	C/T	1	15078421	NA	NA	DArT	NA	NA	NA	Y	NN	CC	CC	CC	CC	CC	CC	CC	CC	CC	CC	CC	CC	CC	NN	CC	CC	NN	CC	CC	CC	CC	NN	CC	CC	NN	CC	CC	CC	CC	CC	CC	CC	CC	CC	CC	CC	NN	CC
8176414|F|0-50:A>G-50:A>G	A/G	1	38203202	NA	NA	DArT	NA	NA	NA	R	NN	AA	AA	AA	AA	AA	AA	AA	AA	AA	AA	AA	AA	AA	AA	AA	AA	AA	AA	AA	AA	AA	AA	AA	AA	AA	AA	AA	AA	AA	AA	AA	AA	AA	AA	AA	AA	AA	AA
3381729|F|0-50:C>T-50:C>T	C/T	1	4427182	NA	NA	DArT	NA	NA	NA	Y	NN	CC	TT	TT	NN	CC	CC	CC	TT	TT	CC	TT	CC	TT	CC	TT	TT	CC	CC	CC	TT	TT	TT	CC	TT	NN	TT	CC	TT	CC	CC	NN	TT	TT	CC	NN	NN	TT	TT
100056700|F|0-50:A>G-50:A>G	A/G	1	32505227	NA	NA	DArT	NA	NA	NA	R	AA	AA	AA	AA	AA	AA	AG	AA	AA	NN	NN	NN	AA	AA	AA	AA	AA	AA	AA	AA	AA	AA	AA	AA	AA	NN	AA	NN	AA	AA	AA	AA	AA	NN	NN	NN	AA	NN	NN
3368510|F|0-50:G>C-50:G>C	G/C	1	51688955	NA	NA	DArT	NA	NA	NA	S	CC	NN	NN	NN	NN	GG	GG	GG	NN	NN	NN	NN	GC	NN	NN	NN	GG	GG	CC	GG	NN	NN	NN	NN	GG	NN	NN	GG	NN	GG	CC	GC	NN	GG	NN	NN	NN	NN	NN
100058158|F|0-50:A>T-50:A>T	A/T	1	34143058	NA	NA	DArT	NA	NA	NA	W	NN	TT	NN	NN	TT	AA	NN	AA	TT	NN	TT	TT	AA	TT	TT	TT	TT	NN	AA	AA	TT	NN	NN	TT	TT	NN	TT	NN	TT	AA	AA	AA	NN	TT	NN	NN	NN	NN	NN
8211719|F|0-50:G>A-50:G>A	G/A	1	2987783	NA	NA	DArT	NA	NA	NA	R	NN	GG	GG	GG	NN	GG	NN	NN	GG	NN	NN	GG	GG	GG	GG	GG	GG	NN	NN	NN	GG	GG	NN	GG	GG	GG	GG	NN	GG	NN	NN	NN	GG	GG	GG	NN	NN	GG	GG
3373354|F|0-50:T>A-50:T>A	T/A	1	50895174	NA	NA	DArT	NA	NA	NA	W	AA	TT	TT	TT	TT	AA	AA	AA	TT	NN	TT	TT	AA	TT	TT	TT	TT	AA	AA	AA	TT	TT	TT	TT	TT	TT	TT	AA	TT	AA	AA	AA	TT	TT	TT	TT	TT	TT	TT
8214046|F|0-50:T>C-50:T>C	T/C	1	10120346	NA	NA	DArT	NA	NA	NA	Y	NN	CC	CC	CC	CC	TT	NN	TT	CC	CC	CC	CC	NN	CC	CC	CC	CC	NN	TT	TT	CC	CC	CC	CC	CC	CC	CC	NN	CC	TT	TT	TT	CC	CC	CC	CC	NN	NN	CC
8670223|F|0-50:G>A-50:G>A	G/A	1	10227977	NA	NA	DArT	NA	NA	NA	R	NN	AA	AA	AA	AA	NN	NN	GG	AA	NN	AA	AA	NN	AA	AA	AA	AA	NN	GG	GG	AA	AA	NN	AA	AA	NN	AA	NN	AA	NN	GG	GG	AA	AA	NN	NN	NN	AA	AA
3368369|F|0-50:A>T-50:A>T	A/T	1	49966329	NA	NA	DArT	NA	NA	NA	W	NN	AA	AA	AA	AA	NN	NN	NN	AA	NN	AA	AA	NN	AA	AA	AA	AA	NN	NN	NN	AA	AA	NN	AA	AA	NN	AA	NN	AA	NN	NN	NN	AA	AA	TT	AA	AA	AA	AA
3383906|F|0-50:C>T-50:C>T	C/T	1	4992495	NA	NA	DArT	NA	NA	NA	Y	NN	TT	NN	TT	NN	NN	CC	NN	TT	TT	NN	TT	CC	TT	TT	TT	TT	CC	NN	NN	TT	TT	TT	TT	TT	NN	TT	CC	TT	NN	NN	NN	TT	TT	NN	TT	TT	TT	TT
13121840|F|0-50:A>G-50:A>G	A/G	1	16004990	NA	NA	DArT	NA	NA	NA	R	NN	GG	NN	NN	NN	GG	GG	AA	GG	NN	NN	GG	GG	GG	NN	GG	GG	GG	AA	AA	GG	GG	NN	NN	GG	NN	NN	GG	GG	NN	AA	AA	GG	NN	NN	NN	NN	GG	NN
3368138|F|0-50:A>C-50:A>C	A/C	1	45851782	NA	NA	DArT	NA	NA	NA	M	AA	CC	CC	CC	CC	AA	AA	AA	CC	CC	CC	CC	AA	CC	CC	CC	CC	AA	AA	AA	CC	CC	CC	CC	CC	CC	CC	AA	CC	AA	AA	AA	CC	CC	CC	CC	CC	CC	CC
3381979|F|0-50:T>C-50:T>C	T/C	1	9217287	NA	NA	DArT	NA	NA	NA	Y	CC	TT	TT	TT	TT	NN	CC	CC	TT	NN	TT	TT	CC	TT	TT	NN	TT	NN	CC	CC	TT	TT	NN	TT	TT	NN	TT	CC	TT	CC	CC	CC	TT	TC	TT	NN	NN	TT	TT
3379035|F|0-50:C>T-50:C>T	C/T	1	280693	NA	NA	DArT	NA	NA	NA	Y	CC	TT	TT	TT	TT	CC	CC	CC	TT	TT	TT	TT	CC	TT	TT	TT	TT	CC	CC	CC	TT	TT	TT	TT	TT	TT	TT	CC	TT	CC	CC	CC	TT	TT	TT	TT	TT	TT	TT
100115113|F|0-50:T>G-50:T>G	T/G	1	12502506	NA	NA	DArT	NA	NA	NA	K	NN	TT	TT	TT	TT	NN	NN	GG	TT	TT	NN	TT	NN	NN	NN	NN	TT	GG	GG	GG	TT	TT	NN	TT	NN	NN	TT	NN	NN	GG	NN	GG	TT	TT	TT	TT	NN	TT	TT
8195986|F|0-51:C>A-51:C>A	C/A	1	2114855	NA	NA	DArT	NA	NA	NA	M	CA	CC	CC	CC	CC	AA	AA	NN	CC	NN	NN	CC	AA	CC	CC	NN	CC	AA	AA	AA	CC	CC	NN	CC	CC	NN	CC	NN	NN	NN	AA	AA	CC	CC	CC	NN	NN	NN	CC
100050560|F|0-51:T>C-51:T>C	T/C	1	35583832	NA	NA	DArT	NA	NA	NA	Y	NN	CC	CC	NN	NN	TT	TT	TT	NN	NN	NN	CC	NN	CC	CC	CC	CC	TT	TT	TT	CC	NN	NN	NN	CC	NN	NN	NN	NN	NN	TT	TT	NN	NN	CC	NN	NN	CC	NN
100051429|F|0-51:A>G-51:A>G	A/G	1	50374389	NA	NA	DArT	NA	NA	NA	R	AA	AA	AA	NN	NN	AA	AA	AA	AA	NN	NN	AA	AA	AG	AA	AA	AA	AA	AA	AA	AA	AA	AA	NN	AA	NN	AA	AA	AA	NN	AA	AA	AA	AA	AA	NN	AA	NN	AA
3380795|F|0-51:C>A-51:C>A	C/A	1	50552873	NA	NA	DArT	NA	NA	NA	M	CC	AA	AA	AA	AA	CC	AA	CC	AA	AA	AA	AA	CC	AA	AA	AA	AA	CC	CC	CC	AA	AA	AA	AA	AA	NN	AA	CC	AA	AA	CC	CC	AA	AA	AA	AA	NN	AA	AA
8207737|F|0-51:A>G-51:A>G	A/G	1	15214071	NA	NA	DArT	NA	NA	NA	R	GG	AA	AA	AA	AA	GG	GG	GG	AA	AA	AA	AA	GG	AA	AA	AA	AA	GG	GG	GG	AA	AA	AA	AA	AA	AA	AA	GG	AA	GG	GG	GG	AA	AA	AA	AA	AA	AA	AA
3381127|F|0-51:T>C-51:T>C	T/C	1	39539266	NA	NA	DArT	NA	NA	NA	Y	TT	TT	TT	TT	TT	TT	CC	TT	TT	TT	TT	TT	TT	TT	TT	TT	TT	TT	TT	TT	TT	TT	TT	TT	TT	TT	TT	NN	TT	NN	TT	TT	TT	TT	TT	TT	NN	TT	TT
3373958|F|0-51:C>T-51:C>T	C/T	1	7905977	NA	NA	DArT	NA	NA	NA	Y	TT	CC	CC	CC	CC	TT	NN	NN	CC	NN	CC	CC	TT	CC	CC	CC	CC	NN	NN	NN	CC	CC	NN	NN	CC	CC	NN	TT	CC	NN	NN	NN	CC	CC	CC	CC	CC	CC	NN
3383764|F|0-51:C>T-51:C>T	C/T	1	44499195	NA	NA	DArT	NA	NA	NA	Y	NN	NN	NN	TT	TT	CC	CC	NN	TT	NN	NN	TT	NN	NN	TT	TT	TT	CC	CC	CC	TT	TT	NN	TT	TT	TT	TT	CC	TT	CC	NN	CC	TT	TT	NN	NN	NN	NN	TT
3382606|F|0-51:T>C-51:T>C	T/C	1	47566269	NA	NA	DArT	NA	NA	NA	Y	CC	TT	TT	TT	TT	CC	CC	CC	TT	NN	TT	TT	CC	TT	TT	TT	TT	CC	CC	CC	TT	TT	TT	TT	TT	TT	TT	CC	TT	CC	CC	CC	TT	TC	TT	TT	TT	TT	TT
3375037|F|0-51:T>C-51:T>C	T/C	1	338434	NA	NA	DArT	NA	NA	NA	Y	NN	CC	CC	CC	CC	NN	TT	NN	CC	NN	NN	CC	NN	CC	CC	CC	CC	TT	NN	NN	CC	CC	NN	CC	CC	CC	CC	NN	CC	NN	NN	TT	CC	CC	CC	CC	CC	CC	CC
3380152|F|0-51:A>C-51:A>C	A/C	1	51660085	NA	NA	DArT	NA	NA	NA	M	CC	CC	CC	CC	CC	AC	AA	AA	CC	NN	NN	CC	AA	CC	CC	CC	CC	AA	CC	AA	CC	CC	CC	CC	CC	NN	CC	AA	CC	AA	CC	AC	CC	CC	CC	AC	CC	CC	CC
3377828|F|0-51:A>G-51:A>G	A/G	1	391824	NA	NA	DArT	NA	NA	NA	R	AA	GG	GG	GG	GG	AA	AA	AG	GG	GG	GG	GG	AA	GG	GG	GG	GG	AA	AA	AA	GG	AG	GG	GG	GG	GG	GG	AA	GG	AA	AA	AA	GG	GG	GG	GG	GG	GG	GG
3377589|F|0-51:C>T-51:C>T	C/T	1	10944831	NA	NA	DArT	NA	NA	NA	Y	CC	TT	TT	TT	TT	CC	CC	TT	TT	NN	TT	TT	CC	TT	TT	TT	TT	CC	TT	TT	TT	TT	TT	TT	TT	NN	TT	CC	TT	CC	TT	TT	TT	TT	TT	TT	TT	TT	TT
8206431|F|0-51:T>C-51:T>C	T/C	1	45254289	NA	NA	DArT	NA	NA	NA	Y	NN	TT	CC	CC	NN	NN	NN	NN	CC	TC	CC	CC	NN	NN	TT	CC	CC	NN	NN	NN	CC	CC	CC	CC	CC	CC	CC	NN	CC	NN	NN	NN	TT	NN	CC	CC	CC	NN	CC
3381460|F|0-51:G>T-51:G>T	G/T	1	46205446	NA	NA	DArT	NA	NA	NA	K	NN	NN	NN	TT	TT	GG	GG	GG	NN	GG	TT	NN	GG	TT	NN	NN	TT	GG	GG	GG	NN	NN	NN	TT	TT	GG	NN	GG	NN	GG	GG	GG	NN	NN	TT	TT	TT	TT	TT
8211781|F|0-51:T>C-51:T>C	T/C	1	49885636	NA	NA	DArT	NA	NA	NA	Y	NN	TT	TT	TT	TT	NN	NN	NN	TT	TT	TT	TT	NN	TT	TT	TC	TT	NN	NN	NN	TT	TT	TT	TT	TT	TT	TT	NN	TT	NN	NN	CC	TT	TT	TT	TT	TT	TT	TT
3380982|F|0-51:T>C-51:T>C	T/C	1	48828606	NA	NA	DArT	NA	NA	NA	Y	TT	CC	CC	CC	CC	TT	TT	TT	CC	NN	CC	CC	TT	CC	CC	CC	CC	TT	TT	TT	CC	CC	CC	CC	CC	CC	CC	TT	CC	TT	TT	TT	CC	CC	CC	CC	NN	CC	CC
8214095|F|0-51:G>A-51:G>A	G/A	1	158953	NA	NA	DArT	NA	NA	NA	R	AA	GG	GG	GG	GG	NN	NN	AA	GG	GG	GG	GG	AA	GG	GG	GG	GG	NN	AA	AA	GG	GG	GG	GG	GG	GG	GG	AA	GG	AA	AA	AA	GG	GG	GG	GG	GG	GG	GG
100109235|F|0-51:C>A-51:C>A	C/A	1	29931429	NA	NA	DArT	NA	NA	NA	M	NN	NN	CC	NN	CC	AA	AA	NN	CC	NN	NN	NN	AA	CC	NN	CC	CC	AA	AA	AA	CC	CC	CC	CC	CC	NN	CC	AA	NN	AA	AA	AA	CC	CC	CC	NN	NN	NN	CC
8201265|F|0-52:C>A-52:C>A	C/A	1	44395423	NA	NA	DArT	NA	NA	NA	M	AA	CC	CC	CC	CC	AA	AA	AA	CC	CC	NN	CC	AA	CC	CC	CC	CC	AA	AA	AA	CC	CC	CC	CC	CC	NN	CC	NN	CC	AA	AA	AA	CC	CC	CC	CC	CC	CC	CC
3382062|F|0-52:C>G-52:C>G	C/G	1	40084496	NA	NA	DArT	NA	NA	NA	S	CC	GG	GG	GG	GG	CC	CC	CC	GG	NN	GG	GG	CC	GG	GG	GG	GG	CC	CC	CC	GG	GG	NN	NN	GG	NN	GG	CC	GG	CC	CC	CC	GG	GG	GG	GG	NN	NN	GG
3384113|F|0-52:G>A-52:G>A	G/A	1	23608545	NA	NA	DArT	NA	NA	NA	R	GG	GG	GG	GG	GG	GG	GG	GG	GG	NN	NN	GG	GG	GG	GG	GG	GG	GG	GG	GG	GG	GG	GG	GG	GG	GG	GG	GG	GG	GG	GG	GG	GG	GG	AA	GG	GG	GG	GG
3379552|F|0-52:C>G-52:C>G	C/G	1	40481322	NA	NA	DArT	NA	NA	NA	S	NN	GG	GG	GG	GG	CC	CC	CC	GG	NN	NN	GG	NN	GG	GG	GG	GG	CC	CC	CC	GG	GG	GG	GG	GG	NN	GG	CC	GG	CC	CC	CC	GG	GG	GG	GG	GG	GG	GG
3384574|F|0-52:T>C-52:T>C	T/C	1	6919044	NA	NA	DArT	NA	NA	NA	Y	TT	CC	CC	CC	CC	TT	TT	TT	CC	CC	CC	CC	TT	CC	CC	CC	CC	TT	TT	TT	CC	CC	CC	CC	CC	CC	CC	TT	CC	TT	TT	TT	CC	CC	CC	CC	CC	CC	CC
3382427|F|0-52:C>T-52:C>T	C/T	1	42440981	NA	NA	DArT	NA	NA	NA	Y	CC	TT	TT	TT	TT	CC	CC	CC	TT	CC	TT	TT	CC	TT	CT	TT	TT	CC	CC	CC	TT	TT	TT	TT	TT	TT	TT	CC	TT	CC	CC	CC	TT	CT	TT	TT	TT	TT	TT
3373865|F|0-52:A>G-52:A>G	A/G	1	2587200	NA	NA	DArT	NA	NA	NA	R	NN	AA	AA	AA	AA	NN	NN	NN	AA	AA	NN	AA	NN	AA	AA	AA	AA	NN	NN	NN	AA	AA	NN	AA	AA	AA	AA	NN	AA	NN	NN	NN	AA	AA	AA	AA	AA	AA	AA
100059658|F|0-52:A>G-52:A>G	A/G	1	25712231	NA	NA	DArT	NA	NA	NA	R	GG	NN	NN	NN	NN	GG	GG	GG	AA	NN	AA	AA	GG	NN	AA	AA	AA	GG	NN	NN	AA	NN	NN	NN	AA	AA	AA	NN	NN	GG	NN	GG	AA	AA	NN	NN	NN	AA	AA
100078112|F|0-52:C>T-52:C>T	C/T	1	8426283	NA	NA	DArT	NA	NA	NA	Y	CC	TT	TT	TT	TT	CC	NN	CC	TT	TT	TT	TT	CC	TT	TT	NN	TT	CC	CC	CC	TT	TT	TT	TT	TT	NN	TT	CC	NN	NN	CC	CC	TT	TT	TT	TT	TT	NN	TT
3380070|F|0-52:G>A-52:G>A	G/A	1	6614072	NA	NA	DArT	NA	NA	NA	R	GG	GG	GG	GG	GG	GG	GA	GG	GG	NN	GG	GG	GG	GG	GG	GG	GG	GG	GG	GG	GG	GG	GG	GG	GG	GG	GG	GG	GG	GG	GG	GG	GG	GG	GG	GG	GG	GG	GG
13121603|F|0-52:T>C-52:T>C	T/C	1	36145804	NA	NA	DArT	NA	NA	NA	Y	TT	NN	CC	CC	CC	TT	TT	TT	NN	NN	CC	CC	TT	NN	CC	CC	CC	TT	TT	TT	CC	NN	CC	NN	CC	NN	CC	NN	CC	NN	TT	TT	CC	NN	NN	CC	NN	CC	NN
3378397|F|0-52:C>T-52:C>T	C/T	1	6713870	NA	NA	DArT	NA	NA	NA	Y	NN	CC	CC	TT	CC	CC	NN	NN	CC	CC	CC	CC	NN	CC	CC	CC	CC	CC	NN	NN	CC	CC	CC	CC	CC	CC	TT	CC	CC	NN	NN	CC	CC	CC	CC	CC	CC	CC	CC
8195453|F|0-52:T>A-52:T>A	T/A	1	47986065	NA	NA	DArT	NA	NA	NA	W	NN	TT	TT	TT	TT	TT	TT	TT	TT	TT	TT	TT	TT	TT	TT	TT	TT	TT	TT	TT	TT	TT	TT	TT	TT	TT	TT	TT	TT	TT	TT	TT	TT	TT	TT	TT	TT	TT	TT
3379475|F|0-52:T>C-52:T>C	T/C	1	2712144	NA	NA	DArT	NA	NA	NA	Y	TT	CC	CC	CC	CC	TC	TT	TT	CC	CC	CC	CC	TT	CC	CC	CC	CC	TT	TT	TT	CC	TC	CC	CC	CC	CC	CC	TT	CC	TT	TT	TC	CC	TC	CC	CC	CC	CC	CC
8215515|F|0-52:T>C-52:T>C	T/C	1	280627	NA	NA	DArT	NA	NA	NA	Y	CC	NN	TT	TT	TT	CC	NN	CC	TT	NN	NN	TT	CC	TT	TT	NN	TT	CC	NN	CC	TT	TT	TT	TT	TT	NN	TT	NN	TT	CC	CC	CC	TT	NN	TT	NN	NN	TT	TT
100098638|F|0-52:C>T-52:C>T	C/T	1	4789978	NA	NA	DArT	NA	NA	NA	Y	TT	TT	TT	CC	TT	TT	TT	TT	TT	TT	TT	TT	TT	TT	TT	TT	TT	TT	TT	TT	TT	TT	TT	TT	TT	TT	CC	TT	TT	TT	TT	TT	TT	TT	TT	TT	TT	TT	TT
8212546|F|0-52:T>C-52:T>C	T/C	1	9283807	NA	NA	DArT	NA	NA	NA	Y	NN	TT	TT	TT	TT	NN	NN	NN	TT	NN	TT	TT	CC	TT	TT	TT	TT	NN	NN	NN	TT	TT	TT	TT	TT	NN	TT	NN	TT	NN	NN	NN	TT	TT	NN	TT	NN	TT	TT
8668003|F|0-53:T>G-53:T>G	T/G	1	32042843	NA	NA	DArT	NA	NA	NA	K	TT	TT	TT	NN	NN	NN	TT	TT	TT	NN	TT	NN	NN	TT	TT	TT	TT	TT	TT	TT	TT	TT	TT	TT	TT	NN	TT	TT	TT	TT	TT	TT	TT	TT	TT	NN	TT	TT	TT
3371409|F|0-53:G>A-53:G>A	G/A	1	317861	NA	NA	DArT	NA	NA	NA	R	AA	GG	GG	GG	GG	AA	NN	AA	GG	GG	GG	GG	AA	GG	GG	GG	GG	NN	AA	AA	GG	GG	GG	GG	GG	GG	GG	AA	GG	NN	AA	AA	GG	GA	GG	GG	GG	GG	GG
8196091|F|0-53:A>G-53:A>G	A/G	1	50180497	NA	NA	DArT	NA	NA	NA	R	AA	AA	GG	GG	NN	AA	AA	AA	GG	GG	AA	GG	AA	GG	AA	GG	GG	AA	AA	AA	GG	GG	GG	AA	GG	AA	GG	AA	GG	AA	AA	AA	GG	NN	GG	AA	GG	GG	GG
3384531|F|0-53:T>C-53:T>C	T/C	1	39692146	NA	NA	DArT	NA	NA	NA	Y	TT	CC	CC	CC	CC	TT	TT	TT	CC	NN	NN	CC	TT	CC	CC	CC	CC	TT	TT	TT	CC	CC	CC	CC	CC	CC	CC	TT	CC	TT	TT	TT	CC	CC	CC	CC	CC	CC	CC
3384513|F|0-53:G>A-53:G>A	G/A	1	1012725	NA	NA	DArT	NA	NA	NA	R	GG	GG	GG	GG	GG	AA	AA	GG	GG	GG	GG	GG	AA	GG	GG	GG	GG	AA	GG	GG	GG	NN	GG	GG	GG	NN	GG	AA	GG	AA	GG	GA	GG	GG	GG	GG	GG	NN	GG
3379886|F|0-53:T>A-53:T>A	T/A	1	48893425	NA	NA	DArT	NA	NA	NA	W	TT	TT	TT	TT	TT	TT	TT	TT	TT	NN	AA	TT	TT	TT	TT	TA	TT	TT	TT	TT	TT	TT	TT	AA	TT	AA	TT	TT	TT	TT	TT	TT	TT	TT	AA	NN	TT	AA	AA
3383702|F|0-53:C>A-53:C>A	C/A	1	36747763	NA	NA	DArT	NA	NA	NA	M	CC	AA	AA	AA	AA	CC	CC	CC	AA	AA	NN	AA	CC	AA	AA	NN	AA	NN	CC	CC	AA	AA	NN	AA	AA	AA	AA	CC	AA	CC	CC	CC	AA	AA	AA	AA	NN	AA	AA
100060466|F|0-53:T>A-53:T>A	T/A	1	8802236	NA	NA	DArT	NA	NA	NA	W	NN	TT	TT	NN	NN	NN	TT	TT	NN	NN	NN	NN	NN	TT	TT	TT	TT	TT	TT	NN	TT	TT	NN	TT	TT	TT	TT	NN	TT	NN	TT	TT	TT	TT	NN	NN	NN	TT	NN
3382997|F|0-53:C>T-53:C>T	C/T	1	42453461	NA	NA	DArT	NA	NA	NA	Y	NN	CC	CC	CC	CC	NN	NN	NN	CC	NN	NN	CC	NN	CC	CC	CC	CC	NN	NN	NN	CC	CC	CC	CC	CC	NN	NN	NN	CC	NN	NN	NN	CC	CC	CC	CC	CC	NN	CC
8198870|F|0-53:C>T-53:C>T	C/T	1	37691608	NA	NA	DArT	NA	NA	NA	Y	CC	TT	TT	TT	NN	CC	CC	CC	NN	NN	NN	TT	CC	TT	TT	TT	TT	CC	CC	CC	TT	TT	TT	TT	TT	NN	TT	CC	NN	CC	CC	CC	TT	TT	TT	NN	TT	TT	TT
8664998|F|0-53:A>T-53:A>T	A/T	1	5148521	NA	NA	DArT	NA	NA	NA	W	AA	AA	AA	AA	AA	AA	AA	TT	AA	AA	NN	AA	AA	AA	AA	AA	AA	AA	TT	TT	AA	AA	AA	NN	AA	NN	AA	AA	AA	AA	TT	TT	AA	AA	AA	AA	AA	NN	AA
3384318|F|0-53:G>T-53:G>T	G/T	1	1979903	NA	NA	DArT	NA	NA	NA	K	GG	GG	GG	GG	GG	GG	TT	GG	GG	GG	NN	NN	GG	GG	NN	GG	GG	GG	GG	GG	GG	GG	GG	NN	GG	NN	GG	GG	GG	GG	GG	GG	GG	GG	GG	GG	GG	NN	GG
3379344|F|0-53:A>G-53:A>G	A/G	1	44846844	NA	NA	DArT	NA	NA	NA	R	AA	GG	GG	GG	GG	AA	AA	AA	GG	GG	GG	GG	AA	GG	GG	GG	GG	AA	AA	AA	GG	GG	GG	GG	GG	GG	GG	AA	GG	AA	AA	AA	GG	GG	GG	GG	GG	GG	GG
3378514|F|0-53:C>G-53:C>G	C/G	1	49369705	NA	NA	DArT	NA	NA	NA	S	NN	CC	CC	CC	CC	GG	GG	GG	CC	CG	NN	CC	GG	CC	CC	CC	CC	GG	GG	GG	CC	CC	CC	CC	CC	CC	CC	GG	CC	GG	GG	CG	CC	NN	CC	NN	CC	CC	CC
3379010|F|0-53:T>C-53:T>C	T/C	1	1162623	NA	NA	DArT	NA	NA	NA	Y	NN	TT	TT	TT	TT	TT	TT	TT	TT	TT	NN	TT	TT	TT	TT	TT	TT	TT	TT	TT	TT	TT	TT	TT	TT	TT	TT	TT	TT	TT	TT	TT	TT	TT	NN	TC	NN	TT	NN
100049283|F|0-54:A>G-54:A>G	A/G	1	44828163	NA	NA	DArT	NA	NA	NA	R	NN	GG	GG	GG	NN	GG	GG	GG	NN	NN	NN	GG	NN	GG	GG	GG	GG	GG	GG	NN	GG	GG	NN	NN	GG	NN	GG	GG	GG	NN	GG	NN	GG	NN	GG	NN	NN	GG	GG
3381696|F|0-54:G>A-54:G>A	G/A	1	46292999	NA	NA	DArT	NA	NA	NA	R	GG	GG	GG	GG	GG	GG	GG	GG	GG	GG	GG	GG	GG	GG	GG	GG	GG	GG	GG	GG	GG	GG	GG	GG	GG	GG	GG	GG	GG	GG	GG	GG	GG	GG	GG	GG	GG	GG	GG
3375233|F|0-54:T>C-54:T>C	T/C	1	50245357	NA	NA	DArT	NA	NA	NA	Y	NN	TT	TT	TT	TT	NN	NN	NN	TT	TT	TT	TC	NN	TT	TT	TT	TT	NN	NN	NN	TT	TT	TT	TT	TT	NN	TT	NN	TT	CC	NN	NN	TT	TT	TT	NN	TT	TT	TT
3373930|F|0-54:C>T-54:C>T	C/T	1	51777880	NA	NA	DArT	NA	NA	NA	Y	CC	TT	TT	TT	TT	TT	CC	CC	TT	NN	NN	TT	CC	TT	TT	NN	CC	CC	CC	CC	TT	TT	TT	TT	CT	NN	TT	CC	TT	CC	CC	CC	TT	TT	TT	TT	NN	TT	TT
3374798|F|0-54:A>G-54:A>G	A/G	1	51252180	NA	NA	DArT	NA	NA	NA	R	NN	AA	AA	AA	AA	NN	NN	NN	AA	AA	NN	AA	GG	AA	AA	AA	AA	NN	NN	NN	AA	AA	AA	AA	AA	AA	AA	NN	AA	NN	NN	NN	AA	AA	AA	NN	AA	AA	AA
8211719|F|0-54:A>G-54:A>G	A/G	1	2987783	NA	NA	DArT	NA	NA	NA	R	NN	AA	AA	AA	NN	AG	GG	GG	AA	NN	NN	AA	GG	AA	AA	AA	AA	GG	GG	GG	AA	AA	NN	AA	AA	AA	AA	GG	AA	GG	GG	GG	AA	AA	AA	NN	NN	AA	AA
3380602|F|0-54:T>A-54:T>A	T/A	1	41773642	NA	NA	DArT	NA	NA	NA	W	NN	AA	AA	AA	AA	TT	TT	TT	AA	NN	NN	AA	TT	AA	AA	AA	AA	TT	TT	TT	AA	AA	AA	AA	AA	AA	AA	TT	AA	TT	TT	TT	AA	AA	AA	AA	AA	AA	AA
8209229|F|0-54:A>G-54:A>G	A/G	1	2165729	NA	NA	DArT	NA	NA	NA	R	NN	AA	NN	AA	NN	GG	NN	NN	AA	AA	AA	AA	GG	AA	NN	AA	AA	NN	NN	NN	AA	AA	AA	AA	AA	AA	AA	NN	AA	NN	NN	NN	AA	AA	AA	AA	AA	AA	NN
100082832|F|0-54:A>G-54:A>G	A/G	1	35362270	NA	NA	DArT	NA	NA	NA	R	NN	GG	GG	GG	GG	NN	NN	AA	NN	NN	NN	GG	AA	NN	NN	NN	GG	AA	AA	NN	GG	GG	NN	NN	GG	GG	GG	AA	GG	NN	NN	AA	GG	NN	NN	GG	NN	NN	GG
8176149|F|0-54:C>A-54:C>A	C/A	1	46099844	NA	NA	DArT	NA	NA	NA	M	AA	CC	CC	CC	CC	CC	CC	CC	CC	NN	CC	CC	CC	CC	CC	CC	CC	CC	CC	CC	CC	CC	CC	CC	CC	CC	CC	CC	CC	CC	CC	CC	CC	CC	CC	CC	CC	CC	CC
3380399|F|0-54:C>G-54:C>G	C/G	1	50064752	NA	NA	DArT	NA	NA	NA	S	CC	GG	GG	GG	GG	CC	CC	CC	GG	GG	GG	GG	CC	GG	GG	GG	GG	CC	CC	CC	GG	GG	GG	GG	GG	GG	GG	CC	GG	CC	CC	CC	GG	GG	GG	GG	GG	GG	GG
16651208|F|0-54:C>T-54:C>T	C/T	1	11276907	NA	NA	DArT	NA	NA	NA	Y	NN	CC	CC	CC	CC	NN	NN	CC	NN	CC	CC	CC	TT	NN	CC	NN	CC	NN	CC	NN	CC	CC	CC	NN	CC	NN	NN	NN	CC	NN	CC	CC	CC	NN	CC	NN	CC	CC	CC
8215610|F|0-54:A>G-54:A>G	A/G	1	42691123	NA	NA	DArT	NA	NA	NA	R	AA	AA	AA	AA	NN	AA	AA	AA	AA	NN	AA	AA	AA	AA	AA	AA	AA	AA	AA	AA	AA	AA	AA	AA	AA	NN	AA	AA	AA	AA	AA	AA	AA	NN	AA	NN	AA	AA	AA
3375306|F|0-54:T>C-54:T>C	T/C	1	5980010	NA	NA	DArT	NA	NA	NA	Y	TT	CC	NN	NN	NN	TT	TT	TT	NN	CC	NN	NN	TT	NN	CC	NN	NN	TT	TT	TT	CC	TT	NN	CC	NN	NN	NN	TT	NN	TT	TT	TT	NN	CC	CC	CC	NN	NN	NN
100104450|F|0-54:T>C-54:T>C	T/C	1	21291604	NA	NA	DArT	NA	NA	NA	Y	CC	TT	NN	TT	NN	CC	CC	CC	TT	TT	NN	TT	CC	TT	TT	TT	TT	CC	CC	CC	TT	TT	TT	TT	TT	NN	TT	NN	TT	NN	CC	CC	TT	TT	TT	NN	TT	TT	TT
3381013|F|0-55:A>T-55:A>T	A/T	1	49988268	NA	NA	DArT	NA	NA	NA	W	NN	AA	AA	AA	AA	TT	TT	TT	AA	NN	NN	AA	TT	AA	AA	AA	AA	TT	TT	AA	AA	AA	AA	AA	AA	AA	AA	AA	AA	TT	TT	TT	AA	AA	AA	AA	AA	AA	AA
100056820|F|0-55:A>C-55:A>C	A/C	1	9977503	NA	NA	DArT	NA	NA	NA	M	NN	CC	CC	CC	CC	NN	NN	AA	CC	NN	NN	CC	NN	CC	NN	CC	CC	NN	AA	AA	CC	CC	NN	CC	CC	NN	CC	NN	CC	NN	AA	AA	CC	CC	NN	NN	NN	CC	CC
13121341|F|0-55:C>T-55:C>T	C/T	1	19540591	NA	NA	DArT	NA	NA	NA	Y	CC	NN	NN	CC	CC	NN	NN	TT	CC	NN	NN	CC	NN	CC	NN	CC	CC	NN	TT	TT	NN	CC	NN	NN	NN	NN	CC	NN	CC	NN	TT	TT	CC	NN	NN	NN	CC	NN	CC
100072605|F|0-55:G>A-55:G>A	G/A	1	22102620	NA	NA	DArT	NA	NA	NA	R	NN	AA	NN	NN	AA	GG	NN	NN	AA	NN	NN	AA	GG	NN	NN	AA	AA	NN	NN	GG	AA	AA	NN	AA	AA	AA	NN	NN	AA	NN	GG	GG	NN	NN	AA	NN	AA	NN	AA
8206581|F|0-55:A>G-55:A>G	A/G	1	49702893	NA	NA	DArT	NA	NA	NA	R	GG	GG	GG	GG	GG	GG	GG	GG	GG	GG	NN	GG	GG	GG	GG	GG	GG	GG	GG	GG	GG	GG	GG	NN	GG	NN	GG	GG	GG	NN	GG	GG	GG	GG	GG	GG	GG	GG	GG
3384287|F|0-55:A>G-55:A>G	A/G	1	3195116	NA	NA	DArT	NA	NA	NA	R	GG	GG	AG	GG	AA	GG	GG	GG	GG	GG	GG	AA	GG	GG	GG	AA	AA	GG	GG	GG	AG	AG	GG	GG	AA	AG	AA	GG	AG	GG	GG	GG	GG	GG	AA	AA	NN	AA	AA
3378091|F|0-55:A>C-55:A>C	A/C	1	30125381	NA	NA	DArT	NA	NA	NA	M	AA	CC	CC	CC	CC	AA	AA	AA	CC	CC	CC	CC	AA	CC	CC	CC	CC	AA	AA	AA	CC	CC	CC	CC	CC	CC	CC	AA	CC	AA	AA	AA	CC	CC	CC	CC	CC	CC	CC
3367511|F|0-55:A>T-55:A>T	A/T	1	1296966	NA	NA	DArT	NA	NA	NA	W	AA	AA	AA	AA	AA	NN	NN	NN	AA	AA	AA	AA	NN	AA	AA	AA	AA	NN	NN	NN	AA	AA	AA	AA	AA	AA	AA	NN	AA	NN	NN	NN	AA	AA	AA	AA	AA	AA	AA
3383924|F|0-56:A>G-56:A>G	A/G	1	44076603	NA	NA	DArT	NA	NA	NA	R	GG	GG	GG	NN	GG	GG	GG	AA	GG	GG	GG	GG	GG	GG	GG	GG	GG	GG	GG	AA	GG	GG	GG	GG	GG	GG	GG	GG	GG	AA	GG	AA	GG	GG	GG	GG	GG	GG	NN
8196616|F|0-56:C>A-56:C>A	C/A	1	10559712	NA	NA	DArT	NA	NA	NA	M	NN	CC	CC	NN	CC	AA	AA	NN	NN	NN	NN	NN	AA	NN	NN	NN	CC	AA	CC	CC	CC	CC	NN	NN	CC	NN	CC	NN	NN	NN	CC	CC	NN	CC	CC	NN	NN	NN	NN
3379671|F|0-56:A>T-56:A>T	A/T	1	2038313	NA	NA	DArT	NA	NA	NA	W	TT	AA	AA	AA	AA	AT	TT	TT	AA	NN	NN	AA	AT	AA	AA	AA	AA	AA	TT	TT	AA	AA	AA	AA	AA	AA	AA	AA	AA	AA	TT	AT	AA	AA	AA	NN	AA	AA	AA
100052707|F|0-56:A>G-56:A>G	A/G	1	15052121	NA	NA	DArT	NA	NA	NA	R	NN	AA	AA	AA	AA	NN	NN	AA	AA	NN	NN	AA	AA	NN	AA	AA	AA	AA	AA	AA	AA	AA	AA	AA	AA	NN	NN	AA	AA	AA	AA	AA	AA	NN	AA	NN	NN	AA	AA
8198340|F|0-56:A>G-56:A>G	A/G	1	2957307	NA	NA	DArT	NA	NA	NA	R	NN	AA	AA	AA	AA	AA	AA	AA	AA	AA	NN	AA	AA	AA	AA	AA	AA	AA	AA	AA	AA	AA	AA	AA	AA	NN	AA	AA	AA	AA	AA	AA	AA	NN	AA	AA	NN	AA	AA
3380383|F|0-56:G>T-56:G>T	G/T	1	40834830	NA	NA	DArT	NA	NA	NA	K	GG	TT	TT	TT	TT	GG	GG	GG	TT	TT	TT	TT	GG	TT	TT	TT	TT	GG	GG	GG	TT	TT	TT	TT	TT	TT	TT	GG	TT	GG	GG	GG	TT	TT	TT	NN	TT	TT	TT
3382858|F|0-56:G>A-56:G>A	G/A	1	6705785	NA	NA	DArT	NA	NA	NA	R	GG	GG	GG	GG	GG	GA	GG	GG	GG	AA	GG	GG	GG	GG	GG	GG	GG	AA	GG	GG	GG	GG	NN	GG	GG	GG	GA	AA	NN	GG	GG	GG	GG	GG	NN	NN	NN	GG	GG
100063616|F|0-56:T>C-56:T>C	T/C	1	13485170	NA	NA	DArT	NA	NA	NA	Y	TT	CC	CC	NN	NN	TT	TT	TT	CC	NN	NN	CC	TT	CC	NN	CC	NN	TT	TT	TT	CC	CC	CC	CC	CC	NN	CC	TT	CC	NN	TT	TT	CC	CC	NN	NN	CC	NN	CC
8197274|F|0-56:C>T-56:C>T	C/T	1	46281460	NA	NA	DArT	NA	NA	NA	Y	TT	TT	TT	TT	TT	CT	TT	TT	TT	NN	TT	TT	TT	TT	TT	TT	TT	TT	TT	TT	TT	TT	TT	TT	TT	TT	TT	TT	TT	TT	TT	TT	TT	TT	TT	TT	TT	TT	TT
3383368|F|0-56:C>T-56:C>T	C/T	1	41348191	NA	NA	DArT	NA	NA	NA	Y	NN	CC	CC	CC	CC	NN	NN	NN	CC	CC	NN	CC	NN	CC	CC	CC	CC	NN	NN	NN	CC	CC	CC	CC	CC	NN	CC	NN	CC	NN	NN	NN	CC	CC	CC	CC	CC	NN	NN
3378688|F|0-56:T>G-56:T>G	T/G	1	44294850	NA	NA	DArT	NA	NA	NA	K	TT	TT	TT	TT	TT	TT	TT	TT	TT	NN	NN	TT	TT	TT	TT	TT	TT	TT	TT	TT	TT	TT	TT	TT	TT	NN	TT	TT	TT	TG	TT	TT	TT	TT	TT	TT	TT	TT	TT
8208316|F|0-56:G>A-56:G>A	G/A	1	50331394	NA	NA	DArT	NA	NA	NA	R	AA	GG	GG	GG	GG	AA	AA	AA	GG	GG	GG	GG	AA	GG	GG	GG	GG	AA	AA	AA	GG	GG	GG	GG	GG	GG	GG	AA	GG	AA	AA	AA	GG	GG	GG	GG	GG	GG	GG
8199952|F|0-56:C>T-56:C>T	C/T	1	5561515	NA	NA	DArT	NA	NA	NA	Y	CC	TT	TT	TT	TT	TT	NN	NN	TT	NN	NN	TT	CC	TT	TT	TT	TT	NN	NN	NN	TT	TT	TT	TT	TT	TT	TT	NN	TT	NN	NN	NN	TT	TT	TT	TT	TT	TT	TT
3372719|F|0-56:C>T-56:C>T	C/T	1	50699769	NA	NA	DArT	NA	NA	NA	Y	CC	TT	TT	TT	TT	CC	CC	CC	TT	TT	NN	TT	CC	TT	TT	TT	TT	CC	CC	CC	TT	TT	TT	TT	TT	TT	TT	CC	TT	NN	CC	CC	TT	TT	NN	TT	NN	TT	NN
3378751|F|0-56:T>A-56:T>A	T/A	1	48293596	NA	NA	DArT	NA	NA	NA	W	TT	AA	AA	AA	AA	TT	TT	TA	AA	AA	NN	AA	TT	AA	AA	AA	AA	TT	TT	TT	AA	AA	AA	AA	AA	AA	AA	TT	AA	TT	TT	TT	AA	AA	AA	AA	AA	AA	AA
8208401|F|0-56:C>A-56:C>A	C/A	1	48353086	NA	NA	DArT	NA	NA	NA	M	AA	CC	CC	CC	CC	AA	AA	AA	CC	NN	CC	CC	AA	CC	CC	CC	CC	AA	AA	AA	CC	CC	CC	CC	CC	CC	CC	AA	CC	AA	AA	AA	CC	CC	CC	NN	NN	CC	CC
3378529|F|0-56:G>A-56:G>A	G/A	1	5133479	NA	NA	DArT	NA	NA	NA	R	NN	AA	AA	AA	AA	GG	GG	GG	AA	GG	AA	AA	GG	AA	AA	AA	AA	GG	GG	GG	AA	AA	AA	AA	AA	AA	AA	GG	AA	GG	GG	GG	AA	AA	AA	AA	AA	AA	AA
3382382|F|0-56:G>A-56:G>A	G/A	1	46295732	NA	NA	DArT	NA	NA	NA	R	GG	GG	GG	GG	AA	GG	GG	GG	GG	NN	NN	GG	GG	AA	GG	GG	GG	GG	GG	GG	GG	GG	GG	GG	GG	GG	GG	GG	GG	GG	GG	GG	GG	GG	GG	GG	AA	GG	NN
8215137|F|0-56:G>A-56:G>A	G/A	1	280693	NA	NA	DArT	NA	NA	NA	R	GG	AA	AA	AA	AA	GG	GG	GG	AA	AA	AA	AA	NN	AA	AA	AA	AA	GG	GG	GG	AA	AA	AA	AA	AA	AA	AA	NN	AA	NN	GG	GG	AA	AA	AA	AA	AA	AA	AA
8215559|F|0-56:T>C-56:T>C	T/C	1	49958011	NA	NA	DArT	NA	NA	NA	Y	NN	TT	TT	TT	TT	CC	CC	NN	TT	NN	TT	TT	NN	TT	TT	TT	TT	CC	CC	NN	TT	TT	TT	TT	TT	TT	TT	NN	TT	CC	CC	CC	TT	TT	TT	TT	TT	TT	TT
8211607|F|0-57:A>T-57:A>T	A/T	1	1043905	NA	NA	DArT	NA	NA	NA	W	TT	AA	AA	AA	AA	TT	TT	TT	AA	AA	NN	AA	TT	AA	AA	AA	AA	TT	TT	TT	AA	AA	NN	AA	AA	NN	AA	TT	AA	TT	TT	TT	AA	AA	AA	NN	AA	AA	AA
3383999|F|0-57:G>A-57:G>A	G/A	1	43685067	NA	NA	DArT	NA	NA	NA	R	AA	AA	AA	AA	AA	GA	GG	AA	AA	NN	NN	AA	GG	AA	AA	AA	AA	GG	GG	AA	AA	AA	NN	AA	AA	NN	AA	GG	AA	AA	GG	AA	AA	AA	AA	AA	AA	AA	AA
18322769|F|0-57:A>C-57:A>C	A/C	1	46117282	NA	NA	DArT	NA	NA	NA	M	CC	CC	CC	CC	CC	CC	CC	CC	CC	CC	CC	CC	CC	CC	CC	CC	CC	CC	CC	CC	CC	CC	CC	CC	CC	CC	CC	CC	CC	CC	CC	CC	CC	CC	AA	CC	CC	CC	CC
3381666|F|0-57:T>G-57:T>G	T/G	1	31724993	NA	NA	DArT	NA	NA	NA	K	TT	GG	GG	GG	GG	TT	NN	TT	GG	GG	GG	GG	TT	GG	GG	GG	GG	TT	TT	TT	GG	TG	GG	GG	GG	GG	GG	TT	GG	TT	TT	TT	GG	GG	GG	GG	GG	GG	GG
3382126|F|0-57:G>A-57:G>A	G/A	1	47935629	NA	NA	DArT	NA	NA	NA	R	GG	AA	AA	AA	AA	GG	GG	GG	AA	NN	NN	AA	GG	AA	AA	AA	AA	GG	GG	GG	AA	AA	AA	AA	AA	AA	AA	NN	AA	NN	GG	GG	AA	GA	AA	AA	AA	AA	AA
8668721|F|0-57:A>G-57:A>G	A/G	1	671185	NA	NA	DArT	NA	NA	NA	R	GG	GG	GG	GG	GG	GG	GG	GG	GG	GG	GG	NN	GG	GG	GG	GG	GG	GG	GG	GG	GG	GG	GG	GG	GG	NN	GG	NN	GG	GG	GG	GG	GG	GG	GG	GG	NN	NN	GG
3383003|F|0-57:C>T-57:C>T	C/T	1	48641561	NA	NA	DArT	NA	NA	NA	Y	NN	TT	TT	TT	TT	CC	CC	CC	TT	TT	TT	TT	CC	TT	TT	TT	TT	CC	CC	CC	TT	TT	NN	TT	TT	NN	TT	CC	TT	CC	CC	CC	TT	TT	TT	TT	TT	NN	TT
8208355|F|0-57:T>G-57:T>G	T/G	1	15262007	NA	NA	DArT	NA	NA	NA	K	NN	TT	TT	TT	TT	GG	GG	TT	TT	NN	NN	TT	GG	TT	TT	TT	TT	GG	TT	TT	TT	TT	NN	TT	TT	NN	TT	NN	TT	NN	TT	TT	TT	TT	NN	TT	TT	TT	TT
3381702|F|0-57:A>G-57:A>G	A/G	1	23409910	NA	NA	DArT	NA	NA	NA	R	AA	GG	GG	GG	GG	AA	AA	AA	GG	NN	GG	GG	AA	GG	GG	GG	GG	AA	AA	AA	GG	GG	GG	GG	GG	NN	GG	AA	GG	NN	AA	AA	GG	GG	GG	GG	GG	GG	GG
3377769|F|0-57:G>C-57:G>C	G/C	1	46290675	NA	NA	DArT	NA	NA	NA	S	GG	GG	GG	GG	GG	GC	GG	GG	GG	GG	GG	GG	GG	GG	GG	GG	GG	GG	GG	GG	GG	GG	GG	GG	GG	GG	GG	GG	GG	GG	GG	GG	GG	GG	GG	GG	GG	GG	GG
8198000|F|0-57:T>C-57:T>C	T/C	1	1609538	NA	NA	DArT	NA	NA	NA	Y	CC	TT	TT	TT	TT	CC	CC	CC	TT	NN	TT	TT	CC	TT	TT	TT	TT	CC	CC	CC	TT	TT	NN	TT	TT	NN	TT	CC	TT	NN	CC	CC	TT	TT	TT	TT	TT	TT	TT
8214006|F|0-57:T>G-57:T>G	T/G	1	50703402	NA	NA	DArT	NA	NA	NA	K	TT	TT	TT	TT	TT	TT	TT	TT	TT	TT	TT	TT	TT	TT	TT	TT	TT	TT	TT	TT	TT	TT	TT	TT	TT	TT	TT	TT	TT	GG	TT	TT	TT	TT	TT	TT	TT	TT	TT
3377376|F|0-57:G>C-57:G>C	G/C	1	51945351	NA	NA	DArT	NA	NA	NA	S	CC	GG	GG	GG	GG	GG	CC	CC	GG	NN	GG	GG	GC	GG	GG	GG	CC	GG	CC	CC	GG	GG	GG	GG	GC	NN	GG	GG	GG	CC	CC	GC	GG	GG	GG	GG	GG	GG	GG
3378037|F|0-57:A>G-57:A>G	A/G	1	24040570	NA	NA	DArT	NA	NA	NA	R	NN	AA	AA	AA	AA	NN	NN	NN	AA	NN	AA	AA	NN	AA	AA	AA	AA	NN	NN	NN	AA	AA	AA	AA	AA	NN	AA	NN	AA	GG	NN	AA	AA	AA	AA	AA	AA	AA	AA
3383695|F|0-58:C>G-58:C>G	C/G	1	51940373	NA	NA	DArT	NA	NA	NA	S	GG	CC	CC	CC	CC	CG	GG	GG	CC	CC	CC	CC	GG	CC	CC	CC	GG	GG	GG	GG	CC	CC	CC	CC	CG	CC	CC	GG	CC	GG	GG	GG	CC	CC	CC	CC	CC	CC	CC
3383238|F|0-58:A>G-58:A>G	A/G	1	39214301	NA	NA	DArT	NA	NA	NA	R	AA	GG	GG	GG	GG	AA	AA	AA	GG	GG	GG	GG	AA	GG	GG	GG	NN	AA	AA	AA	GG	GG	GG	GG	GG	GG	GG	AA	GG	AA	AA	AA	GG	GG	GG	GG	GG	GG	GG
8196963|F|0-58:C>T-58:C>T	C/T	1	50217277	NA	NA	DArT	NA	NA	NA	Y	CC	TT	TT	TT	TT	CC	NN	CC	TT	TT	NN	TT	CC	TT	TT	TT	TT	CC	CC	CC	TT	TT	TT	TT	TT	TT	TT	CC	NN	CC	CC	CC	TT	NN	TT	NN	NN	NN	TT
16646819|F|0-58:G>A-58:G>A	G/A	1	39102403	NA	NA	DArT	NA	NA	NA	R	NN	AA	NN	AA	AA	NN	GG	GG	AA	NN	NN	AA	NN	AA	AA	AA	AA	GG	GG	GG	AA	AA	NN	NN	AA	NN	AA	GG	AA	NN	GG	GG	AA	AA	AA	NN	NN	AA	NN
3382054|F|0-58:T>A-58:T>A	T/A	1	1433296	NA	NA	DArT	NA	NA	NA	W	AA	TT	TT	TT	TT	AA	NN	AA	NN	NN	NN	TT	AA	TT	TT	TT	TT	AA	AA	AA	TT	TT	TT	TT	TT	TT	TT	AA	TT	AA	AA	AA	TT	TT	TT	TT	TT	TT	NN
3380934|F|0-58:G>A-58:G>A	G/A	1	38275637	NA	NA	DArT	NA	NA	NA	R	GG	AA	AA	AA	AA	GG	GG	GG	AA	NN	NN	AA	GG	AA	AA	AA	AA	GG	GG	GG	AA	AA	AA	AA	AA	AA	AA	GG	AA	GG	GG	GG	AA	AA	AA	AA	NN	AA	AA
3380108|F|0-58:C>A-58:C>A	C/A	1	30782740	NA	NA	DArT	NA	NA	NA	M	CC	AA	AA	AA	AA	NN	CC	CC	AA	AA	AA	AA	CC	AA	AA	AA	AA	CC	CC	CC	AA	AA	AA	AA	AA	AA	AA	CC	AA	CC	CC	CC	AA	AA	AA	AA	AA	AA	AA
8200871|F|0-58:A>G-58:A>G	A/G	1	39333640	NA	NA	DArT	NA	NA	NA	R	AA	AA	AA	AA	AA	AA	AG	AA	AA	AA	NN	AA	AA	AA	AA	AA	AA	AA	AA	AA	AA	AA	NN	AA	AA	NN	AA	AA	AA	AA	AA	AA	AA	AA	AA	AA	AA	NN	AA
3382304|F|0-58:C>A-58:C>A	C/A	1	7625174	NA	NA	DArT	NA	NA	NA	M	CC	AA	AA	AA	AA	CC	CC	CC	AA	NN	NN	AA	CC	AA	AA	AA	AA	CC	CC	CC	AA	AA	AA	AA	AA	AA	AA	CC	AA	NN	CC	CC	AA	AA	AA	AA	AA	NN	AA
3382189|F|0-58:A>T-58:A>T	A/T	1	44837062	NA	NA	DArT	NA	NA	NA	W	AA	TT	AA	NN	AA	AA	AA	AA	AA	AT	AA	AA	NN	AA	TT	AA	AA	AA	AA	AA	AA	AA	AA	AA	AA	AA	NN	AA	AA	AA	AA	AA	TT	AA	AA	NN	AA	AA	AA
100078760|F|0-58:T>G-58:T>G	T/G	1	37107742	NA	NA	DArT	NA	NA	NA	K	NN	NN	GG	GG	GG	NN	NN	TT	GG	GG	NN	NN	TT	GG	NN	GG	NN	TT	TT	TT	GG	GG	NN	GG	GG	NN	GG	NN	GG	NN	TT	TT	GG	GG	GG	NN	NN	GG	NN
3380406|F|0-58:G>A-58:G>A	G/A	1	5180985	NA	NA	DArT	NA	NA	NA	R	AA	GG	GG	GG	GG	GG	NN	GG	GG	GG	GG	GG	NN	GG	GG	GG	GG	NN	GG	GG	GG	GG	GG	GG	GG	GG	GG	NN	GG	NN	GG	GA	GG	GG	GG	GG	GG	GG	GG
3384363|F|0-58:A>G-58:A>G	A/G	1	42453144	NA	NA	DArT	NA	NA	NA	R	AA	GG	GG	GG	GG	AA	AA	AA	GG	NN	GG	GG	AA	GG	GG	GG	GG	AA	AA	AA	GG	GG	GG	GG	GG	GG	GG	AA	GG	AA	AA	AA	GG	GG	GG	GG	GG	GG	GG
8208534|F|0-58:C>T-58:C>T	C/T	1	48984026	NA	NA	DArT	NA	NA	NA	Y	TT	CC	CC	CC	CC	TT	TT	TT	CC	CC	CC	CC	TT	CC	CC	CC	CC	TT	TT	TT	CC	CC	CC	CC	CC	NN	CC	TT	CC	TT	TT	TT	CC	CC	CC	CC	NN	CC	CC
3377672|F|0-58:C>T-58:C>T	C/T	1	19471028	NA	NA	DArT	NA	NA	NA	Y	CC	TT	TT	TT	TT	CC	CC	CC	CT	TT	TT	TT	CC	TT	TT	TT	TT	CC	CC	CC	TT	TT	TT	TT	TT	TT	TT	CC	TT	CC	CC	CC	TT	TT	TT	TT	TT	TT	NN
13122091|F|0-58:G>A-58:G>A	G/A	1	51764137	NA	NA	DArT	NA	NA	NA	R	AA	GG	GG	NN	GG	GA	AA	AA	GG	NN	NN	GG	AA	GG	GG	GG	AA	AA	AA	AA	GG	GG	GG	GG	GG	GG	GG	AA	GG	AA	AA	AA	GG	GG	GG	GG	GG	GG	GG
8206899|F|0-58:G>A-58:G>A	G/A	1	6170634	NA	NA	DArT	NA	NA	NA	R	AA	GA	GA	GA	GA	NN	AA	AA	GA	AA	GA	GA	AA	GA	GA	GA	GA	AA	AA	AA	GA	GA	GG	GG	GA	GA	GA	AA	GA	AA	AA	AA	GA	GA	GA	GA	GA	GA	GA
100098620|F|0-58:A>G-58:A>G	A/G	1	7956291	NA	NA	DArT	NA	NA	NA	R	GG	GG	AG	GG	GG	GG	GG	GG	GG	NN	NN	GG	GG	GG	GG	AA	AG	GG	GG	GG	GG	GG	GG	GG	AG	NN	GG	GG	GG	GG	GG	GG	GG	GG	AG	GG	NN	GG	AG
3378352|F|0-58:T>C-58:T>C	T/C	1	15317385	NA	NA	DArT	NA	NA	NA	Y	TT	CC	CC	CC	CC	TT	TT	TT	CC	CC	NN	CC	TT	CC	CC	CC	CC	TT	TT	TT	CC	CC	CC	CC	CC	CC	CC	TT	CC	TT	TT	TT	CC	TC	CC	CC	CC	CC	CC
8212575|F|0-58:G>A-58:G>A	G/A	1	30114314	NA	NA	DArT	NA	NA	NA	R	NN	GG	GG	GG	GG	NN	NN	NN	GG	GG	GG	GG	NN	GG	GG	GG	GG	NN	AA	NN	GG	GG	GG	GG	GG	NN	GG	NN	GG	NN	AA	NN	GG	GG	GG	GG	GG	GG	GG
100104178|F|0-58:G>A-58:G>A	G/A	1	21699813	NA	NA	DArT	NA	NA	NA	R	GG	AA	AA	AA	AA	GG	GG	GG	AA	NN	AA	AA	GG	AA	AA	AA	AA	GG	GG	GG	AA	AA	NN	NN	AA	AA	AA	GG	NN	GG	GG	GG	AA	AA	AA	AA	AA	AA	AA
8196859|F|0-59:G>T-59:G>T	G/T	1	44614339	NA	NA	DArT	NA	NA	NA	K	TT	GG	GG	GG	GG	TT	NN	TT	NN	GG	NN	GG	TT	NN	GG	GG	GG	TT	TT	TT	GG	GG	GG	GG	GG	NN	GG	TT	GG	TT	TT	TT	GG	GT	GG	GG	GG	GG	GG
100051447|F|0-59:C>T-59:C>T	C/T	1	27640970	NA	NA	DArT	NA	NA	NA	Y	NN	TT	TT	NN	NN	CC	CC	CC	TT	NN	TT	NN	CC	TT	TT	TT	TT	CC	CC	CC	TT	TT	TT	TT	TT	TT	TT	CC	CT	CC	CC	CC	TT	CT	TT	NN	NN	TT	TT
3382305|F|0-59:A>G-59:A>G	A/G	1	37536850	NA	NA	DArT	NA	NA	NA	R	GG	AA	AA	AA	AA	GG	GG	GG	AA	AA	AA	AA	GG	AA	AA	AA	AA	GG	GG	GG	AA	AA	AA	AA	AA	AA	AA	GG	AA	GG	GG	GG	AA	AA	AA	AA	AA	AA	AA
16646915|F|0-59:C>T-59:C>T	C/T	1	48655808	NA	NA	DArT	NA	NA	NA	Y	CC	CC	CC	CC	CC	CC	CC	CC	CC	CC	NN	CC	CC	CC	CC	CC	CC	CC	CC	CC	CC	CC	CC	CC	CC	CC	CC	CC	CC	CC	CC	CC	CC	CC	CC	NN	CC	CC	CC
100057619|F|0-59:G>C-59:G>C	G/C	1	38784408	NA	NA	DArT	NA	NA	NA	S	GG	CC	NN	CC	CC	NN	GG	GG	CC	GC	CC	CC	GG	NN	CC	CC	NN	NN	NN	GG	CC	CC	CC	NN	NN	CC	NN	GG	NN	GG	NN	GG	CC	CC	NN	CC	CC	CC	CC
100058475|F|0-59:C>T-59:C>T	C/T	1	19105308	NA	NA	DArT	NA	NA	NA	Y	NN	CC	CC	NN	NN	NN	CC	NN	CC	NN	NN	CC	CC	NN	CC	CC	CC	CC	CC	CC	CC	CC	NN	NN	CC	NN	NN	NN	CC	NN	NN	CC	CC	CC	NN	NN	NN	CC	CC
3379008|F|0-59:T>C-59:T>C	T/C	1	8354224	NA	NA	DArT	NA	NA	NA	Y	TT	TT	TT	TT	TT	TT	TT	TT	TT	NN	TT	TT	TT	TT	TT	TT	TT	TT	TT	TT	TT	TT	TT	TT	TT	TT	TT	TT	TT	TT	TT	TT	TT	TT	TT	TT	TT	TT	TT
3383292|F|0-59:C>T-59:C>T	C/T	1	48110798	NA	NA	DArT	NA	NA	NA	Y	NN	CC	CC	CC	CC	NN	NN	NN	CC	CC	CC	CC	NN	CC	CC	CC	CC	NN	NN	TT	CC	CC	CC	CC	CC	CC	CC	NN	CC	TT	NN	NN	CC	CC	CC	CC	CC	CC	CC
8199952|F|0-59:A>G-59:A>G	A/G	1	5561515	NA	NA	DArT	NA	NA	NA	R	NN	AA	AA	AA	AA	AA	NN	NN	AA	NN	NN	AA	GG	AA	AA	AA	AA	NN	NN	NN	AA	AA	AA	AA	AA	AA	AA	NN	AA	NN	NN	NN	AA	AA	AA	AA	AA	AA	AA
3384041|F|0-59:A>G-59:A>G	A/G	1	26283597	NA	NA	DArT	NA	NA	NA	R	AA	GG	GG	GG	GG	AA	AA	AA	GG	NN	NN	GG	AA	GG	GG	NN	GG	AA	AA	AA	GG	GG	GG	GG	GG	NN	GG	NN	GG	AA	AA	AA	GG	GG	GG	GG	GG	GG	GG
3381701|F|0-59:A>G-59:A>G	A/G	1	10247521	NA	NA	DArT	NA	NA	NA	R	AA	AA	AA	NN	AA	AA	AA	GG	AA	NN	NN	AA	AA	AA	AA	AA	AA	AA	GG	GG	AA	AA	NN	AA	AA	AA	AA	AA	AA	AA	GG	GG	AA	AA	AA	AA	NN	AA	AA
3381087|F|0-59:T>C-59:T>C	T/C	1	45999741	NA	NA	DArT	NA	NA	NA	Y	CC	TT	TT	TT	TT	CC	CC	CC	TT	TT	TT	TT	CC	TT	TT	TT	TT	CC	CC	CC	TT	TT	TT	TT	TT	NN	TT	CC	TT	CC	CC	CC	TT	TT	TT	TT	NN	TT	TT
3378305|F|0-59:A>T-59:A>T	A/T	1	50828575	NA	NA	DArT	NA	NA	NA	W	AA	TT	TT	TT	TT	AA	AA	AA	TT	TT	NN	TT	AA	TT	TT	TT	TT	AA	AA	AA	TT	TT	TT	TT	TT	TT	TT	AA	TT	AA	AA	AT	TT	TT	TT	TT	TT	TT	TT
8212546|F|0-59:A>G-59:A>G	A/G	1	9283807	NA	NA	DArT	NA	NA	NA	R	NN	AA	AA	AA	AA	NN	NN	NN	AA	NN	AA	AA	NN	AA	AA	AA	AA	NN	NN	NN	AA	AA	AA	AA	AA	NN	AA	NN	AA	NN	NN	NN	AA	AA	NN	AA	NN	AA	AA
3376912|F|0-60:A>T-60:A>T	A/T	1	46678976	NA	NA	DArT	NA	NA	NA	W	NN	AA	AA	AA	AA	TT	NN	NN	AA	NN	AA	AA	NN	AA	AA	AA	AA	NN	NN	NN	AA	AA	AA	AA	AA	AA	AA	NN	AA	NN	NN	NN	AA	AA	AA	AA	AA	AA	AA
100049944|F|0-60:G>A-60:G>A	G/A	1	27684245	NA	NA	DArT	NA	NA	NA	R	AA	GG	GG	GG	GG	NN	NN	NN	GG	NN	NN	NN	NN	GG	GG	GG	NN	AA	NN	NN	GG	GG	GG	GG	GG	NN	NN	NN	GG	NN	AA	NN	GG	GG	GG	GG	GG	GG	NN
3384461|F|0-60:T>C-60:T>C	T/C	1	23724529	NA	NA	DArT	NA	NA	NA	Y	TT	CC	CC	CC	CC	TT	TT	TT	CC	NN	CC	CC	TT	CC	CC	CC	CC	NN	TT	TT	CC	CC	CC	CC	CC	NN	CC	TT	CC	TT	TT	TT	CC	CC	CC	NN	CC	NN	CC
100053951|F|0-60:A>G-60:A>G	A/G	1	34188635	NA	NA	DArT	NA	NA	NA	R	AA	AA	AA	AA	AA	AA	AA	AA	AA	AA	AA	AA	AA	AA	AA	AA	AA	AA	AA	AA	AA	AA	AA	AA	AA	AA	AA	AA	AA	AA	AA	AA	AA	AA	AA	AA	AA	AA	AA
3373486|F|0-60:T>C-60:T>C	T/C	1	1895549	NA	NA	DArT	NA	NA	NA	Y	TT	NN	NN	NN	NN	TT	CC	TT	NN	NN	NN	NN	TT	NN	NN	NN	NN	TT	TT	TT	NN	NN	NN	NN	NN	NN	NN	TT	NN	TT	TT	TT	TT	TT	NN	NN	NN	NN	NN
3379821|F|0-60:A>G-60:A>G	A/G	1	37640787	NA	NA	DArT	NA	NA	NA	R	AA	GG	GG	GG	GG	AA	AA	AA	GG	AG	GG	GG	AA	GG	GG	GG	GG	AA	AA	AA	GG	GG	NN	GG	GG	NN	GG	AA	GG	AA	AA	AA	GG	GG	GG	GG	GG	GG	GG
3383292|F|0-60:T>A-60:T>A	T/A	1	48110798	NA	NA	DArT	NA	NA	NA	W	TT	AA	AA	AA	AA	TT	TT	TT	AA	AA	AA	AA	TT	AA	AA	AA	AA	TT	TT	TT	AA	AA	AA	AA	AA	AA	AA	TT	AA	NN	TT	TT	AA	TA	AA	AA	AA	AA	AA
100079679|F|0-60:G>T-60:G>T	G/T	1	38823128	NA	NA	DArT	NA	NA	NA	K	NN	GG	GG	GG	GG	GG	GG	GG	GG	NN	GG	GG	GG	GG	GG	GG	GG	GG	GG	GG	GG	GG	GG	GG	GG	GG	GG	GG	GG	GG	GG	GG	GG	GG	GG	GG	GG	GG	GG
8199394|F|0-60:A>T-60:A>T	A/T	1	15161339	NA	NA	DArT	NA	NA	NA	W	NN	AA	AA	AA	AA	TT	TT	TT	AA	AA	NN	AA	TT	AA	AA	AA	AA	TT	TT	TT	AA	AA	AA	AA	AA	AA	AA	TT	AA	TT	TT	TT	AA	AA	AA	AA	AA	AA	AA
3380049|F|0-60:A>C-60:A>C	A/C	1	6313846	NA	NA	DArT	NA	NA	NA	M	NN	CC	CC	CC	CC	AA	AA	AA	CC	CC	CC	CC	AA	NN	CC	CC	CC	AA	AA	AA	CC	CC	CC	CC	CC	CC	CC	NN	CC	AA	AA	AA	CC	CC	CC	CC	CC	NN	CC
13121670|F|0-60:A>G-60:A>G	A/G	1	27707014	NA	NA	DArT	NA	NA	NA	R	NN	AA	AA	AA	AA	NN	NN	AA	AA	NN	AA	AA	NN	AA	AA	AA	AA	NN	NN	NN	AA	AA	AA	AA	AA	NN	AA	NN	NN	NN	NN	NN	AA	AA	NN	AA	NN	NN	NN
3382989|F|0-60:A>G-60:A>G	A/G	1	51285431	NA	NA	DArT	NA	NA	NA	R	GG	GG	GG	GG	GG	GG	GG	GG	GG	GG	GG	GG	GG	GG	GG	GG	GG	GG	GG	GG	GG	GG	GG	GG	GG	GG	GG	AA	GG	GG	GG	GG	GG	GG	GG	GG	GG	GG	GG
3382026|F|0-61:A>C-61:A>C	A/C	1	31234468	NA	NA	DArT	NA	NA	NA	M	AA	CC	CC	CC	CC	AA	AA	AA	CC	CC	CC	CC	AA	CC	CC	CC	CC	AA	AA	AA	CC	CC	NN	CC	CC	CC	CC	AA	CC	AA	AA	AA	CC	CC	CC	CC	CC	CC	CC
3382210|F|0-61:A>T-61:A>T	A/T	1	42453078	NA	NA	DArT	NA	NA	NA	W	AA	TT	TT	TT	TT	AA	AA	AA	TT	TT	TT	TT	AA	TT	TT	TT	TT	AA	AA	AA	TT	TT	TT	TT	TT	NN	TT	AA	TT	AA	AA	AA	TT	TT	TT	TT	TT	TT	TT
8207286|F|0-61:T>A-61:T>A	T/A	1	41251127	NA	NA	DArT	NA	NA	NA	W	NN	AA	AA	NN	NN	NN	NN	TT	NN	NN	NN	AA	TT	AA	AA	NN	AA	NN	TT	NN	NN	AA	NN	AA	AA	NN	AA	NN	NN	NN	TT	TT	NN	AA	AA	NN	NN	NN	NN
3383025|F|0-61:T>A-61:T>A	T/A	1	50573013	NA	NA	DArT	NA	NA	NA	W	TT	AA	AA	AA	NN	TT	TT	TT	AA	AA	NN	AA	TT	AA	AA	AA	AA	TT	TT	TT	AA	AA	AA	TA	AA	NN	AA	TT	AA	NN	TT	TT	AA	AA	AA	AA	AA	NN	AA
3380691|F|0-61:T>C-61:T>C	T/C	1	1021973	NA	NA	DArT	NA	NA	NA	Y	TC	CC	CC	CC	CC	TT	TT	TT	CC	NN	CC	CC	TT	CC	CC	CC	CC	TT	TT	TT	CC	CC	CC	CC	CC	CC	CC	TT	CC	TT	TT	TT	CC	CC	CC	CC	CC	CC	CC
3378235|F|0-61:C>T-61:C>T	C/T	1	50007243	NA	NA	DArT	NA	NA	NA	Y	NN	CC	CC	CC	CC	TT	TT	TT	CC	NN	CC	CC	CT	CC	CC	CC	CC	TT	TT	CC	CC	CC	CC	CC	CC	CC	CC	CC	CC	TT	TT	CT	CC	CC	CC	CC	CC	CC	CC
3377758|F|0-61:T>A-61:T>A	T/A	1	43245521	NA	NA	DArT	NA	NA	NA	W	TT	TT	TT	NN	TT	TT	TT	TT	TT	TT	TT	TT	TT	TT	TT	TT	TT	TT	TT	TT	TT	TT	TT	TT	TT	TT	TT	TT	TT	TT	TT	TT	TT	TT	TT	TT	TT	TT	TT
8668852|F|0-61:C>T-61:C>T	C/T	1	50537498	NA	NA	DArT	NA	NA	NA	Y	NN	TT	TT	TT	TT	NN	NN	NN	TT	NN	NN	TT	NN	TT	TT	TT	TT	NN	NN	NN	TT	TT	TT	TT	TT	NN	TT	NN	TT	NN	NN	NN	TT	TT	TT	NN	NN	TT	TT
3380155|F|0-61:A>C-61:A>C	A/C	1	43409485	NA	NA	DArT	NA	NA	NA	M	AA	CC	CC	CC	CC	AA	AA	AA	CC	CC	NN	CC	AA	CC	CC	CC	CC	AA	AA	AA	CC	CC	CC	CC	CC	CC	CC	AA	CC	AA	AA	AA	CC	CC	CC	CC	CC	CC	CC
100051263|F|0-62:T>C-62:T>C	T/C	1	7464056	NA	NA	DArT	NA	NA	NA	Y	TT	TT	TT	TT	NN	TT	TT	TT	TT	NN	TT	TT	TT	TT	TT	TT	TT	TT	TT	TT	TT	TT	TT	TT	TT	TT	TT	TT	NN	TT	TT	TT	TT	TT	TT	TT	TT	TT	TT
3371375|F|0-62:T>C-62:T>C	T/C	1	48071922	NA	NA	DArT	NA	NA	NA	Y	TT	CC	CC	CC	CC	TT	TT	TT	CC	CC	NN	NN	TT	CC	CC	CC	CC	TT	TT	TT	CC	CC	CC	NN	CC	NN	CC	TT	CC	TT	TT	TT	CC	CC	NN	NN	CC	NN	CC
100060711|F|0-62:C>T-62:C>T	C/T	1	27994478	NA	NA	DArT	NA	NA	NA	Y	CC	TT	TT	TT	TT	CC	NN	CC	TT	NN	NN	TT	CC	TT	TT	NN	NN	CC	CC	CC	TT	TT	NN	TT	TT	TT	TT	CC	TT	CC	NN	NN	TT	TT	NN	NN	TT	TT	NN
3381086|F|0-62:G>A-62:G>A	G/A	1	41213265	NA	NA	DArT	NA	NA	NA	R	NN	AA	AA	AA	AA	NN	GG	GG	AA	AA	NN	AA	GG	AA	AA	AA	AA	GG	GG	GG	AA	AA	AA	AA	AA	AA	AA	GG	AA	GG	GG	GG	AA	AA	AA	AA	AA	AA	AA
3381606|F|0-62:T>C-62:T>C	T/C	1	2356769	NA	NA	DArT	NA	NA	NA	Y	NN	CC	CC	CC	CC	CC	TT	TT	CC	NN	NN	CC	TT	NN	CC	CC	CC	NN	TT	TT	CC	CC	CC	CC	CC	NN	NN	TT	CC	TT	TT	TT	CC	CC	CC	CC	NN	CC	CC
3378616|F|0-62:A>T-62:A>T	A/T	1	49702827	NA	NA	DArT	NA	NA	NA	W	NN	AA	AA	AA	AA	AA	AA	AA	AA	NN	AA	AA	AA	AA	AA	AA	AA	AA	AA	AA	AA	AA	AA	AA	AA	NN	AA	AA	AA	NN	AA	AA	AA	AA	AA	AA	AA	AA	AA
3381772|F|0-62:C>T-62:C>T	C/T	1	49858076	NA	NA	DArT	NA	NA	NA	Y	NN	TT	TT	TT	TT	NN	CC	CC	TT	NN	NN	NN	CC	TT	TT	TT	TT	CC	CC	CC	TT	TT	TT	NN	TT	NN	NN	NN	TT	NN	CC	CC	TT	CT	NN	NN	TT	TT	TT
3378948|F|0-62:A>T-62:A>T	A/T	1	11519813	NA	NA	DArT	NA	NA	NA	W	AA	TT	TT	TT	TT	AA	AA	AA	TT	AT	TT	TT	AA	TT	TT	TT	TT	AA	AA	AA	TT	TT	TT	TT	TT	TT	TT	AA	TT	AA	AA	AA	TT	TT	TT	AT	TT	AA	TT
3377280|F|0-62:C>G-62:C>G	C/G	1	48655591	NA	NA	DArT	NA	NA	NA	S	CC	GG	GG	GG	GG	CC	CC	CC	GG	GG	GG	GG	CC	GG	GG	GG	GG	CC	CC	CC	GG	GG	GG	GG	GG	GG	GG	CC	GG	CC	CC	CC	GG	CG	GG	GG	GG	GG	GG
13122547|F|0-62:G>A-62:G>A	G/A	1	21461713	NA	NA	DArT	NA	NA	NA	R	NN	GG	GG	GG	GG	NN	NN	AA	GG	NN	NN	GG	NN	GG	GG	GG	GG	NN	NN	AA	GG	GG	GG	GG	GG	NN	GG	NN	GG	NN	NN	NN	GG	GG	GG	GG	GG	GG	GG
3380749|F|0-63:C>T-63:C>T	C/T	1	3162609	NA	NA	DArT	NA	NA	NA	Y	CC	TT	TT	TT	TT	CT	CC	CC	TT	TT	TT	TT	CC	TT	TT	TT	TT	CC	CC	CC	TT	TT	TT	TT	TT	NN	TT	CC	TT	CC	CC	CC	TT	TT	TT	TT	TT	TT	TT
3379791|F|0-63:A>G-63:A>G	A/G	1	48798269	NA	NA	DArT	NA	NA	NA	R	AA	GG	GG	GG	GG	AA	AA	AA	GG	GG	NN	GG	AA	GG	GG	GG	GG	AA	AA	AA	GG	GG	GG	GG	GG	NN	GG	AA	GG	AA	AA	AA	GG	GG	GG	GG	GG	GG	GG
3379786|F|0-63:G>A-63:G>A	G/A	1	48893616	NA	NA	DArT	NA	NA	NA	R	GG	AA	AA	AA	AA	GG	GG	GG	AA	GG	AA	AA	GG	AA	AA	AA	AA	GG	GG	GG	AA	AA	AA	AA	AA	AA	AA	GG	AA	GG	GG	GG	AA	AA	AA	AA	AA	AA	AA
3373824|F|0-63:G>A-63:G>A	G/A	1	5138823	NA	NA	DArT	NA	NA	NA	R	NN	GG	GG	GG	GG	GG	AA	AA	GG	NN	NN	GG	NN	GG	GG	GG	GG	NN	AA	AA	GG	GG	NN	GG	GG	NN	GG	AA	GG	NN	AA	AA	GG	GG	GG	NN	GG	NN	NN
3381075|F|0-63:A>C-63:A>C	A/C	1	51625584	NA	NA	DArT	NA	NA	NA	M	AC	CC	CC	CC	CC	AC	AA	AA	CC	CC	CC	CC	AA	AC	CC	AC	AC	AA	CC	AA	CC	CC	CC	CC	AC	CC	CC	AA	CC	AA	CC	AC	CC	CC	CC	CC	CC	CC	AA
3384031|F|0-63:C>A-63:C>A	C/A	1	10423661	NA	NA	DArT	NA	NA	NA	M	CC	CC	CC	CC	CC	NN	CC	AA	CC	NN	NN	CC	CC	CC	CC	NN	CC	CC	AA	AA	CC	CC	CC	CC	CC	CC	CC	CC	CC	CC	AA	AA	CC	CC	CC	CC	CC	CC	CC
3380972|F|0-63:C>G-63:C>G	C/G	1	44157958	NA	NA	DArT	NA	NA	NA	S	CC	GG	GG	GG	GG	CC	NN	CC	GG	NN	GG	GG	CC	GG	GG	GG	GG	CC	CC	CC	GG	GG	GG	GG	GG	NN	GG	CC	GG	NN	CC	CC	GG	GG	GG	NN	NN	GG	GG
3381742|F|0-63:A>G-63:A>G	A/G	1	34570963	NA	NA	DArT	NA	NA	NA	R	AA	GG	GG	GG	GG	AA	AA	AA	GG	NN	NN	GG	AA	GG	GG	GG	GG	AA	AA	AA	GG	GG	GG	GG	GG	GG	GG	AA	GG	AA	AA	AA	GG	GG	GG	GG	GG	NN	GG
100055451|F|0-63:T>C-63:T>C	T/C	1	46144138	NA	NA	DArT	NA	NA	NA	Y	TT	TT	TT	TT	TT	TT	TT	TT	TT	TC	TT	TT	TT	TT	TT	NN	TT	TT	TT	TT	TT	TT	NN	TT	TT	TT	TT	TT	TT	TT	TT	TT	TT	TT	TT	TT	TT	NN	TT
8209073|F|0-63:T>A-63:T>A	T/A	1	51782122	NA	NA	DArT	NA	NA	NA	W	NN	TT	TT	TT	TT	TA	AA	AA	TT	NN	NN	TT	AA	TT	TT	TT	AA	AA	AA	AA	TT	TT	TT	TT	TA	TT	TT	AA	TT	AA	AA	AA	TT	TT	TT	TT	TT	TT	TT
3381700|F|0-63:C>A-63:C>A	C/A	1	50288214	NA	NA	DArT	NA	NA	NA	M	NN	AA	AA	AA	AA	CC	CC	CC	AA	AA	NN	AA	CC	AA	AA	AA	AA	CC	CC	CC	AA	AA	AA	AA	CA	NN	AA	CC	AA	NN	CC	CC	AA	AA	AA	NN	AA	AA	AA
3381367|F|0-63:A>G-63:A>G	A/G	1	44926233	NA	NA	DArT	NA	NA	NA	R	AA	GG	GG	GG	GG	AA	AA	AA	GG	GG	NN	GG	AA	GG	GG	GG	GG	AA	AA	AA	GG	GG	GG	GG	GG	GG	GG	AA	GG	AA	AA	AA	GG	GG	GG	GG	GG	GG	GG
3383519|F|0-63:A>G-63:A>G	A/G	1	41538518	NA	NA	DArT	NA	NA	NA	R	AA	GG	GG	GG	GG	AA	AA	AA	GG	GG	NN	GG	AA	GG	NN	NN	GG	AA	AA	AA	GG	GG	GG	NN	GG	NN	GG	AA	GG	AA	AA	AA	GG	GG	GG	GG	GG	GG	GG
100057452|F|0-63:C>G-63:C>G	C/G	1	33289797	NA	NA	DArT	NA	NA	NA	S	CC	GG	NN	NN	GG	CC	NN	CC	GG	NN	NN	NN	CC	NN	NN	NN	GG	NN	CC	CC	GG	GG	NN	NN	GG	NN	GG	NN	GG	CC	CC	CC	GG	GG	NN	GG	GG	GG	NN
100057779|F|0-63:A>G-63:A>G	A/G	1	4967271	NA	NA	DArT	NA	NA	NA	R	NN	AA	GG	GG	GG	GG	GG	GG	NN	NN	AA	NN	GG	GG	AA	GG	NN	NN	GG	GG	GG	GG	NN	AA	GG	NN	GG	GG	NN	GG	NN	GG	GG	GG	NN	NN	GG	NN	GG
100058243|F|0-63:C>T-63:C>T	C/T	1	8609131	NA	NA	DArT	NA	NA	NA	Y	CC	TT	TT	TT	NN	CC	NN	CC	TT	TT	TT	NN	CC	TT	TT	TT	NN	NN	NN	CC	TT	TT	TT	TT	TT	TT	NN	CC	TT	CC	NN	CC	TT	TT	NN	TT	TT	TT	TT
3380906|F|0-63:A>T-63:A>T	A/T	1	48599286	NA	NA	DArT	NA	NA	NA	W	AA	TT	TT	TT	TT	AA	AA	AA	TT	AT	TT	TT	AA	TT	TT	TT	TT	AA	AA	AA	TT	TT	TT	TT	TT	TT	TT	AA	TT	AA	AA	AA	TT	TT	TT	TT	TT	TT	TT
3378616|F|0-63:T>A-63:T>A	T/A	1	49702827	NA	NA	DArT	NA	NA	NA	W	NN	TT	TT	TT	TT	TT	TT	TT	TT	NN	TT	TT	TT	TT	TT	TT	TT	TT	TT	TT	TT	TT	TT	TT	TT	NN	TT	TT	TT	AA	TT	TT	TT	TT	TT	TT	TT	TT	TT
3380209|F|0-63:C>T-63:C>T	C/T	1	47445066	NA	NA	DArT	NA	NA	NA	Y	TT	CC	CC	CC	CC	TT	TT	TT	CC	NN	CC	CC	TT	CC	CC	CC	CC	TT	TT	TT	CC	CC	CC	CC	CC	NN	CC	TT	CC	TT	TT	TT	CC	CC	CC	CC	CC	CC	CC
3375893|F|0-63:C>T-63:C>T	C/T	1	3824172	NA	NA	DArT	NA	NA	NA	Y	TT	CC	CC	CC	CC	NN	TT	TT	CC	CC	CC	CC	TT	CC	CC	CC	CC	TT	TT	TT	CC	CC	CC	CC	CC	CC	CC	TT	CC	TT	TT	TT	CC	CC	CC	CC	CC	CC	CC
8195997|F|0-63:C>A-63:C>A	C/A	1	44039497	NA	NA	DArT	NA	NA	NA	M	CC	CC	CC	CC	CC	CC	CC	CC	CC	CC	CC	CC	CC	CC	CC	CC	CC	CC	CC	CC	CC	CC	CC	CC	CC	CC	CC	CC	CC	CC	CC	CC	CC	CC	CC	CC	NN	CC	CC
8196025|F|0-63:C>A-63:C>A	C/A	1	11591973	NA	NA	DArT	NA	NA	NA	M	CC	CC	CC	CC	CC	CC	CC	CC	CC	NN	NN	CC	CC	CC	CC	CC	CC	CC	CC	CC	CC	CC	CC	CC	CC	CC	CC	CC	CC	CC	CC	CC	CC	CC	NN	NN	NN	CC	CC
100107555|F|0-63:A>G-63:A>G	A/G	1	21309250	NA	NA	DArT	NA	NA	NA	R	NN	GG	GG	NN	GG	NN	NN	NN	GG	NN	NN	GG	NN	GG	GG	GG	GG	NN	AA	AA	GG	GG	GG	GG	GG	GG	GG	NN	GG	NN	NN	AA	GG	GG	GG	NN	NN	NN	GG
8216546|F|0-63:G>A-63:G>A	G/A	1	18968162	NA	NA	DArT	NA	NA	NA	R	AA	GG	GG	GG	GG	AA	AA	AA	GG	GG	GG	GG	AA	GG	GG	GG	GG	AA	AA	AA	GG	GG	NN	GG	GG	NN	GG	AA	GG	AA	AA	AA	GG	GA	NN	GG	GG	GG	GG
100114722|F|0-63:A>C-63:A>C	A/C	1	29886156	NA	NA	DArT	NA	NA	NA	M	NN	AA	AA	AA	AA	CC	CC	CC	AA	NN	AA	NN	CC	AA	AA	AA	AA	CC	NN	CC	AA	AA	AA	NN	AC	AA	NN	CC	AA	NN	NN	CC	AA	AA	NN	AA	AA	AA	AA
16652234|F|0-63:G>A-63:G>A	G/A	1	5317861	NA	NA	DArT	NA	NA	NA	R	AA	GG	GG	GG	GG	NN	AA	AA	GG	NN	GG	GG	AA	GG	GG	GG	GG	NN	AA	AA	GG	GG	GG	GG	GG	GG	GG	AA	GG	AA	NN	AA	GG	GG	GG	GG	GG	GG	NN
3383804|F|0-64:T>G-64:T>G	T/G	1	51073105	NA	NA	DArT	NA	NA	NA	K	GG	TT	TT	TT	TT	GG	GG	GG	TT	TT	TT	TT	GG	TT	TT	TT	TT	GG	GG	GG	TT	TT	TT	TT	TT	TT	TT	GG	TT	GG	GG	GG	TT	TT	TT	TT	TT	TT	TT
100052398|F|0-64:C>T-64:C>T	C/T	1	51931054	NA	NA	DArT	NA	NA	NA	Y	NN	CC	CC	CC	NN	CC	NN	CC	CC	NN	NN	CC	CC	CC	CC	CC	CC	CC	CC	CC	CC	CC	CC	CC	CC	NN	CC	CC	CC	CC	CC	CC	CC	CC	CC	CC	CC	CC	CC
100054438|F|0-64:A>G-64:A>G	A/G	1	21481422	NA	NA	DArT	NA	NA	NA	R	AA	GG	GG	GG	GG	AA	AA	AA	GG	GG	NN	GG	AA	NN	GG	NN	GG	AA	AA	AA	GG	GG	GG	GG	GG	GG	GG	AA	GG	AA	AA	AA	GG	GG	GG	NN	GG	GG	GG
8670269|F|0-64:T>A-64:T>A	T/A	1	42154092	NA	NA	DArT	NA	NA	NA	W	NN	AA	AA	AA	NN	NN	TT	TT	NN	AA	NN	AA	TT	AA	NN	AA	AA	TT	TT	TT	AA	AA	NN	NN	AA	NN	AA	NN	AA	NN	TT	TT	AA	NN	AA	NN	NN	NN	NN
3383657|F|0-64:A>G-64:A>G	A/G	1	42187243	NA	NA	DArT	NA	NA	NA	R	AA	GG	GG	GG	GG	AA	AA	AA	GG	GG	NN	GG	AA	GG	GG	GG	GG	AA	AA	AA	GG	NN	GG	GG	GG	GG	GG	AA	GG	NN	AA	AA	GG	GG	GG	GG	GG	GG	GG
13122088|F|0-64:C>G-64:C>G	C/G	1	51571788	NA	NA	DArT	NA	NA	NA	S	NN	GG	GG	GG	GG	NN	NN	NN	GG	GG	NN	GG	GG	GG	GG	GG	GG	NN	NN	NN	GG	GG	GG	GG	GG	NN	GG	NN	GG	NN	NN	NN	GG	GG	GG	CC	GG	CC	GG
3379247|F|0-64:A>G-64:A>G	A/G	1	6667540	NA	NA	DArT	NA	NA	NA	R	AA	AA	AA	AA	AA	AA	AA	AA	AA	NN	AA	AA	AA	AA	AA	AA	AA	AA	AA	AA	AA	AA	AA	AA	AA	NN	AA	AA	AA	AA	AA	AA	AA	AA	AA	AA	AA	AA	AA
8200458|F|0-64:T>C-64:T>C	T/C	1	37683810	NA	NA	DArT	NA	NA	NA	Y	NN	CC	CC	NN	NN	TT	TT	TT	NN	NN	NN	NN	TT	NN	CC	CC	CC	TT	TT	TT	CC	CC	NN	NN	CC	NN	NN	NN	CC	NN	TT	TT	NN	CC	NN	NN	NN	CC	CC
8211710|F|0-64:C>T-64:C>T	C/T	1	39233327	NA	NA	DArT	NA	NA	NA	Y	NN	CC	CC	CC	CC	CT	TT	CC	CC	CC	NN	CC	TT	CC	CC	CC	CC	TT	TT	CC	CC	CC	CC	CC	CC	CC	CC	TT	CC	TT	TT	CC	CC	CC	CC	CC	CC	CC	CC
3379442|F|0-64:A>G-64:A>G	A/G	1	40887966	NA	NA	DArT	NA	NA	NA	R	AA	GG	GG	GG	GG	AA	AA	AA	GG	NN	NN	GG	AA	GG	GG	GG	GG	AA	AA	AA	GG	GG	GG	GG	GG	GG	GG	AA	GG	AA	AA	AA	GG	GG	GG	GG	GG	GG	GG
3377873|F|0-64:G>T-64:G>T	G/T	1	4847264	NA	NA	DArT	NA	NA	NA	K	TT	GG	GG	GG	GG	GT	GG	TT	GG	GG	NN	GG	GG	GG	GG	GG	GG	GG	TT	TT	GG	GG	GG	GG	GG	GG	GG	GG	GG	TT	TT	TT	GG	GG	GG	GG	GG	GG	GG
3378392|F|0-64:C>A-64:C>A	C/A	1	6232996	NA	NA	DArT	NA	NA	NA	M	CC	AA	AA	AA	AA	CC	CC	CC	AA	AA	AA	AA	CC	AA	AA	AA	AA	CC	CC	CC	AA	AA	AA	AA	AA	AA	AA	CC	AA	CC	CC	CC	AA	CA	AA	NN	AA	AA	AA
8199242|F|0-64:G>A-64:G>A	G/A	1	51489094	NA	NA	DArT	NA	NA	NA	R	GG	GG	GG	GG	GG	GA	GG	GG	GG	GG	NN	GG	GG	GG	GG	GG	GG	GG	GG	GG	GG	GG	GG	GG	GG	GG	GG	GG	GG	GG	GG	GG	GG	GG	GG	AA	GG	GG	GG
13122081|F|0-64:T>C-64:T>C	T/C	1	4737344	NA	NA	DArT	NA	NA	NA	Y	TT	CC	CC	CC	CC	NN	NN	CC	CC	CC	CC	CC	CC	CC	CC	CC	CC	NN	CC	CC	CC	CC	CC	CC	CC	CC	CC	NN	CC	CC	CC	TC	CC	CC	CC	CC	NN	CC	CC
8195833|F|0-64:C>T-64:C>T	C/T	1	3610031	NA	NA	DArT	NA	NA	NA	Y	TT	CC	CC	CC	CC	CT	TT	CC	CC	CT	CC	CC	CT	CC	CC	CC	CC	TT	CC	CC	CC	CC	CC	CC	CC	NN	CC	TT	CC	CC	CC	CT	CC	CT	CC	CC	CC	CC	CC
3366162|F|0-64:A>G-64:A>G	A/G	1	6820433	NA	NA	DArT	NA	NA	NA	R	GG	AA	AA	AA	AA	GG	GG	GG	AA	AG	AA	AG	GG	AA	AA	AA	AA	GG	GG	GG	AA	AA	AA	AA	AA	AA	AA	GG	AA	GG	GG	GG	AA	AA	AA	AA	AA	AA	AA
8671061|F|0-64:C>T-64:C>T	C/T	1	41294040	NA	NA	DArT	NA	NA	NA	Y	NN	CC	CC	CC	CC	NN	NN	NN	CC	CC	CC	CC	NN	CC	CC	CC	CC	TT	TT	NN	CC	CC	CC	CC	CC	CC	CC	NN	CC	NN	NN	TT	CC	CC	CC	CC	CC	CC	CC
3381936|F|0-65:T>G-65:T>G	T/G	1	47279981	NA	NA	DArT	NA	NA	NA	K	TT	GG	GG	GG	GG	TT	TT	TG	GG	GG	GG	GG	TT	GG	GG	GG	GG	TT	TT	TT	GG	GG	GG	GG	GG	GG	GG	TT	GG	TT	TT	TT	GG	GG	GG	GG	GG	GG	GG
3366740|F|0-65:A>T-65:A>T	A/T	1	1593670	NA	NA	DArT	NA	NA	NA	W	AA	AA	AA	AA	AA	AA	TT	AA	AA	NN	NN	AA	AA	AA	AA	AA	AA	AA	TT	AA	AA	AA	AA	AA	AA	AA	AA	AA	AA	AA	TT	AA	AA	AA	AA	NN	AA	AA	AA
3382294|F|0-65:C>T-65:C>T	C/T	1	4225286	NA	NA	DArT	NA	NA	NA	Y	CC	TT	TT	TT	TT	CT	CC	CC	TT	NN	NN	TT	CT	TT	TT	TT	TT	CC	CC	CC	TT	TT	TT	TT	TT	NN	TT	CC	TT	NN	CC	CC	TT	TT	TT	NN	CT	TT	TT
3381324|F|0-65:A>G-65:A>G	A/G	1	5147123	NA	NA	DArT	NA	NA	NA	R	AA	GG	AG	AA	AA	AA	AA	AA	AA	AA	AA	AA	AA	AA	GG	AA	AA	AA	AA	AA	AA	AA	AA	GG	AA	NN	AA	AA	AA	AA	AA	AA	AA	AA	AA	GG	AA	AA	AA
100052704|F|0-65:G>C-65:G>C	G/C	1	1022238	NA	NA	DArT	NA	NA	NA	S	GG	NN	CC	NN	NN	GG	CC	GG	CC	CC	NN	CC	CC	NN	NN	CC	NN	CC	GG	GG	CC	CC	NN	NN	CC	NN	CC	CC	CC	NN	GG	GG	CC	NN	CC	CC	NN	CC	NN
100052824|F|0-65:C>T-65:C>T	C/T	1	41415113	NA	NA	DArT	NA	NA	NA	Y	CC	CC	CC	CC	CC	CC	CC	CC	CC	CC	CC	CC	CC	CC	CC	CC	CC	CC	CC	CC	CC	CC	CC	CC	CC	CC	CC	CC	CC	CC	CC	CC	CC	CC	CC	CC	CC	CC	CC
3379902|F|0-65:G>T-65:G>T	G/T	1	40419745	NA	NA	DArT	NA	NA	NA	K	GG	TT	TT	TT	TT	GG	GG	GG	TT	TT	NN	TT	GG	TT	TT	TT	TT	GG	GG	GG	TT	TT	TT	TT	TT	TT	TT	GG	TT	GG	GG	GG	TT	TT	TT	TT	NN	TT	TT
3382848|F|0-65:C>A-65:C>A	C/A	1	51753992	NA	NA	DArT	NA	NA	NA	M	CC	CC	NN	CC	CC	CC	CC	CC	CC	CC	CC	CC	CC	CC	CC	CC	AA	CC	CC	CC	CC	CC	CC	CC	CA	NN	CC	CC	CC	CC	CC	NN	CC	CC	CC	CC	NN	CC	CC
100055256|F|0-65:A>G-65:A>G	A/G	1	19230284	NA	NA	DArT	NA	NA	NA	R	AA	GG	GG	NN	GG	NN	AA	NN	GG	NN	NN	GG	NN	GG	NN	NN	GG	AA	AA	AA	GG	NN	GG	GG	GG	NN	GG	NN	GG	NN	NN	AA	NN	NN	GG	GG	NN	GG	NN
100059087|F|0-65:C>T-65:C>T	C/T	1	35784780	NA	NA	DArT	NA	NA	NA	Y	NN	CC	NN	NN	CC	CC	CC	NN	CC	NN	NN	CC	CC	CC	CC	CC	CC	CC	CC	CC	CC	CC	CC	CC	CC	NN	CC	NN	NN	CC	CC	CC	CC	CC	NN	CC	CC	CC	CC
3367603|F|0-65:C>A-65:C>A	C/A	1	1441753	NA	NA	DArT	NA	NA	NA	M	NN	CC	CC	CC	CC	NN	NN	NN	CC	CC	CC	CC	NN	CC	CC	CC	CC	NN	NN	NN	CC	CC	CC	CC	CC	NN	CC	NN	CC	NN	NN	NN	CC	CC	CC	CC	CC	CC	CC
16646749|F|0-65:A>G-65:A>G	A/G	1	46590897	NA	NA	DArT	NA	NA	NA	R	AA	AA	AA	AA	AA	AA	AA	AA	AA	AA	AA	AA	AA	AA	AA	AA	AA	AA	AA	AA	AA	AA	NN	AA	AA	AA	AA	AA	AA	AA	AA	AA	AA	AA	AA	AA	AA	AA	AA
3383368|F|0-65:C>G-65:C>G	C/G	1	41348191	NA	NA	DArT	NA	NA	NA	S	CC	GG	GG	GG	GG	CC	CC	CC	GG	GG	NN	GG	CC	GG	GG	GG	GG	CC	CC	CC	GG	GG	GG	GG	GG	NN	GG	CC	GG	CC	CC	CC	GG	GG	GG	GG	GG	NN	NN
3382188|F|0-65:C>T-65:C>T	C/T	1	2604389	NA	NA	DArT	NA	NA	NA	Y	NN	TT	TT	TT	TT	CC	CC	NN	TT	TT	NN	TT	CC	TT	TT	TT	TT	CC	NN	NN	TT	CT	TT	TT	TT	NN	TT	CC	TT	NN	NN	CC	TT	TT	TT	NN	TT	TT	TT
3380491|F|0-65:A>T-65:A>T	A/T	1	983687	NA	NA	DArT	NA	NA	NA	W	AA	TT	TT	TT	TT	AA	AA	AA	TT	TT	TT	TT	AA	TT	TT	TT	TT	AA	AA	AA	TT	TT	TT	TT	TT	TT	TT	AA	TT	NN	AA	AA	TT	TT	TT	TT	TT	TT	TT
3380406|F|0-65:C>T-65:C>T	C/T	1	5180985	NA	NA	DArT	NA	NA	NA	Y	NN	TT	TT	TT	TT	CT	CC	TT	TT	TT	TT	TT	CC	TT	TT	TT	TT	CC	TT	TT	TT	TT	TT	TT	TT	TT	TT	CC	TT	CC	TT	TT	TT	TT	TT	TT	TT	TT	TT
3381022|F|0-65:A>G-65:A>G	A/G	1	27390503	NA	NA	DArT	NA	NA	NA	R	AA	GG	GG	GG	GG	AA	AA	AA	GG	NN	NN	GG	AA	GG	GG	GG	GG	AA	AA	AA	GG	GG	GG	GG	GG	NN	GG	AA	GG	AA	AA	AA	GG	GG	NN	GG	NN	GG	GG
3377342|F|0-65:T>C-65:T>C	T/C	1	3455658	NA	NA	DArT	NA	NA	NA	Y	TT	CC	CC	CC	CC	TC	TT	CC	CC	CC	CC	CC	TC	CC	CC	CC	CC	TT	CC	CC	CC	CC	CC	CC	CC	CC	CC	TT	CC	CC	CC	TC	CC	TC	CC	CC	CC	CC	CC
3367491|F|0-65:A>T-65:A>T	A/T	1	49143616	NA	NA	DArT	NA	NA	NA	W	AA	TT	NN	NN	TT	AA	AA	AA	NN	NN	NN	NN	AA	NN	TT	TT	NN	AA	AA	AA	TT	TT	NN	NN	NN	NN	NN	AA	NN	AA	AA	AA	TT	TT	NN	NN	TT	NN	NN
3383156|F|0-65:C>A-65:C>A	C/A	1	35337910	NA	NA	DArT	NA	NA	NA	M	NN	CC	CC	CC	CC	NN	NN	AA	CC	CC	NN	CC	CC	CC	CC	CC	CC	NN	NN	NN	CC	CC	NN	CC	CC	NN	CC	NN	CC	NN	NN	AA	CC	CC	CC	CC	CC	NN	NN
3366174|F|0-65:T>A-65:T>A	T/A	1	40545362	NA	NA	DArT	NA	NA	NA	W	TT	AA	AA	AA	AA	TT	TT	TT	AA	NN	AA	AA	TT	AA	AA	AA	AA	TT	TT	TT	AA	AA	AA	AA	AA	AA	AA	TT	AA	TT	TT	TT	AA	AA	AA	AA	AA	AA	AA
3381091|F|0-65:G>A-65:G>A	G/A	1	6337167	NA	NA	DArT	NA	NA	NA	R	NN	AA	AA	GG	NN	GG	GG	GG	NN	NN	NN	NN	GG	AA	GG	AA	GA	GG	GG	GG	GA	NN	NN	AA	GG	AA	GG	GG	NN	GG	GG	GG	AA	AA	AA	AA	NN	AA	AA
100110467|F|0-65:C>A-65:C>A	C/A	1	45457486	NA	NA	DArT	NA	NA	NA	M	CC	CC	CC	CC	CC	CC	CC	CC	CC	CC	CC	CC	CC	CC	CC	CC	CC	CC	CC	CC	CC	CC	CC	CC	CC	NN	CC	CC	CC	CA	CC	CC	CC	CC	CC	CC	CC	CC	CC
100112247|F|0-65:C>A-65:C>A	C/A	1	21531867	NA	NA	DArT	NA	NA	NA	M	NN	CC	CC	CC	NN	NN	NN	NN	CC	NN	CC	CC	AA	CC	NN	NN	CC	NN	AA	AA	CC	NN	CC	CC	CC	NN	CC	NN	CC	NN	NN	AA	CC	NN	CC	NN	NN	NN	CC
3370635|F|0-66:C>T-66:C>T	C/T	1	43847040	NA	NA	DArT	NA	NA	NA	Y	CC	CC	CC	CC	CC	CC	CC	CC	CC	CC	NN	CC	CC	NN	CC	NN	CC	CC	CC	CC	CC	CC	CC	CC	CC	NN	CC	CC	CC	CC	CC	CC	CC	CC	CC	NN	CC	NN	CC
3383458|F|0-66:C>T-66:C>T	C/T	1	47279915	NA	NA	DArT	NA	NA	NA	Y	CC	TT	TT	TT	NN	CC	CC	CC	TT	TT	TT	TT	CC	TT	TT	TT	TT	CC	CC	CC	TT	TT	TT	TT	TT	TT	TT	CC	TT	NN	CC	CC	TT	TT	TT	TT	TT	TT	TT
3375297|F|0-66:G>C-66:G>C	G/C	1	43313691	NA	NA	DArT	NA	NA	NA	S	GG	CC	CC	CC	CC	GG	GG	GG	CC	NN	CC	CC	GG	CC	CC	CC	CC	GG	GG	GG	CC	CC	CC	CC	CC	CC	CC	GG	CC	GG	GG	GG	CC	GC	CC	CC	CC	NN	CC
3384544|F|0-66:A>G-66:A>G	A/G	1	42382313	NA	NA	DArT	NA	NA	NA	R	NN	GG	GG	GG	NN	AA	AA	AA	GG	GG	GG	GG	AA	GG	NN	NN	GG	AA	AA	AA	GG	GG	GG	GG	GG	NN	GG	AA	GG	AA	AA	AA	GG	GG	GG	NN	GG	GG	GG
3384162|F|0-66:T>C-66:T>C	T/C	1	51967102	NA	NA	DArT	NA	NA	NA	Y	TT	TT	TT	TC	TT	TT	TT	TT	TT	NN	NN	TT	TT	TT	TT	TT	TT	TT	TT	TT	TT	TT	TT	TT	TT	TC	TT	TT	TT	TT	TT	TT	TT	TT	TT	TT	TT	TT	TT
3372547|F|0-66:T>C-66:T>C	T/C	1	50827067	NA	NA	DArT	NA	NA	NA	Y	NN	TT	TT	TT	TT	NN	NN	NN	TT	NN	TT	TT	NN	TT	TT	TT	TT	NN	NN	NN	TT	TT	TT	TT	TT	NN	TT	NN	TT	NN	NN	CC	TT	TT	TT	TT	TT	TT	TT
8201539|F|0-66:G>A-66:G>A	G/A	1	1396529	NA	NA	DArT	NA	NA	NA	R	AA	GG	GG	GG	GG	AA	NN	AA	GG	GG	GG	GG	AA	GG	GG	GG	GG	AA	NN	AA	GG	GG	GG	GG	GG	GG	GG	AA	GG	AA	AA	AA	GG	GA	GG	GG	GG	GG	GG
3381561|F|0-66:C>G-66:C>G	C/G	1	26883166	NA	NA	DArT	NA	NA	NA	S	CC	CG	GG	CG	CG	CC	CC	CC	CG	CG	NN	CG	CC	GG	CG	CG	CG	CC	CC	CC	CG	CG	CG	CG	CG	NN	CG	CC	GG	CC	CC	CC	CG	GG	CG	CG	CC	CG	GG
3375027|F|0-66:C>A-66:C>A	C/A	1	2350899	NA	NA	DArT	NA	NA	NA	M	CC	AA	AA	AA	AA	CA	AA	CC	AA	NN	NN	AA	CA	AA	AA	AA	AA	CC	CC	CC	AA	AA	NN	AA	AA	AA	AA	CC	AA	AA	CC	CC	AA	NN	AA	AA	NN	AA	AA
3381496|F|0-66:A>G-66:A>G	A/G	1	1095156	NA	NA	DArT	NA	NA	NA	R	NN	AA	AA	AA	AA	AA	GG	AA	AA	AA	AA	AA	AA	AA	AA	AA	AA	AA	AA	AA	AA	AA	AA	AA	AA	NN	AA	AA	AA	AA	AA	AA	AA	AA	AA	AA	AA	AA	AA
16649097|F|0-66:A>C-66:A>C	A/C	1	33844088	NA	NA	DArT	NA	NA	NA	M	NN	NN	AC	CC	CC	CC	CC	CC	CC	NN	CC	CC	CC	NN	CC	CC	CC	CC	CC	CC	CC	CC	NN	CC	CC	AA	CC	CC	CC	NN	CC	CC	CC	CC	CC	NN	NN	CC	CC
8208316|F|0-66:G>A-66:G>A	G/A	1	50331394	NA	NA	DArT	NA	NA	NA	R	NN	GG	GG	GG	GG	NN	NN	NN	GG	GG	GG	GG	NN	GG	GG	GG	GG	NN	NN	NN	GG	GG	GG	GG	GG	GG	GG	NN	GG	NN	NN	NN	GG	GG	GG	GG	GG	GG	GG
3383672|F|0-66:T>C-66:T>C	T/C	1	560693	NA	NA	DArT	NA	NA	NA	Y	TT	CC	CC	CC	CC	TT	TT	TT	CC	TT	CC	CC	TT	CC	CC	CC	CC	TT	TT	TT	TC	TT	CC	CC	CC	NN	TT	TT	CC	TT	TT	TT	CC	CC	CC	CC	CC	CC	CC
3383706|F|0-66:G>C-66:G>C	G/C	1	46431972	NA	NA	DArT	NA	NA	NA	S	CC	GG	GG	GG	GG	GC	CC	CC	GG	GG	NN	GG	CC	GG	GG	GG	GG	CC	CC	CC	GG	GG	GG	GG	GG	NN	GG	CC	GG	CC	CC	CC	GG	GG	GG	GG	GG	GG	GG
8211781|F|0-66:A>T-66:A>T	A/T	1	49885636	NA	NA	DArT	NA	NA	NA	W	NN	AA	AA	AA	AA	TT	TT	NN	AA	AA	AA	AA	NN	AA	AA	AA	AA	TT	TT	NN	AA	AA	AA	AA	AA	AA	AA	NN	AA	TT	TT	TT	AA	AA	AA	AA	AA	AA	AA
100089972|F|0-66:C>T-66:C>T	C/T	1	46105964	NA	NA	DArT	NA	NA	NA	Y	NN	TT	TT	CC	NN	NN	CC	CC	NN	CC	CC	TT	CC	CC	TT	TT	TT	NN	CC	CC	CC	CC	TT	CC	CT	CC	TT	CC	NN	CC	CC	CC	TT	TT	CC	CC	NN	NN	CT
3378679|F|0-66:T>C-66:T>C	T/C	1	3791550	NA	NA	DArT	NA	NA	NA	Y	TT	CC	CC	CC	CC	TT	TT	TT	CC	CC	NN	CC	TT	CC	CC	CC	CC	TT	TT	TT	CC	CC	CC	CC	CC	CC	CC	TT	CC	TT	TT	TT	CC	TC	CC	CC	CC	CC	CC
3366946|F|0-66:C>G-66:C>G	C/G	1	38893131	NA	NA	DArT	NA	NA	NA	S	GG	CC	CC	CC	CC	GG	GG	GG	CC	CG	CC	CC	GG	CC	CC	CC	CC	GG	GG	GG	CC	CC	CC	CC	CC	CC	CC	GG	CC	GG	GG	GG	CC	CC	CC	CC	CC	CC	CC
3382055|F|0-66:T>A-66:T>A	T/A	1	38083242	NA	NA	DArT	NA	NA	NA	W	NN	TT	TT	TT	TT	TT	TT	TT	TT	TT	TT	TT	TT	TT	TT	TT	TT	TT	TT	TT	TT	TT	NN	TT	TT	TT	TT	TT	TT	NN	TT	NN	TT	TT	AA	TT	TT	TT	TT
3384553|F|0-66:C>T-66:C>T	C/T	1	43243664	NA	NA	DArT	NA	NA	NA	Y	NN	TT	TT	TT	TT	CC	CC	CC	TT	TT	NN	TT	CC	TT	TT	TT	TT	CC	CC	CC	TT	TT	NN	TT	TT	NN	TT	CC	TT	CC	CC	CC	TT	TT	TT	TT	TT	TT	TT
100118330|F|0-66:A>G-66:A>G	A/G	1	16754633	NA	NA	DArT	NA	NA	NA	R	NN	GG	GG	GG	GG	GG	NN	NN	GG	NN	NN	GG	AA	GG	GG	GG	GG	AA	GG	NN	GG	GG	NN	NN	GG	NN	GG	GG	GG	NN	GG	NN	GG	NN	NN	NN	NN	NN	GG
3381697|F|0-67:T>G-67:T>G	T/G	1	1636149	NA	NA	DArT	NA	NA	NA	K	NN	GG	GG	TT	TT	TT	TT	TT	TT	TG	TT	GG	NN	TG	GG	GG	GG	NN	TT	TT	TT	TT	TT	GG	GG	TT	TT	TT	TG	NN	NN	TT	GG	TT	TT	GG	TT	TT	GG
3382097|F|0-67:A>G-67:A>G	A/G	1	605138	NA	NA	DArT	NA	NA	NA	R	AA	GG	GG	GG	GG	AA	AA	AA	GG	NN	NN	GG	AA	GG	GG	GG	GG	AA	AA	AA	GG	GG	GG	GG	GG	GG	GG	AA	GG	AA	AA	AA	GG	GG	GG	GG	GG	GG	GG
3372088|F|0-67:G>A-67:G>A	G/A	1	34834916	NA	NA	DArT	NA	NA	NA	R	NN	AA	AA	AA	AA	GG	GG	GG	AA	NN	AA	AA	GG	AA	AA	NN	AA	GG	GG	GG	AA	AA	AA	AA	AA	AA	AA	GG	AA	GG	GG	GG	AA	AA	AA	NN	AA	NN	AA
8214192|F|0-67:G>A-67:G>A	G/A	1	41729904	NA	NA	DArT	NA	NA	NA	R	AA	GG	GG	GG	GG	AA	AA	AA	GG	GG	GG	GG	AA	GG	GG	GG	GG	AA	AA	AA	GG	GG	GG	GG	GG	GG	GG	AA	GG	AA	AA	AA	GG	GG	GG	GG	GG	GG	GG
3380141|F|0-67:A>G-67:A>G	A/G	1	48088918	NA	NA	DArT	NA	NA	NA	R	AG	GG	GG	GG	GG	AA	AA	AA	GG	GG	GG	GG	AA	GG	GG	GG	GG	AA	AA	AA	GG	GG	GG	GG	GG	NN	GG	AA	GG	NN	AA	AA	GG	GG	GG	GG	GG	GG	GG
100053954|F|0-67:T>A-67:T>A	T/A	1	49482117	NA	NA	DArT	NA	NA	NA	W	TT	TT	TT	TT	TT	TT	TT	TT	TT	TT	TT	TT	TT	TT	TT	TT	TT	TT	TT	TT	TT	TT	NN	TT	TT	NN	TT	TT	TT	TT	TT	TT	TT	TT	TT	TT	NN	TT	TT
100055199|F|0-67:G>T-67:G>T	G/T	1	39765027	NA	NA	DArT	NA	NA	NA	K	NN	TT	TT	NN	NN	GG	NN	GG	TT	NN	NN	TT	GG	TT	NN	NN	TT	GG	GG	GG	TT	TT	NN	NN	TT	NN	NN	GG	TT	NN	GG	GG	NN	NN	TT	NN	NN	TT	NN
3378797|F|0-67:G>T-67:G>T	G/T	1	47228433	NA	NA	DArT	NA	NA	NA	K	GG	GG	GG	GG	GG	GG	GG	GG	GG	NN	GG	GG	GG	GG	GG	GG	GG	GG	GG	GG	GG	GG	GG	GG	GG	GG	GG	GG	GG	GG	GG	GG	GG	GG	GG	GG	GG	GG	GG
100058679|F|0-67:T>G-67:T>G	T/G	1	38885473	NA	NA	DArT	NA	NA	NA	K	GG	NN	NN	GG	NN	NN	NN	GG	GG	NN	NN	GG	GG	GG	NN	GG	GG	GG	GG	GG	GG	GG	NN	NN	GG	NN	NN	GG	GG	GG	GG	GG	NN	GG	NN	NN	NN	NN	GG
100059200|F|0-67:C>T-67:C>T	C/T	1	33194465	NA	NA	DArT	NA	NA	NA	Y	CC	CC	CC	NN	CC	NN	NN	CC	NN	NN	NN	CC	CC	CC	CC	CC	CC	NN	NN	CC	CC	CC	CC	CC	CC	NN	CC	NN	CC	NN	CC	CC	CC	CC	NN	NN	NN	TT	NN
3384336|F|0-67:A>G-67:A>G	A/G	1	51318813	NA	NA	DArT	NA	NA	NA	R	NN	AA	AA	AA	AA	NN	NN	NN	AA	AA	AA	AA	NN	AA	AA	AA	AA	NN	NN	NN	AA	AA	NN	AA	AA	AA	AA	NN	AA	NN	NN	NN	AA	AA	AA	NN	AA	AA	AA
8207703|F|0-67:A>T-67:A>T	A/T	1	15161405	NA	NA	DArT	NA	NA	NA	W	TT	TT	TT	TT	TT	TT	TT	TT	TT	TT	TT	TT	TT	TT	TT	TT	TT	NN	TT	TT	TT	TT	TT	TT	TT	NN	TT	TT	TT	TT	TT	TT	TT	TT	TT	TT	TT	TT	TT
3384335|F|0-67:G>A-67:G>A	G/A	1	48614032	NA	NA	DArT	NA	NA	NA	R	GG	AA	AA	AA	AA	GG	GG	GG	AA	GA	AA	AA	GG	AA	AA	AA	AA	GG	GG	GG	AA	AA	AA	AA	AA	AA	AA	GG	AA	GG	GG	GG	AA	AA	AA	AA	AA	AA	AA
100080031|F|0-67:T>G-67:T>G	T/G	1	19925564	NA	NA	DArT	NA	NA	NA	K	GG	GG	GG	GG	GG	GG	GG	NN	GG	NN	NN	GG	TT	GG	NN	NN	GG	GG	NN	NN	GG	GG	GG	GG	GG	NN	GG	GG	GG	GG	NN	NN	GG	GG	GG	GG	GG	GG	GG
8176535|F|0-67:T>G-67:T>G	T/G	1	10577805	NA	NA	DArT	NA	NA	NA	K	TT	TT	TT	TT	GG	TT	TT	TT	TT	TT	TT	TT	TT	TT	TT	TG	TG	TT	TT	TT	TT	TT	TT	TT	TG	NN	GG	TT	GG	TT	TT	TT	TT	TT	TT	TT	GG	NN	TT
8208493|F|0-67:G>A-67:G>A	G/A	1	1730318	NA	NA	DArT	NA	NA	NA	R	GG	GG	GG	GG	GG	GA	GG	GG	GG	GG	NN	GG	GG	GG	GG	GG	GG	AA	AA	GG	GG	GG	GG	GG	GG	NN	GG	GG	GG	GA	AA	GA	GG	GG	GG	GG	GG	GG	GG
100087983|F|0-67:C>T-67:C>T	C/T	1	4992429	NA	NA	DArT	NA	NA	NA	Y	NN	CC	CC	CC	CC	NN	NN	TT	NN	NN	NN	CC	NN	NN	NN	NN	CC	NN	TT	TT	CC	CC	CC	CC	CC	NN	CC	NN	CC	NN	TT	TT	CC	CC	CC	NN	NN	CC	NN
8214096|F|0-67:T>A-67:T>A	T/A	1	158953	NA	NA	DArT	NA	NA	NA	W	NN	AA	AA	AA	AA	TT	TT	NN	AA	AA	AA	AA	NN	AA	AA	AA	AA	TT	NN	NN	AA	AA	AA	AA	AA	AA	AA	NN	AA	NN	NN	TT	AA	AA	AA	AA	AA	AA	AA
8198378|F|0-67:C>A-67:C>A	C/A	1	46915524	NA	NA	DArT	NA	NA	NA	M	CC	CC	CC	CC	CC	CA	CC	CC	CC	CC	CC	CC	CC	CC	CC	CC	CC	CC	CC	CC	CC	CC	CC	CC	CC	CC	CC	CC	CC	CC	CC	CC	CC	CC	CC	CC	CC	CC	CC
3377386|F|0-67:A>G-67:A>G	A/G	1	50863710	NA	NA	DArT	NA	NA	NA	R	AA	AA	AA	AA	AA	AA	AA	AA	AA	NN	NN	AA	AA	AA	AA	AA	AA	AA	AA	AA	AA	AA	AA	AA	AA	AA	AA	AA	AA	AA	AA	AG	AA	AA	AA	AA	AA	AA	AA
3378079|F|0-67:A>T-67:A>T	A/T	1	27389039	NA	NA	DArT	NA	NA	NA	W	AA	TT	TT	TT	TT	AA	AA	AA	TT	NN	NN	TT	AA	TT	TT	TT	TT	AA	AA	AA	TT	TT	TT	TT	TT	TT	TT	AA	TT	AA	AA	AA	TT	TT	TT	TT	TT	TT	TT
3378919|F|0-67:C>A-67:C>A	C/A	1	51484943	NA	NA	DArT	NA	NA	NA	M	AA	CC	CC	CC	CC	CC	NN	AA	CC	CC	CC	CC	AA	CC	CC	CC	CC	AA	NN	AA	CC	CC	CC	CC	CC	NN	CC	NN	CC	NN	AA	NN	CC	CA	CC	NN	NN	CC	CC
3375306|F|0-67:G>A-67:G>A	G/A	1	5980010	NA	NA	DArT	NA	NA	NA	R	GG	NN	AA	AA	AA	GG	GG	GG	AA	AA	NN	AA	GG	AA	AA	AA	AA	GG	GG	GG	AA	AA	NN	NN	AA	AA	AA	GG	AA	GG	GG	GG	AA	NN	NN	AA	AA	AA	AA
100110156|F|0-67:C>A-67:C>A	C/A	1	24201331	NA	NA	DArT	NA	NA	NA	M	NN	CC	CC	NN	CC	NN	NN	NN	CC	CC	CC	CC	NN	CC	NN	NN	CC	NN	NN	NN	CC	CC	NN	CC	CC	NN	CC	NN	CC	NN	NN	NN	CC	CC	CC	NN	CC	CC	CC
3368151|F|0-67:C>A-67:C>A	C/A	1	50537564	NA	NA	DArT	NA	NA	NA	M	NN	CC	CC	CC	CC	NN	NN	AA	CC	NN	NN	CC	NN	CC	CC	CC	CC	NN	AA	AA	CC	CC	CC	CC	CC	NN	CC	NN	CC	NN	AA	NN	CC	CC	CC	CC	CC	CC	CC
3379752|F|0-68:A>C-68:A>C	A/C	1	34461597	NA	NA	DArT	NA	NA	NA	M	AA	CC	CC	CC	CC	AA	AA	AA	CC	CC	NN	CC	AA	CC	CC	CC	CC	AA	AA	AA	CC	CC	CC	CC	CC	CC	CC	AA	CC	AA	AA	AA	CC	AC	CC	NN	NN	CC	CC
3384033|F|0-68:C>G-68:C>G	C/G	1	34240428	NA	NA	DArT	NA	NA	NA	S	CC	GG	GG	GG	GG	NN	CC	CC	GG	GG	GG	GG	CC	GG	GG	GG	GG	CC	CC	CC	GG	GG	GG	GG	GG	GG	GG	CC	GG	CC	CC	CC	GG	GG	NN	GG	GG	GG	GG
3383600|F|0-68:T>C-68:T>C	T/C	1	6017454	NA	NA	DArT	NA	NA	NA	Y	NN	TT	NN	NN	CC	TT	TT	TT	CC	TC	NN	CC	TT	CC	CC	NN	CC	TT	TT	TT	TC	CC	CC	TT	CC	NN	TT	TT	CC	TT	NN	TT	NN	TT	NN	NN	CC	NN	CC
3375037|F|0-68:A>G-68:A>G	A/G	1	338434	NA	NA	DArT	NA	NA	NA	R	NN	AA	AA	AA	AA	NN	NN	NN	AA	NN	NN	AA	NN	AA	AA	AA	AA	NN	NN	NN	AA	AA	NN	AA	AA	AA	AA	NN	AA	NN	NN	NN	AA	AA	AA	AA	AA	AA	AA
3379604|F|0-68:G>A-68:G>A	G/A	1	297767	NA	NA	DArT	NA	NA	NA	R	AA	GG	GG	GG	GG	GA	GG	AA	GG	GG	GG	GG	GG	GG	GG	GG	GG	GG	AA	AA	GG	GG	GG	GG	GG	GG	GG	GG	GG	GG	AA	GA	GG	GG	GG	GG	GG	GG	GG
100080449|F|0-68:C>T-68:C>T	C/T	1	33270959	NA	NA	DArT	NA	NA	NA	Y	NN	CC	NN	CC	CC	NN	CC	CC	NN	NN	CC	NN	CC	CC	CC	NN	CC	CC	CC	CC	CC	CC	NN	NN	CC	NN	CC	CC	NN	NN	NN	NN	NN	CC	CC	CC	NN	NN	CC
3384318|F|0-68:T>A-68:T>A	T/A	1	1979903	NA	NA	DArT	NA	NA	NA	W	TT	TT	TT	TT	TT	TT	NN	TT	TT	TT	NN	NN	TT	TT	NN	TT	TT	TT	TT	TT	TT	TT	TT	NN	TT	NN	TT	TT	TT	TT	TT	TT	TT	TT	TT	TT	TT	NN	TT
100081995|F|0-68:T>C-68:T>C	T/C	1	13814901	NA	NA	DArT	NA	NA	NA	Y	TT	CC	CC	CC	CC	NN	TT	TT	CC	NN	NN	CC	TC	NN	CC	CC	CC	NN	TC	TT	CC	CC	CC	CC	CC	CC	NN	NN	CC	CC	TT	TT	CC	CC	NN	CC	NN	CC	CC
3371477|F|0-68:C>T-68:C>T	C/T	1	45514642	NA	NA	DArT	NA	NA	NA	Y	TT	CC	CC	CC	CC	TT	TT	TT	CC	CC	NN	CC	TT	CC	CC	CC	CC	TT	TT	TT	CC	CT	CC	CC	CC	CC	CC	TT	CC	TT	TT	TT	CC	CC	CC	CC	CC	CC	CC
3379687|F|0-68:C>A-68:C>A	C/A	1	44166145	NA	NA	DArT	NA	NA	NA	M	NN	CC	CC	CC	CC	NN	AA	AA	CC	NN	CC	CC	AA	CC	CC	CC	CC	AA	AA	NN	CC	CC	CC	CC	CC	CC	CC	NN	CC	NN	NN	NN	CC	CC	CC	CC	CC	CC	CC
3378036|F|0-68:T>C-68:T>C	T/C	1	49733388	NA	NA	DArT	NA	NA	NA	Y	CC	TT	TT	TT	TT	TC	TC	TC	TT	TT	TT	TT	TC	TT	TT	TT	TT	TC	TC	TC	TT	TT	TT	TT	TT	TT	TT	TC	TT	TT	TC	TC	TT	TT	TT	TT	TT	TT	TC
3378596|F|0-68:G>A-68:G>A	G/A	1	47657187	NA	NA	DArT	NA	NA	NA	R	GG	AA	AA	AA	AA	GG	GG	GG	AA	GA	AA	AA	GG	AA	AA	AA	AA	GG	GG	GG	AA	GA	AA	AA	AA	NN	AA	GG	AA	GG	GG	GG	AA	GA	AA	AA	AA	AA	AA
16653770|F|0-68:T>A-68:T>A	T/A	1	29432610	NA	NA	DArT	NA	NA	NA	W	TT	TT	TT	TT	TT	TT	TT	TT	TT	NN	TT	TT	TT	TT	TT	TT	TT	TT	TT	TT	TT	TT	TT	TT	TT	NN	TT	TT	TT	TT	TT	TT	TT	TT	TT	TT	TT	TT	TT
8212281|F|0-68:G>A-68:G>A	G/A	1	22055147	NA	NA	DArT	NA	NA	NA	R	NN	GG	GG	GG	GG	NN	NN	NN	GG	NN	NN	GG	NN	GG	GG	GG	GG	NN	NN	NN	GG	GG	GG	GG	GG	GG	GG	NN	NN	NN	NN	NN	GG	GG	GG	NN	NN	GG	NN
100110214|F|0-68:A>G-68:A>G	A/G	1	17265280	NA	NA	DArT	NA	NA	NA	R	NN	GG	GG	GG	GG	NN	NN	NN	GG	GG	GG	GG	NN	NN	NN	NN	GG	NN	NN	NN	GG	GG	GG	GG	GG	GG	GG	NN	GG	NN	NN	NN	GG	GG	GG	GG	GG	GG	GG
3368466|F|0-5:C>T-5:C>T	C/T	2	3250836	NA	NA	DArT	NA	NA	NA	Y	TT	CC	CC	CC	CC	TT	TT	TT	CC	CT	CC	CC	TT	CC	CC	CC	CC	TT	TT	TT	CC	CC	CC	CC	CT	CC	CC	TT	CC	TT	TT	TT	CC	CT	CC	CC	CC	CC	CC
3375454|F|0-5:C>T-5:C>T	C/T	2	11098546	NA	NA	DArT	NA	NA	NA	Y	TT	CC	CC	CC	CC	TT	TT	TT	CC	NN	CC	CC	TT	CC	CC	CC	CC	TT	TT	TT	CC	CC	CC	CC	CC	CC	CC	TT	CC	TT	TT	TT	CC	CC	CC	CC	CC	CC	CC
100054049|F|0-5:A>G-5:A>G	A/G	2	10504547	NA	NA	DArT	NA	NA	NA	R	AA	GG	GG	GG	GG	NN	NN	AA	GG	NN	NN	GG	AA	GG	GG	GG	GG	NN	AA	AA	GG	GG	NN	GG	GG	NN	GG	AA	GG	NN	AA	AA	GG	NN	GG	GG	NN	NN	GG
3374479|F|0-5:A>G-5:A>G	A/G	2	37885855	NA	NA	DArT	NA	NA	NA	R	NN	GG	GG	GG	GG	NN	NN	NN	GG	GG	GG	GG	AA	GG	GG	GG	GG	NN	NN	NN	GG	GG	GG	GG	GG	GG	GG	NN	GG	NN	NN	NN	GG	AG	GG	GG	GG	GG	GG
3367520|F|0-5:T>C-5:T>C	T/C	2	47951429	NA	NA	DArT	NA	NA	NA	Y	TT	CC	CC	TT	CC	TT	TT	TT	CC	CC	CC	TT	TT	CC	CC	NN	CC	TT	TT	TT	TC	CC	NN	CC	CC	NN	TT	TT	CC	TT	TT	TT	CC	CC	TT	TC	NN	CC	TT
100059399|F|0-5:C>T-5:C>T	C/T	2	5115335	NA	NA	DArT	NA	NA	NA	Y	NN	NN	TT	TT	NN	NN	CC	CC	TT	TT	TT	TT	CC	NN	NN	TT	NN	CC	CC	CC	TT	TT	TT	TT	TT	TT	TT	NN	NN	CC	CC	CC	NN	NN	NN	TT	TT	NN	TT
3375618|F|0-5:A>G-5:A>G	A/G	2	24357033	NA	NA	DArT	NA	NA	NA	R	NN	AA	AA	AA	AA	GG	NN	GG	AA	AG	AA	AA	GG	AA	AA	AA	AA	NN	GG	GG	AA	AA	AA	AA	AA	AA	AA	GG	AA	NN	GG	GG	AA	AA	AA	AA	AA	AA	AA
3381020|F|0-5:C>A-5:C>A	C/A	2	8316847	NA	NA	DArT	NA	NA	NA	M	NN	NN	NN	AA	AA	CC	CC	CC	AA	NN	AA	AA	CC	AA	AA	AA	AA	CC	CC	CC	AA	AA	AA	AA	AA	NN	AA	CC	AA	NN	CC	CC	AA	AA	AA	AA	NN	NN	NN
3378990|F|0-5:A>C-5:A>C	A/C	2	41158855	NA	NA	DArT	NA	NA	NA	M	NN	CC	CC	CC	NN	AA	AA	AA	CC	NN	NN	CC	NN	NN	CC	CC	CC	AA	AA	AA	CC	CC	CC	CC	CC	CC	CC	NN	CC	CC	AA	NN	CC	CC	CC	CC	CC	CC	CC
3378727|F|0-5:A>C-5:A>C	A/C	2	42320201	NA	NA	DArT	NA	NA	NA	M	AA	CC	CC	CC	CC	AA	AA	AA	CC	CC	CC	CC	AA	CC	CC	CC	CC	AA	AA	AA	CC	CC	CC	CC	CC	CC	CC	AA	CC	AA	AA	AA	CC	CC	CC	CC	CC	CC	CC
3384198|F|0-5:T>C-5:T>C	T/C	2	39943498	NA	NA	DArT	NA	NA	NA	Y	TT	CC	CC	CC	CC	TT	TT	TT	CC	CC	CC	CC	TT	CC	CC	CC	CC	TT	TT	TT	CC	CC	CC	CC	CC	NN	CC	TT	CC	TT	TT	TT	CC	TC	CC	CC	CC	CC	CC
3382461|F|0-5:T>G-5:T>G	T/G	2	10300835	NA	NA	DArT	NA	NA	NA	K	NN	TT	TT	TT	TT	TT	TT	TT	TT	NN	NN	TT	TT	NN	TT	TT	TT	NN	TT	TT	TT	TT	NN	TT	TT	NN	TT	TT	TT	TT	TT	TT	TT	TT	TT	TT	NN	TT	NN
3369039|F|0-5:C>T-5:C>T	C/T	2	27391568	NA	NA	DArT	NA	NA	NA	Y	NN	CC	CC	CC	CC	TT	TT	NN	CC	NN	NN	CC	TT	CC	CC	CC	CC	TT	TT	NN	CT	CC	CC	TT	CC	NN	CC	TT	CC	NN	NN	TT	CC	CC	TT	CC	NN	TT	CC
3374148|F|0-5:C>T-5:C>T	C/T	2	26718290	NA	NA	DArT	NA	NA	NA	Y	NN	CC	CC	CC	NN	TT	TT	NN	NN	CC	CC	CC	NN	CC	CC	NN	CC	NN	NN	NN	CC	CC	NN	CC	CC	CC	CC	NN	CC	NN	NN	TT	CC	CC	CC	CC	NN	CC	NN
13122040|F|0-5:T>C-5:T>C	T/C	2	3360486	NA	NA	DArT	NA	NA	NA	Y	TT	CC	CC	CC	CC	TT	NN	TT	CC	CC	CC	CC	TT	CC	CC	NN	CC	NN	NN	TT	CC	CC	CC	CC	TC	NN	CC	NN	CC	TT	NN	TT	CC	CC	CC	CC	CC	CC	CC
100080331|F|0-5:T>G-5:T>G	T/G	2	13506314	NA	NA	DArT	NA	NA	NA	K	NN	GG	GG	NN	NN	TT	TT	NN	NN	NN	NN	GG	NN	GG	GG	NN	GG	TT	NN	NN	GG	GG	GG	GG	GG	NN	GG	TT	NN	NN	NN	TT	NN	GG	GG	NN	NN	GG	NN
100085770|F|0-5:A>G-5:A>G	A/G	2	24675024	NA	NA	DArT	NA	NA	NA	R	GG	NN	AA	NN	NN	AA	NN	NN	AA	NN	NN	NN	NN	AA	NN	NN	AA	NN	AA	NN	AA	AA	NN	NN	AA	AA	NN	NN	AA	GG	AA	GG	NN	AA	AA	NN	NN	AA	NN
3381256|F|0-5:C>T-5:C>T	C/T	2	9486030	NA	NA	DArT	NA	NA	NA	Y	CC	CC	CC	CC	CC	CC	CC	CC	CC	NN	NN	CC	CC	CC	CC	CC	CC	CC	CC	CC	CC	TT	CC	CC	CC	NN	CC	CC	CC	CC	CC	CC	CC	CC	CC	CC	NN	CC	CC
100086010|F|0-5:A>C-5:A>C	A/C	2	16617013	NA	NA	DArT	NA	NA	NA	M	NN	NN	CC	CC	NN	AA	AA	NN	NN	NN	NN	CC	CC	CC	CC	NN	CC	CC	NN	NN	CC	CC	NN	CC	CC	NN	CC	AA	CC	NN	AA	NN	NN	NN	CC	CC	NN	CC	NN
3380743|F|0-5:G>T-5:G>T	G/T	2	3432347	NA	NA	DArT	NA	NA	NA	K	GG	GG	GG	GG	GG	TT	GG	GG	GG	GG	NN	GG	GG	GG	GG	GG	GG	TT	TT	GG	GG	GG	GG	GG	GG	GG	GG	GG	GG	GG	TT	GT	GG	GG	GG	NN	NN	GG	GG
8197481|F|0-5:C>G-5:C>G	C/G	2	33613426	NA	NA	DArT	NA	NA	NA	S	NN	GG	GG	GG	GG	NN	NN	CC	NN	NN	NN	GG	CC	GG	NN	GG	GG	NN	CC	CC	GG	GG	NN	NN	GG	NN	GG	CC	NN	CC	CC	NN	GG	GG	GG	NN	NN	NN	NN
8208945|F|0-5:T>A-5:T>A	T/A	2	47051803	NA	NA	DArT	NA	NA	NA	W	NN	AA	AA	AA	AA	TT	NN	TT	AA	AA	AA	AA	TA	AA	AA	AA	AA	TT	TT	NN	AA	AA	AA	AA	AA	NN	AA	TT	AA	TT	TT	TT	AA	AA	AA	NN	NN	AA	AA
16647332|F|0-5:C>G-5:C>G	C/G	2	18993058	NA	NA	DArT	NA	NA	NA	S	NN	CC	CC	CC	CC	NN	NN	NN	CC	NN	NN	CC	NN	CG	CC	CC	CC	NN	NN	NN	CC	CC	NN	NN	CC	NN	CC	NN	CC	NN	NN	NN	CC	CC	CC	NN	NN	CC	CC
8206815|F|0-5:A>G-5:A>G	A/G	2	44243028	NA	NA	DArT	NA	NA	NA	R	AA	GG	GG	GG	GG	AA	AA	AA	GG	NN	NN	GG	AA	GG	GG	GG	GG	NN	AA	AA	NN	NN	GG	NN	GG	NN	GG	AA	GG	AA	AA	AA	GG	GG	NN	NN	GG	GG	GG
8212173|F|0-5:C>T-5:C>T	C/T	2	30364338	NA	NA	DArT	NA	NA	NA	Y	NN	TT	TT	TT	TT	CC	NN	CC	NN	NN	NN	TT	CC	TT	TT	TT	TT	CC	CC	CC	TT	TT	NN	NN	TT	NN	NN	CC	TT	NN	CC	CC	TT	TT	NN	NN	NN	TT	NN
8214633|F|0-5:A>T-5:A>T	A/T	2	24169571	NA	NA	DArT	NA	NA	NA	W	NN	TT	TT	AA	AA	AA	AA	AA	NN	NN	NN	TT	AA	AT	TT	AA	AA	AA	AA	AA	TT	TT	NN	NN	AA	NN	TT	NN	AA	NN	AA	AA	TT	AT	AA	TT	NN	NN	AA
3375743|F|0-5:A>G-5:A>G	A/G	2	26631518	NA	NA	DArT	NA	NA	NA	R	GG	AA	AA	AA	NN	NN	NN	GG	AA	AA	AA	AA	GG	AA	AA	AA	AA	NN	GG	GG	AA	AA	NN	AA	AA	NN	AA	GG	AA	GG	GG	GG	AA	AG	AA	NN	NN	AA	AA
100094682|F|0-5:T>C-5:T>C	T/C	2	22036307	NA	NA	DArT	NA	NA	NA	Y	TT	NN	NN	NN	NN	TT	TT	TT	NN	NN	NN	TT	TT	NN	TT	NN	TT	TT	TT	TT	NN	TT	NN	NN	TT	NN	TT	TT	NN	NN	TT	TT	NN	NN	NN	NN	NN	NN	NN
3377596|F|0-5:T>A-5:T>A	T/A	2	45229563	NA	NA	DArT	NA	NA	NA	W	TT	NN	NN	AA	NN	TT	TT	TT	NN	NN	NN	NN	TT	NN	NN	NN	NN	TT	TT	TT	NN	NN	NN	NN	TT	NN	NN	TT	NN	TT	TT	TT	NN	NN	NN	NN	NN	NN	NN
3372490|F|0-5:C>T-5:C>T	C/T	2	39943497	NA	NA	DArT	NA	NA	NA	Y	TT	CC	CC	CC	CC	TT	TT	TT	CC	CC	CC	CC	TT	CC	CC	CC	CC	TT	TT	TT	CC	CC	CC	CC	CC	CC	CC	TT	CC	TT	TT	TT	CC	CT	CC	CC	CC	CC	CC
3365860|F|0-5:G>A-5:G>A	G/A	2	26384092	NA	NA	DArT	NA	NA	NA	R	NN	GG	GG	GG	GG	AA	AA	GG	GG	NN	GG	GG	GG	GG	GG	GG	GG	AA	GG	GG	GG	GG	GG	GG	GG	GG	GG	GG	GG	GG	GG	GA	GG	GG	GG	NN	GG	GG	GG
3381590|F|0-5:A>G-5:A>G	A/G	2	23518326	NA	NA	DArT	NA	NA	NA	R	NN	NN	AA	AA	AA	NN	NN	GG	AA	NN	AA	AA	GG	AA	NN	NN	AA	NN	GG	NN	AA	AA	NN	AA	AA	AA	AA	GG	AA	GG	GG	NN	AA	AA	AA	NN	AA	AA	AA
16654481|F|0-5:T>C-5:T>C	T/C	2	24439941	NA	NA	DArT	NA	NA	NA	Y	TC	TT	TT	TT	TT	NN	CC	TC	TT	NN	NN	TT	CC	TT	TT	TT	TT	CC	CC	CC	TT	TT	TT	TT	TT	TT	TT	CC	TT	NN	CC	CC	TT	TT	TT	NN	TT	TT	TT
8216541|F|0-5:T>G-5:T>G	T/G	2	26108790	NA	NA	DArT	NA	NA	NA	K	NN	TT	TT	TT	TT	GG	GG	NN	TT	NN	NN	TT	GG	TT	TT	TT	TT	GG	NN	NN	TT	TT	TT	TT	TT	NN	TT	NN	TT	NN	GG	GG	TT	TT	TT	NN	NN	TT	TT
100116208|F|0-5:T>C-5:T>C	T/C	2	16670325	NA	NA	DArT	NA	NA	NA	Y	NN	TT	TT	TT	TT	TT	TT	CC	TT	NN	NN	TT	TC	TC	TT	TT	TT	NN	CC	CC	TT	TT	TT	TT	NN	TT	TT	CC	TT	CC	CC	TC	TT	TT	TT	NN	TT	TT	NN
3381236|F|0-6:G>A-6:G>A	G/A	2	41450333	NA	NA	DArT	NA	NA	NA	R	GG	AA	AA	NN	AA	AA	GG	GG	AA	NN	AA	AA	GA	AA	AA	AA	AA	AA	AA	GG	AA	AA	AA	AA	AA	AA	AA	GG	AA	GG	AA	GA	AA	GA	AA	AA	AA	AA	AA
8195888|F|0-6:A>G-6:A>G	A/G	2	48172224	NA	NA	DArT	NA	NA	NA	R	NN	AA	AA	AA	AA	GG	AA	AA	AA	NN	AA	AA	GG	AA	AA	AA	AA	GG	GG	AA	AA	AA	AA	AA	AA	NN	AA	GG	AA	AA	GG	AG	AA	AG	AA	NN	AA	AA	NN
3380528|F|0-6:C>G-6:C>G	C/G	2	48994330	NA	NA	DArT	NA	NA	NA	S	GG	CC	CC	CC	CC	GG	GG	GG	CC	NN	NN	CC	CC	GG	CC	CC	CC	GG	GG	GG	CC	CC	CC	GG	CG	NN	CC	GG	GG	CC	GG	CG	CC	CC	CC	CC	CC	CC	GG
3374734|F|0-6:T>C-6:T>C	T/C	2	38583256	NA	NA	DArT	NA	NA	NA	Y	TT	CC	CC	CC	CC	TT	TT	TT	CC	CC	CC	CC	TT	CC	CC	CC	CC	TT	TT	TT	CC	CC	NN	CC	CC	CC	CC	TT	CC	TT	TT	TT	CC	TC	CC	CC	CC	CC	CC
3383538|F|0-6:A>G-6:A>G	A/G	2	46601822	NA	NA	DArT	NA	NA	NA	R	AA	GG	GG	GG	NN	NN	NN	AA	GG	GG	NN	GG	AG	GG	GG	GG	GG	NN	AA	AA	GG	GG	NN	GG	GG	GG	GG	AA	GG	NN	AA	AA	GG	GG	GG	NN	GG	GG	NN
3383033|F|0-6:T>A-6:T>A	T/A	2	48172290	NA	NA	DArT	NA	NA	NA	W	AA	AA	AA	AA	AA	TT	AA	AA	AA	TT	NN	AA	TT	AA	AA	AA	AA	TT	TT	AA	AA	AA	AA	AA	AA	NN	AA	TT	NN	AA	TT	AA	AA	AA	AA	NN	AA	AA	AA
100052676|F|0-6:G>A-6:G>A	G/A	2	11981970	NA	NA	DArT	NA	NA	NA	R	NN	GG	GG	GG	GG	NN	NN	NN	NN	NN	GG	GG	NN	GG	GG	GG	GG	NN	NN	AA	GG	GG	NN	GG	GG	NN	GG	NN	GG	NN	AA	AA	GG	GG	GG	GG	NN	NN	NN
100052846|F|0-6:C>T-6:C>T	C/T	2	31096930	NA	NA	DArT	NA	NA	NA	Y	CC	CC	CC	CC	CC	NN	CC	CC	CC	CC	CC	CC	CC	CC	CC	CC	CC	CC	CC	CC	CC	CC	CC	CC	CC	CC	CC	CC	CC	CC	CC	CC	CC	CC	TT	CC	NN	CC	CC
3381947|F|0-6:C>T-6:C>T	C/T	2	25626038	NA	NA	DArT	NA	NA	NA	Y	TT	CC	CC	CC	CC	TT	TT	TT	CC	NN	CC	CC	CT	CC	CC	CC	CC	TT	CC	CC	CC	CC	CC	CC	CC	NN	CC	CC	CC	TT	CC	CT	CC	CC	CC	CC	CC	NN	CC
3383336|F|0-6:T>C-6:T>C	T/C	2	33513689	NA	NA	DArT	NA	NA	NA	Y	CC	TT	TT	TT	TT	CC	CC	CC	TT	NN	TT	TT	TC	TT	TT	TT	TT	CC	CC	CC	TT	TT	TT	TT	TT	TT	TT	CC	TT	CC	CC	CC	TT	TT	TT	TT	TT	TT	TT
3382995|F|0-6:C>T-6:C>T	C/T	2	29346979	NA	NA	DArT	NA	NA	NA	Y	CC	CC	CC	CC	CC	TT	TT	CC	CC	NN	CC	CC	TT	CC	CC	CC	CC	CT	CC	CC	CC	CC	NN	CC	CC	CC	CC	TT	CC	CC	CC	CT	CC	CC	CC	CC	CC	NN	CC
3380853|F|0-6:A>G-6:A>G	A/G	2	28397769	NA	NA	DArT	NA	NA	NA	R	AA	GG	GG	GG	GG	GG	GG	AA	GG	GG	GG	GG	AG	GG	GG	GG	GG	GG	AA	AA	GG	GG	GG	GG	GG	NN	GG	AG	GG	AA	AG	AG	GG	GG	GG	GG	GG	GG	GG
3382480|F|0-6:C>T-6:C>T	C/T	2	40886146	NA	NA	DArT	NA	NA	NA	Y	CC	TT	TT	TT	TT	CC	CC	CC	TT	TT	TT	TT	CC	TT	TT	TT	TT	CC	CC	CC	TT	TT	TT	TT	TT	NN	TT	CC	TT	CC	CC	CC	TT	TT	TT	TT	NN	TT	TT
3381124|F|0-6:C>T-6:C>T	C/T	2	45189387	NA	NA	DArT	NA	NA	NA	Y	CC	TT	TT	TT	TT	CC	CC	CC	TT	NN	TT	TT	CC	TT	TT	TT	TT	CC	CC	CC	TT	TT	TT	TT	TT	TT	TT	CC	TT	CC	CC	CC	TT	TT	TT	TT	TT	CT	TT
100056760|F|0-6:G>A-6:G>A	G/A	2	23518260	NA	NA	DArT	NA	NA	NA	R	NN	NN	NN	NN	GG	NN	NN	NN	GG	GG	GG	GG	NN	GG	NN	GG	GG	AA	AA	AA	GG	GG	NN	NN	GG	NN	GG	NN	GG	NN	AA	NN	GG	GG	NN	GG	GG	GG	GG
8209469|F|0-6:T>A-6:T>A	T/A	2	4612412	NA	NA	DArT	NA	NA	NA	W	NN	AA	TA	AA	TT	NN	NN	NN	TT	AA	NN	AA	NN	AA	AA	NN	TA	NN	NN	NN	AA	AA	TT	AA	TA	NN	AA	NN	TT	NN	NN	NN	AA	AA	NN	AA	TT	NN	TT
100059853|F|0-6:G>T-6:G>T	G/T	2	29543142	NA	NA	DArT	NA	NA	NA	K	NN	GG	GG	NN	NN	GG	NN	TT	NN	NN	NN	GG	GG	NN	GG	NN	GG	TT	TT	NN	GG	GG	NN	NN	GG	NN	GG	TT	GG	NN	TT	TT	GG	GG	NN	GG	GG	GG	GG
3383112|F|0-6:T>A-6:T>A	T/A	2	37908867	NA	NA	DArT	NA	NA	NA	W	AA	TT	TT	TT	TT	AA	AA	AA	TT	TA	TT	TT	TT	TT	TT	TT	TT	AA	AA	AA	TT	TT	TT	TT	TT	NN	TT	AA	TT	AA	AA	AA	TT	TT	TT	TT	TT	TT	TT
3384480|F|0-6:A>T-6:A>T	A/T	2	22378269	NA	NA	DArT	NA	NA	NA	W	TT	AA	AA	AA	AA	TT	TT	TT	AA	AA	AA	AA	TT	AA	AA	AA	AA	TT	TT	TT	AA	AA	AA	AA	AA	AA	AA	TT	AA	TT	TT	TT	AA	AA	AA	AA	AA	AA	AA
3371936|F|0-6:T>C-6:T>C	T/C	2	2247731	NA	NA	DArT	NA	NA	NA	Y	TT	CC	CC	CC	NN	TT	TT	TT	CC	NN	NN	CC	TT	CC	NN	CC	CC	NN	TT	TT	CC	CC	CC	CC	TT	CC	CC	TT	CC	TT	TT	NN	CC	CC	CC	CC	NN	CC	NN
3367404|F|0-6:C>G-6:C>G	C/G	2	26444608	NA	NA	DArT	NA	NA	NA	S	NN	CC	CC	CC	CC	GG	GG	NN	CC	CC	NN	CC	GG	CC	CC	CC	CC	GG	NN	NN	CC	CC	CC	CC	CC	NN	CC	NN	CC	NN	NN	GG	CC	NN	CC	NN	CC	CC	CC
3377568|F|0-6:T>C-6:T>C	T/C	2	46252336	NA	NA	DArT	NA	NA	NA	Y	TT	TT	TT	TT	TT	TT	TT	TT	TT	NN	TT	TT	TT	TT	TT	TT	TT	TT	TT	TT	TT	TT	NN	TT	TT	TT	TT	TT	TT	TT	TT	TT	TT	TT	TT	TT	TT	TT	TT
3378536|F|0-6:C>T-6:C>T	C/T	2	24807581	NA	NA	DArT	NA	NA	NA	Y	CC	TT	TT	TT	TT	CC	CC	CC	TT	TT	TT	TT	CC	TT	TT	TT	TT	CC	CC	CC	TT	TT	TT	TT	TT	TT	TT	CC	TT	CC	CC	CC	TT	TT	TT	TT	TT	TT	TT
3375653|F|0-6:A>T-6:A>T	A/T	2	46454733	NA	NA	DArT	NA	NA	NA	W	TT	AA	AA	AA	AA	TT	TT	TT	AA	AA	AA	AA	AT	AA	AA	AA	AA	TT	TT	TT	AA	AA	AA	AA	AA	NN	AA	TT	AA	TT	TT	TT	AA	AA	AA	NN	AA	AA	AA
18322660|F|0-6:C>A-6:C>A	C/A	2	43160674	NA	NA	DArT	NA	NA	NA	M	CC	CC	CC	CC	CC	CC	CC	CC	CC	CC	NN	CC	CC	CC	CC	CC	CC	CC	CC	CC	CC	CC	CC	CC	CC	NN	CC	CC	CC	CC	CC	CC	CC	CC	CC	CC	CC	CC	CC
13121686|F|0-6:T>C-6:T>C	T/C	2	22186266	NA	NA	DArT	NA	NA	NA	Y	TT	CC	CC	CC	CC	TT	TT	TT	CC	CC	NN	CC	TT	CC	CC	CC	CC	TT	TT	TT	CC	CC	CC	CC	CC	CC	CC	TT	CC	TT	TT	TT	CC	CC	CC	CC	CC	CC	CC
8199606|F|0-6:T>G-6:T>G	T/G	2	48342540	NA	NA	DArT	NA	NA	NA	K	TT	TT	TT	TT	TT	NN	TT	TT	TT	NN	TT	TT	TT	TT	TT	TT	TT	NN	TT	TT	TT	TT	TT	TT	TT	TT	TT	TT	TT	TT	TT	TT	TT	TT	TT	TT	TT	TT	TT
100080770|F|0-6:C>A-6:C>A	C/A	2	21391324	NA	NA	DArT	NA	NA	NA	M	AA	CC	CC	CC	NN	AA	AA	AA	CC	NN	CC	NN	AA	CC	NN	CC	CC	AA	AA	AA	CC	CC	CC	CC	CC	CC	NN	NN	CC	NN	AA	AA	CC	CC	CC	NN	NN	NN	CC
8668597|F|0-6:C>T-6:C>T	C/T	2	47727309	NA	NA	DArT	NA	NA	NA	Y	CC	CC	CC	CC	CC	NN	CC	CC	CC	CC	NN	CC	NN	CC	NN	NN	CC	NN	CC	CC	CC	CC	CC	NN	CC	NN	NN	CC	CC	CC	CC	CC	CC	CC	NN	CC	NN	CC	NN
8205081|F|0-6:G>T-6:G>T	G/T	2	10983130	NA	NA	DArT	NA	NA	NA	K	NN	GG	GG	GG	GG	TT	TT	TT	GG	NN	NN	GG	TT	GG	GG	GG	GG	TT	TT	TT	GG	GG	NN	GG	GG	NN	GG	TT	GG	TT	TT	TT	GG	GG	GG	GG	NN	GG	GG
3382187|F|0-6:A>T-6:A>T	A/T	2	18303417	NA	NA	DArT	NA	NA	NA	W	NN	AA	AA	TT	NN	NN	NN	AA	AA	NN	AA	TT	AA	AA	AA	AT	AA	AA	AA	AA	NN	AA	AA	AA	AA	AA	TT	AA	AA	AA	AA	AA	AA	AA	NN	AA	AA	AA	AA
8212905|F|0-6:A>G-6:A>G	A/G	2	48309768	NA	NA	DArT	NA	NA	NA	R	NN	AA	GG	GG	AA	NN	NN	NN	AA	NN	NN	GG	NN	NN	AA	GG	AG	NN	NN	NN	GG	GG	AA	GG	GG	AA	GG	NN	NN	NN	NN	NN	AA	AA	AA	GG	AA	GG	NN
3380337|F|0-6:G>T-6:G>T	G/T	2	48375919	NA	NA	DArT	NA	NA	NA	K	GG	TT	NN	NN	TT	GG	GG	GG	TT	NN	NN	NN	GG	GG	TT	GG	TT	GG	GG	GG	TT	NN	TT	NN	NN	TT	NN	GG	GG	GG	GG	GG	TT	TT	TT	TT	NN	NN	GG
3377298|F|0-6:A>G-6:A>G	A/G	2	44100427	NA	NA	DArT	NA	NA	NA	R	AA	GG	GG	GG	GG	AA	AA	AA	GG	AG	GG	GG	AA	GG	GG	GG	GG	AA	AA	AA	GG	GG	NN	GG	GG	NN	GG	AA	GG	AA	AA	AA	GG	GG	GG	GG	GG	GG	GG
3377941|F|0-6:T>G-6:T>G	T/G	2	4087263	NA	NA	DArT	NA	NA	NA	K	TT	GG	GG	GG	GG	TT	TT	TT	GG	NN	GG	GG	TG	GG	GG	GG	GG	TT	TT	TT	GG	GG	GG	GG	TG	GG	GG	TT	GG	TT	TT	TT	GG	GG	GG	GG	GG	GG	GG
13121458|F|0-6:T>C-6:T>C	T/C	2	8646089	NA	NA	DArT	NA	NA	NA	Y	NN	TT	TT	NN	NN	NN	NN	CC	TT	TT	TT	TT	NN	NN	TT	NN	TT	CC	CC	NN	TT	TT	NN	TT	TT	TT	TT	NN	NN	NN	CC	CC	TT	TT	TT	NN	TT	TT	TT
8215576|F|0-6:C>T-6:C>T	C/T	2	4877881	NA	NA	DArT	NA	NA	NA	Y	TT	TT	TT	TT	TT	TT	TT	TT	TT	TT	TT	TT	TT	TT	NN	TT	TT	TT	TT	TT	TT	TT	TT	TT	TT	TT	TT	CT	TT	TT	TT	TT	TT	TT	TT	TT	TT	NN	TT
3377519|F|0-6:C>G-6:C>G	C/G	2	42459655	NA	NA	DArT	NA	NA	NA	S	CC	CC	CC	CC	CC	CC	CC	CC	CC	CC	CC	CC	CG	CC	CC	CC	CC	CC	CC	CC	CC	CC	CC	CC	CC	CC	CC	CC	CC	GG	CC	CC	CC	CC	CC	CC	CC	CC	CC
3382652|F|0-6:G>C-6:G>C	G/C	2	27946398	NA	NA	DArT	NA	NA	NA	S	CC	GG	GG	GG	GG	GG	GG	CC	GG	GG	GG	GG	CC	GG	GG	GG	GG	GG	CC	CC	GG	GG	GG	GG	GG	NN	GG	GC	GG	CC	CC	GC	GG	GC	GG	GG	GG	GG	GG
3369500|F|0-6:A>G-6:A>G	A/G	2	29596711	NA	NA	DArT	NA	NA	NA	R	GG	AA	AA	AA	NN	AG	AA	GG	NN	AA	AA	AA	AA	AA	AA	AA	AA	AG	GG	GG	AA	AA	NN	AA	AA	NN	AA	GG	AA	GG	GG	AG	AA	NN	AA	AA	NN	AA	NN
3381255|F|0-6:T>A-6:T>A	T/A	2	24976040	NA	NA	DArT	NA	NA	NA	W	AA	TT	TT	TT	TT	TA	AA	TA	TT	TT	TT	TT	TT	TT	TT	TT	TT	AA	TT	TT	TT	TT	TT	TT	TT	NN	TT	TT	TT	AA	TT	TA	TT	TT	TT	TT	TT	TT	TA
8215872|F|0-6:T>C-6:T>C	T/C	2	24323420	NA	NA	DArT	NA	NA	NA	Y	NN	TT	TT	NN	NN	CC	CC	CC	NN	TT	TT	TT	NN	NN	TT	TT	NN	CC	NN	NN	TT	TT	NN	TT	NN	NN	TT	TT	NN	NN	NN	CC	TT	TT	NN	TT	NN	TT	NN
3380060|F|0-6:A>T-6:A>T	A/T	2	13899770	NA	NA	DArT	NA	NA	NA	W	NN	TT	TT	TT	TT	AA	AA	AA	TT	TT	TT	TT	AA	TT	TT	TT	TT	AA	AA	AA	TT	TT	TT	TT	AT	NN	TT	AA	TT	AA	AA	AA	TT	TT	TT	TT	TT	TT	TT
3384120|F|0-6:A>G-6:A>G	A/G	2	28241921	NA	NA	DArT	NA	NA	NA	R	GG	GG	GG	GG	GG	GG	GG	GG	GG	GG	GG	GG	GG	GG	GG	GG	GG	GG	GG	GG	GG	GG	GG	GG	GG	NN	GG	AG	GG	NN	GG	GG	GG	GG	GG	GG	GG	GG	GG
3379137|F|0-6:C>T-6:C>T	C/T	2	43274549	NA	NA	DArT	NA	NA	NA	Y	NN	TT	TT	TT	TT	CC	CC	CC	TT	NN	NN	TT	CC	NN	TT	TT	TT	CC	CC	CC	TT	TT	TT	TT	TT	NN	TT	CC	TT	NN	CC	CC	TT	CT	TT	NN	TT	TT	TT
3366225|F|0-6:C>T-6:C>T	C/T	2	28942186	NA	NA	DArT	NA	NA	NA	Y	NN	TT	TT	TT	TT	NN	NN	CC	TT	TT	NN	TT	CC	TT	TT	TT	TT	NN	CC	CC	TT	TT	TT	TT	TT	TT	TT	CC	TT	NN	CC	CC	TT	TT	TT	TT	TT	TT	TT
100100434|F|0-6:G>T-6:G>T	G/T	2	14915846	NA	NA	DArT	NA	NA	NA	K	NN	NN	NN	TT	TT	NN	GG	NN	NN	NN	TT	NN	NN	TT	TT	NN	NN	TT	GG	NN	TT	TT	NN	NN	TT	NN	TT	NN	TT	NN	TT	NN	TT	TT	TT	TT	TT	TT	TT
8213886|F|0-6:T>G-6:T>G	T/G	2	43110797	NA	NA	DArT	NA	NA	NA	K	GG	TT	TT	TT	TT	GG	GG	GG	TT	NN	TT	TT	GG	TT	TT	TT	TT	GG	GG	GG	TT	TT	TT	TT	TT	TT	TT	GG	TT	GG	GG	GG	TT	TT	TT	TT	TT	TT	TT
8210716|F|0-6:T>A-6:T>A	T/A	2	919866	NA	NA	DArT	NA	NA	NA	W	TT	TT	TT	AA	TT	TT	TT	TT	TT	TT	TT	TT	TT	TT	AA	TT	TT	TT	TT	TT	TA	TT	TT	TT	TT	TT	TT	TT	TA	TT	TT	TT	TT	TT	TT	TT	TT	TT	TT
16651881|F|0-6:G>C-6:G>C	G/C	2	26006910	NA	NA	DArT	NA	NA	NA	S	CC	NN	NN	CC	CC	GG	GG	CC	CC	CC	CC	CC	GG	CC	CC	CC	CC	GG	NN	NN	CC	CC	CC	NN	CC	CC	CC	GG	CC	NN	NN	CC	CC	CC	NN	CC	CC	NN	CC
3377734|F|0-6:A>T-6:A>T	A/T	2	48619939	NA	NA	DArT	NA	NA	NA	W	AA	AA	AA	AA	AA	AA	AA	AA	AA	AT	AA	AA	AA	AA	AA	AA	AA	AA	AA	AA	AA	AA	AA	TT	AA	AA	AA	AA	AA	AA	AA	AT	AA	AA	AA	AT	AA	AA	AA
8214848|F|0-6:T>C-6:T>C	T/C	2	35675325	NA	NA	DArT	NA	NA	NA	Y	CC	TT	TT	TT	TT	CC	CC	CC	TT	TT	NN	TT	CC	TT	TT	TT	TT	CC	CC	CC	TT	TT	TT	TT	TT	TT	TT	CC	TT	CC	CC	CC	TT	TT	TT	TT	TT	TT	TT
8216280|F|0-6:G>A-6:G>A	G/A	2	49013123	NA	NA	DArT	NA	NA	NA	R	NN	GG	GG	NN	GG	NN	NN	NN	GG	GG	GG	GG	AA	NN	GG	GG	GG	NN	NN	NN	GG	GG	GG	NN	GG	NN	NN	NN	NN	AA	NN	NN	GG	GG	GG	GG	GG	GG	NN
3375208|F|0-7:G>A-7:G>A	G/A	2	2733900	NA	NA	DArT	NA	NA	NA	R	NN	GG	GG	GG	GG	NN	NN	GG	GG	NN	GG	GG	NN	GG	GG	GG	GG	NN	NN	GG	GG	GG	GG	GG	GG	GG	GG	NN	GG	NN	NN	NN	GG	GG	GG	GG	GG	GG	GG
3379474|F|0-7:T>A-7:T>A	T/A	2	29269246	NA	NA	DArT	NA	NA	NA	W	TT	AA	AA	AA	AA	TT	TT	TT	AA	NN	NN	AA	TT	AA	AA	AA	AA	TT	TT	TT	AA	AA	AA	AA	AA	NN	AA	TT	AA	TT	TT	TT	AA	AA	AA	AA	AA	AA	AA
3368551|F|0-7:C>T-7:C>T	C/T	2	30044461	NA	NA	DArT	NA	NA	NA	Y	CC	CC	CC	CC	CC	CT	CC	CC	CC	NN	NN	CC	CC	CC	CC	CC	CC	TT	CC	CC	CC	CC	CC	CC	CC	CC	CC	CT	CC	CC	CC	CC	CC	CC	CC	CC	CC	CC	CC
3380644|F|0-7:T>G-7:T>G	T/G	2	45195300	NA	NA	DArT	NA	NA	NA	K	TT	TT	TT	TT	TT	TT	GG	TT	TT	NN	NN	TT	TT	TT	TT	TT	TT	TT	TT	TT	TT	TT	TT	TT	TT	NN	TT	TT	TT	GG	TT	TT	TT	TT	TT	TT	TT	TT	TT
3384568|F|0-7:G>A-7:G>A	G/A	2	22447595	NA	NA	DArT	NA	NA	NA	R	GG	AA	AA	AA	AA	GG	GG	GG	AA	AA	GA	AA	GG	AA	AA	AA	AA	GG	GG	GG	AA	AA	AA	AA	AA	NN	AA	GG	AA	GG	GG	GG	AA	GA	AA	AA	AA	AA	AA
100051943|F|0-7:C>T-7:C>T	C/T	2	48722305	NA	NA	DArT	NA	NA	NA	Y	CC	CC	CC	CC	CC	CC	CC	CC	CC	CC	CC	CC	CC	CC	CC	CC	CC	CC	CC	CC	CT	TT	CC	CC	CC	NN	CC	CC	CC	CC	CC	CC	CC	CC	CC	TT	CC	CC	CC
3380617|F|0-7:C>G-7:C>G	C/G	2	40829423	NA	NA	DArT	NA	NA	NA	S	NN	GG	GG	GG	GG	CC	CC	CC	GG	GG	GG	GG	CC	GG	GG	GG	GG	CC	CC	CC	CG	CC	GG	GG	GG	NN	GG	CC	GG	CC	CC	CC	GG	GG	GG	GG	GG	GG	GG
3380058|F|0-7:T>G-7:T>G	T/G	2	42387089	NA	NA	DArT	NA	NA	NA	K	TT	GG	GG	GG	GG	TT	TT	TT	GG	GG	NN	GG	TT	GG	GG	GG	GG	TT	TT	TT	GG	GG	GG	GG	GG	GG	GG	TT	GG	TT	TT	TT	GG	GG	GG	GG	GG	GG	GG
3382654|F|0-7:C>T-7:C>T	C/T	2	41929252	NA	NA	DArT	NA	NA	NA	Y	CT	TT	TT	TT	TT	NN	CC	CC	TT	TT	TT	TT	CC	TT	TT	TT	TT	CC	CC	CC	TT	TT	TT	TT	TT	TT	TT	CC	TT	CC	CC	CC	TT	TT	TT	TT	TT	TT	TT
3380057|F|0-7:C>T-7:C>T	C/T	2	37072166	NA	NA	DArT	NA	NA	NA	Y	CC	CC	CC	CC	CC	CC	CC	CC	CC	CC	NN	CC	CT	CC	CC	CC	CC	CC	CC	CC	CC	CC	CC	CC	CC	CC	CC	TT	CC	CC	CC	CC	CC	CC	CC	CC	CC	CC	CC
100071791|F|0-7:T>C-7:T>C	T/C	2	47274622	NA	NA	DArT	NA	NA	NA	Y	TT	TT	TT	TT	TT	NN	TT	TT	TT	TT	NN	TT	TT	NN	TT	TT	TT	TT	TT	TT	TT	TT	TT	TT	TT	TT	TT	TT	TT	TT	TT	TT	TT	TT	TT	TT	TT	TT	NN
3365513|F|0-7:C>A-7:C>A	C/A	2	39951267	NA	NA	DArT	NA	NA	NA	M	CC	CC	CC	CC	CC	CC	CC	CC	CC	NN	NN	AA	CC	CA	CC	CC	CC	CC	CC	CC	CC	CC	CC	CC	CC	NN	CC	CC	CC	NN	CC	CC	AA	CC	CC	NN	CC	CC	CC
3379246|F|0-7:A>G-7:A>G	A/G	2	42815079	NA	NA	DArT	NA	NA	NA	R	AA	GG	GG	GG	GG	AA	AA	AA	GG	AA	GG	GG	AA	GG	GG	GG	GG	AA	AA	AA	GG	GG	GG	GG	GG	GG	GG	AA	GG	AA	AA	AA	GG	GG	GG	GG	GG	GG	GG
3379318|F|0-7:T>C-7:T>C	T/C	2	45544668	NA	NA	DArT	NA	NA	NA	Y	NN	TT	TT	TT	TT	NN	NN	NN	NN	TT	NN	TT	NN	TT	TT	TT	TT	NN	NN	CC	TT	TT	TT	TT	TT	NN	TT	NN	TT	NN	NN	NN	TT	TT	TT	TT	TT	TT	TT
3375252|F|0-7:G>T-7:G>T	G/T	2	47865585	NA	NA	DArT	NA	NA	NA	K	GT	TT	TT	TT	TT	GG	GG	GG	TT	TT	TT	TT	GG	TT	TT	TT	TT	GG	GG	GG	TT	TT	TT	TT	TT	NN	TT	GG	TT	GG	GG	GG	TT	TT	GG	GT	TT	TT	GG
3377705|F|0-7:G>T-7:G>T	G/T	2	2361054	NA	NA	DArT	NA	NA	NA	K	TT	GG	GG	GG	GG	GT	TT	TT	GG	GG	GG	GG	GT	GG	GG	GG	GG	GG	TT	TT	GG	GG	GG	GG	GT	GG	GG	GT	GG	GG	TT	GT	GG	GG	GG	GG	GG	GG	GG
100083046|F|0-7:T>C-7:T>C	T/C	2	16127354	NA	NA	DArT	NA	NA	NA	Y	TT	TT	TT	TT	TT	NN	CC	TT	TT	NN	NN	TT	TC	TT	TT	TT	TT	CC	TT	NN	TT	TT	TT	NN	TT	TT	TT	NN	TT	TT	TT	TT	TT	TT	NN	NN	NN	NN	TT
8216092|F|0-7:G>A-7:G>A	G/A	2	38083108	NA	NA	DArT	NA	NA	NA	R	AA	GG	GG	GG	GG	AA	AA	AA	GG	GG	NN	GG	AA	GG	GG	GG	GG	AA	AA	AA	GG	GG	GG	GG	GG	GG	GG	AA	GG	AA	AA	AA	GG	GA	GG	GG	GG	GG	GG
3384422|F|0-7:A>G-7:A>G	A/G	2	35681162	NA	NA	DArT	NA	NA	NA	R	AA	GG	GG	GG	GG	NN	AA	AA	GG	NN	GG	GG	AG	GG	GG	GG	GG	AA	AA	AA	GG	GG	GG	GG	GG	GG	GG	AA	GG	AA	AA	AA	GG	AG	GG	GG	GG	GG	GG
100086549|F|0-7:T>A-7:T>A	T/A	2	17028231	NA	NA	DArT	NA	NA	NA	W	AA	TT	TT	TT	TT	AA	AA	AA	TT	NN	TT	TT	NN	TT	TT	TT	TT	AA	AA	AA	TT	TT	NN	TT	TT	NN	TT	NN	TT	AA	AA	AA	TT	TT	TT	NN	TT	TT	TT
8214324|F|0-7:G>A-7:G>A	G/A	2	12661338	NA	NA	DArT	NA	NA	NA	R	NN	GG	GG	GG	GG	AA	NN	NN	GG	GG	GG	GG	AA	GG	GG	GG	GG	NN	AA	AA	GG	GG	GG	GG	GG	GG	GG	AA	GG	AA	AA	AA	GG	GG	GG	GG	NN	GG	GG
3372506|F|0-7:C>T-7:C>T	C/T	2	44091557	NA	NA	DArT	NA	NA	NA	Y	CT	TT	TT	TT	TT	CC	CC	CC	TT	TT	TT	TT	CC	TT	TT	TT	TT	CC	CC	CC	TT	TT	TT	TT	TT	TT	TT	CC	TT	CC	CC	CC	TT	TT	TT	TT	TT	TT	TT
8205269|F|0-7:T>A-7:T>A	T/A	2	26107130	NA	NA	DArT	NA	NA	NA	W	AA	TT	TT	TT	TT	NN	NN	AA	TT	NN	TT	TT	NN	TT	TT	TT	TT	NN	NN	NN	TT	TT	TT	TT	TT	NN	TT	NN	TT	AA	NN	AA	TT	TT	NN	TT	TT	NN	TT
3375667|F|0-7:G>C-7:G>C	G/C	2	45576349	NA	NA	DArT	NA	NA	NA	S	NN	GG	GG	NN	NN	CC	CC	CC	NN	CC	GG	GG	CC	GG	GG	GG	GG	CC	CC	CC	GG	GG	NN	GG	GG	NN	NN	CC	GG	CC	CC	CC	GG	GC	GG	GG	NN	GG	NN
8215037|F|0-7:T>C-7:T>C	T/C	2	45708400	NA	NA	DArT	NA	NA	NA	Y	NN	NN	TT	CC	CC	NN	CC	CC	CC	NN	CC	CC	CC	TT	TT	CC	TC	CC	CC	CC	CC	CC	CC	TT	TC	NN	CC	CC	TC	CC	CC	CC	TT	TT	CC	CC	CC	CC	CC
100101206|F|0-7:A>G-7:A>G	A/G	2	30750423	NA	NA	DArT	NA	NA	NA	R	NN	AA	AA	AA	NN	AA	GG	AG	NN	NN	NN	AA	AG	AG	AA	AA	AA	AA	AG	AA	AA	AA	AA	AA	AA	NN	AA	AA	AA	NN	AG	AA	AA	NN	AA	NN	NN	AA	NN
3377764|F|0-7:A>G-7:A>G	A/G	2	27476587	NA	NA	DArT	NA	NA	NA	R	NN	GG	GG	GG	GG	AA	AA	AA	GG	NN	NN	GG	AA	GG	GG	GG	GG	AA	AA	AA	GG	GG	GG	GG	GG	GG	GG	AA	GG	AA	AA	AA	GG	GG	GG	NN	GG	GG	GG
100106319|F|0-7:T>C-7:T>C	T/C	2	34461879	NA	NA	DArT	NA	NA	NA	Y	NN	TT	TT	TT	TT	NN	NN	CC	NN	TT	NN	TT	TC	NN	TT	NN	TT	CC	CC	CC	TT	TT	NN	TT	TT	TT	TT	CC	TT	NN	CC	CC	TT	TT	TT	NN	NN	TT	TT
100110516|F|0-7:G>A-7:G>A	G/A	2	34228318	NA	NA	DArT	NA	NA	NA	R	NN	GG	GG	GG	NN	NN	NN	NN	NN	NN	NN	GG	GG	GG	GG	GG	GG	NN	NN	NN	GG	GG	NN	GG	GG	NN	GG	NN	GG	NN	NN	NN	GG	GG	NN	GG	NN	GG	GG
8216133|F|0-7:G>A-7:G>A	G/A	2	26479892	NA	NA	DArT	NA	NA	NA	R	GG	GG	GG	GG	GG	AA	AA	GG	GG	GG	GG	GG	GA	GG	GG	GG	GG	AA	GG	GG	GG	GG	GG	GG	GG	GG	GG	GA	GG	GG	GG	GA	GG	GG	GG	GG	GG	GG	GG
100116415|F|0-7:A>G-7:A>G	A/G	2	23176377	NA	NA	DArT	NA	NA	NA	R	NN	GG	NN	NN	NN	NN	AA	AA	GG	NN	NN	NN	GG	GG	GG	GG	GG	AA	AA	AA	GG	GG	NN	GG	NN	NN	GG	AA	GG	NN	AA	AA	GG	NN	GG	NN	NN	NN	NN
100118358|F|0-7:G>T-7:G>T	G/T	2	10504481	NA	NA	DArT	NA	NA	NA	K	GG	TT	TT	TT	TT	GG	NN	GG	TT	TT	NN	TT	GG	TT	TT	TT	TT	GG	GG	GG	TT	TT	TT	TT	TT	NN	TT	GG	TT	GG	GG	GG	TT	TT	TT	NN	TT	TT	TT
3384051|F|0-8:G>A-8:G>A	G/A	2	41607536	NA	NA	DArT	NA	NA	NA	R	AA	GG	GG	GG	GG	NN	GG	AA	GG	GG	GG	GG	GG	GG	GG	GG	GG	GG	GG	AA	GG	GA	NN	GG	GG	GG	GG	GG	GG	AA	NN	GA	GG	GG	GG	GG	GG	GG	GG
3383831|F|0-8:C>T-8:C>T	C/T	2	4314474	NA	NA	DArT	NA	NA	NA	Y	TT	CC	NN	CC	CC	TT	TT	TT	CC	CC	CC	CC	TT	NN	CC	CC	CC	TT	TT	TT	CC	CC	CC	CC	TT	NN	CC	CC	CC	NN	TT	TT	CT	NN	CC	NN	NN	CC	CC
100052093|F|0-8:G>A-8:G>A	G/A	2	22217353	NA	NA	DArT	NA	NA	NA	R	NN	GG	GG	GG	GG	NN	AA	NN	NN	NN	NN	GG	AA	GG	GG	GG	GG	AA	AA	NN	GG	GG	GG	GG	GG	GG	GG	AA	NN	NN	NN	AA	GG	GG	GG	NN	GG	NN	NN
3368719|F|0-8:T>G-8:T>G	T/G	2	36605458	NA	NA	DArT	NA	NA	NA	K	NN	GG	GG	GG	GG	TT	TT	TT	GG	GG	NN	GG	TG	GG	GG	GG	GG	TT	TT	TT	GG	GG	GG	GG	GG	GG	GG	TT	GG	TT	TT	TT	GG	GG	GG	GG	GG	GG	GG
3380029|F|0-8:G>T-8:G>T	G/T	2	29341297	NA	NA	DArT	NA	NA	NA	K	TT	GG	GG	GG	GG	NN	GG	TT	GG	GG	GG	GG	GG	NN	GG	GG	GG	TT	TT	TT	GG	GG	GG	GG	GG	NN	GG	GG	GG	TT	TT	GT	GG	GG	GG	GG	GG	GG	GG
3383789|F|0-8:A>G-8:A>G	A/G	2	47242763	NA	NA	DArT	NA	NA	NA	R	AA	AA	AA	AA	AA	NN	AA	AA	AA	AG	AA	GG	AA	AA	AA	AA	AA	AA	AA	AA	AG	GG	AA	GG	AA	AA	AA	AA	AA	AA	AA	AA	AA	AA	GG	AA	AA	AA	AA
100055311|F|0-8:A>C-8:A>C	A/C	2	2149021	NA	NA	DArT	NA	NA	NA	M	AA	AA	AC	AA	AA	NN	AA	AA	CC	CC	NN	AA	AA	AA	AA	AA	AA	CC	AA	AA	AA	NN	CC	AA	AA	AA	AA	NN	AA	NN	AA	CC	AA	NN	AA	NN	NN	AA	NN
3379849|F|0-8:A>G-8:A>G	A/G	2	1610571	NA	NA	DArT	NA	NA	NA	R	NN	GG	GG	GG	GG	GG	AA	AA	GG	GG	GG	GG	AA	GG	GG	GG	GG	GG	AA	AA	GG	GG	GG	GG	AG	GG	GG	AG	GG	AA	AA	AG	GG	GG	GG	GG	GG	GG	GG
100056491|F|0-8:C>G-8:C>G	C/G	2	41408159	NA	NA	DArT	NA	NA	NA	S	NN	NN	GG	NN	GG	GG	NN	NN	NN	NN	NN	GG	GG	GG	NN	NN	GG	CC	CC	GG	GG	NN	GG	GG	GG	NN	GG	GG	GG	NN	CC	CC	NN	NN	NN	NN	NN	NN	NN
3382179|F|0-8:A>G-8:A>G	A/G	2	33224437	NA	NA	DArT	NA	NA	NA	R	GG	AA	AA	AA	AA	NN	GG	GG	AA	AA	AA	AA	NN	AA	AA	AA	AA	GG	NN	GG	AA	AA	AA	NN	AA	NN	NN	GG	AA	NN	GG	GG	AA	AA	NN	NN	AA	AA	NN
100057497|F|0-8:T>G-8:T>G	T/G	2	20237823	NA	NA	DArT	NA	NA	NA	K	NN	NN	NN	NN	TT	NN	GG	GG	TT	GG	NN	NN	GG	NN	NN	NN	TT	GG	GG	GG	NN	NN	TT	NN	TT	NN	NN	GG	TT	GG	GG	GG	NN	NN	NN	NN	NN	NN	TT
100072423|F|0-8:A>T-8:A>T	A/T	2	8953028	NA	NA	DArT	NA	NA	NA	W	NN	TT	TT	TT	NN	AT	TT	AA	TT	NN	NN	TT	TT	TT	NN	TT	TT	NN	AA	AA	TT	TT	NN	TT	TT	NN	TT	TT	TT	NN	AA	AA	TT	NN	TT	NN	NN	TT	TT
100073196|F|0-8:G>A-8:G>A	G/A	2	17577627	NA	NA	DArT	NA	NA	NA	R	NN	GG	GG	GG	GG	AA	AA	NN	NN	NN	NN	NN	NN	GG	NN	GG	GG	NN	GG	GG	GG	NN	NN	NN	GA	NN	GG	NN	GG	NN	GG	AA	NN	NN	NN	GG	GG	NN	GG
3377771|F|0-8:A>C-8:A>C	A/C	2	32495809	NA	NA	DArT	NA	NA	NA	M	AA	AA	AA	AA	AA	AC	AA	AA	AA	NN	AA	AA	AA	AA	AA	AA	AA	AA	AA	AA	AA	AA	AA	AA	AA	AA	AA	AA	AA	AA	AA	AA	AA	AA	AA	AA	AA	AA	AA
100078286|F|0-8:A>G-8:A>G	A/G	2	29295471	NA	NA	DArT	NA	NA	NA	R	AA	GG	GG	GG	GG	NN	NN	AA	GG	GG	GG	GG	NN	GG	GG	GG	GG	AA	AA	AA	GG	GG	GG	GG	GG	GG	GG	NN	GG	AA	AA	AA	GG	GG	GG	GG	GG	GG	GG
3368653|F|0-8:A>T-8:A>T	A/T	2	46789895	NA	NA	DArT	NA	NA	NA	W	AA	AA	AA	AA	AA	AA	AA	AA	AA	NN	TT	AT	AA	AA	AA	AA	AA	AA	AA	AA	AT	TT	AA	TT	AA	NN	AA	AA	AA	AA	AA	AA	AA	AA	AA	TT	AA	AA	AA
8197963|F|0-8:C>T-8:C>T	C/T	2	6331029	NA	NA	DArT	NA	NA	NA	Y	NN	NN	NN	NN	NN	NN	NN	CC	NN	CC	CC	NN	CC	CC	CC	NN	CC	NN	NN	NN	CC	CC	NN	CC	CC	CC	CC	CC	NN	NN	CC	CC	CC	NN	CC	NN	NN	CC	CC
3375869|F|0-8:C>A-8:C>A	C/A	2	15894303	NA	NA	DArT	NA	NA	NA	M	NN	AA	AA	AA	AA	NN	CC	NN	AA	NN	AA	AA	CC	AA	AA	AA	AA	CC	NN	NN	AA	AA	AA	AA	AA	AA	AA	NN	AA	NN	NN	CC	AA	AA	AA	AA	AA	AA	AA
8212629|F|0-8:G>T-8:G>T	G/T	2	44431061	NA	NA	DArT	NA	NA	NA	K	GG	TT	TT	TT	TT	GG	GG	GG	TT	GG	TT	TT	GG	TT	TT	TT	TT	GG	GG	GG	TT	TT	NN	TT	TT	NN	TT	NN	TT	GG	GG	GG	TT	GT	TT	TT	TT	TT	TT
3381256|F|0-8:C>T-8:C>T	C/T	2	9486030	NA	NA	DArT	NA	NA	NA	Y	CC	CC	CC	CC	CC	CC	CC	CC	CC	NN	NN	CC	CC	CC	CC	CC	CC	CC	CC	CC	CC	NN	CC	CC	CC	TT	CC	CC	CC	CC	CC	CC	CC	CC	CC	CC	NN	CC	CC
8215153|F|0-8:G>A-8:G>A	G/A	2	3325553	NA	NA	DArT	NA	NA	NA	R	GG	GG	GG	GG	GG	GG	GG	GG	GG	GA	NN	AA	GG	GA	GG	GG	GG	GG	GG	GG	GG	GG	NN	GG	GA	AA	GG	GG	GG	NN	GG	GG	GG	GG	GG	GA	GG	GG	GG
3381892|F|0-8:G>A-8:G>A	G/A	2	47441321	NA	NA	DArT	NA	NA	NA	R	NN	GG	GG	NN	GG	NN	NN	NN	GG	GG	GG	GG	GG	AA	GG	GA	GG	NN	NN	NN	GG	GG	NN	GG	GA	GG	GG	NN	AA	NN	NN	NN	GG	GG	GG	NN	GG	GG	NN
100095883|F|0-8:G>A-8:G>A	G/A	2	32470027	NA	NA	DArT	NA	NA	NA	R	NN	GG	GG	GG	GG	NN	NN	NN	GG	NN	NN	GG	GG	GG	GG	GG	GG	NN	NN	NN	GG	GG	GG	GG	GG	NN	GG	AA	GG	AA	NN	NN	GG	GG	NN	GG	NN	GG	GG
16650156|F|0-8:T>C-8:T>C	T/C	2	29827	NA	NA	DArT	NA	NA	NA	Y	NN	TT	TT	CC	NN	CC	CC	CC	TT	NN	TT	TT	CC	TT	TT	TT	TC	CC	NN	NN	CC	TT	TT	TT	TT	NN	NN	NN	TT	NN	NN	CC	TT	NN	NN	NN	NN	TT	NN
3377907|F|0-8:C>T-8:C>T	C/T	2	44181110	NA	NA	DArT	NA	NA	NA	Y	CC	TT	TT	TT	TT	CC	CC	CC	TT	TT	NN	TT	CC	TT	TT	TT	TT	CC	CC	CC	TT	TT	TT	TT	TT	NN	TT	CC	TT	CC	CC	CC	TT	TT	TT	TT	TT	TT	TT
8212715|F|0-8:C>G-8:C>G	C/G	2	48511624	NA	NA	DArT	NA	NA	NA	S	CC	CC	CC	CC	CC	CC	CC	CC	CC	CC	CC	CC	CC	CC	CC	CC	CC	CC	CC	CC	CC	CC	CC	CC	CC	CC	CC	CC	CC	CC	CC	CC	CC	CC	CC	CC	CC	CC	CC
3384592|F|0-8:T>C-8:T>C	T/C	2	200408	NA	NA	DArT	NA	NA	NA	Y	NN	CC	TC	CC	CC	CC	CC	CC	CC	CC	CC	TC	CC	CC	CC	CC	CC	CC	CC	CC	CC	CC	CC	CC	CC	CC	CC	CC	TC	CC	CC	CC	CC	CC	CC	CC	CC	CC	CC
8215533|F|0-8:T>G-8:T>G	T/G	2	35955995	NA	NA	DArT	NA	NA	NA	K	TT	NN	GG	GG	GG	TT	TT	TT	GG	GG	TG	GG	TG	NN	NN	GG	GG	TT	TT	TT	GG	GG	GG	NN	GG	GG	GG	TT	GG	TT	TT	TT	GG	GG	NN	TG	GG	NN	GG
3380796|F|0-8:C>A-8:C>A	C/A	2	34295075	NA	NA	DArT	NA	NA	NA	M	CC	AA	AA	AA	CC	CC	CC	CC	CC	AA	AA	AA	CA	AA	AA	AA	CA	CC	CC	CC	AA	AA	CC	AA	CA	AA	AA	CC	CA	CC	CC	CC	AA	AA	AA	AA	CC	AA	CA
100106320|F|0-8:A>G-8:A>G	A/G	2	34448630	NA	NA	DArT	NA	NA	NA	R	NN	AA	AA	AA	AA	NN	NN	GG	NN	NN	NN	AA	AG	AA	AA	AA	AA	GG	GG	GG	AA	AA	NN	NN	AA	NN	AA	GG	AA	NN	GG	GG	AA	NN	AA	NN	AA	AA	NN
8216104|F|0-8:C>T-8:C>T	C/T	2	41667227	NA	NA	DArT	NA	NA	NA	Y	TT	CC	CC	CC	CC	TT	TT	TT	CC	TT	CC	CC	TT	CC	CC	CC	CC	TT	TT	TT	CC	CC	CC	CC	CC	CC	CC	TT	CC	TT	TT	TT	CC	CC	CC	CC	CC	CC	CC
3381590|F|0-8:C>T-8:C>T	C/T	2	23518326	NA	NA	DArT	NA	NA	NA	Y	CC	TT	TT	TT	CT	CC	CC	CC	NN	NN	NN	TT	CC	TT	TT	TT	TT	CC	CC	CC	TT	TT	NN	TT	TT	NN	TT	CC	NN	CC	CC	CC	TT	TT	TT	NN	NN	TT	TT
100114839|F|0-8:A>G-8:A>G	A/G	2	27241874	NA	NA	DArT	NA	NA	NA	R	NN	NN	AA	AA	NN	GG	GG	GG	NN	NN	NN	AA	GG	AA	NN	NN	NN	GG	GG	NN	AA	AA	NN	AA	NN	NN	NN	GG	NN	NN	GG	GG	NN	AA	NN	NN	NN	NN	NN
100116991|F|0-8:G>A-8:G>A	G/A	2	20721180	NA	NA	DArT	NA	NA	NA	R	GA	GG	GG	GG	GG	GG	GA	GA	GG	GG	NN	GG	GA	GG	GG	GG	GG	GG	GA	GA	GG	GG	GG	GG	GG	GG	GG	GG	GG	GA	GG	GA	GG	GG	GG	NN	GG	GG	GG
16654480|F|0-8:A>C-8:A>C	A/C	2	24439998	NA	NA	DArT	NA	NA	NA	M	NN	NN	NN	AA	NN	NN	NN	CC	NN	NN	NN	NN	NN	NN	AA	AA	AA	CC	CC	CC	AA	AA	AA	NN	AA	NN	AA	CC	NN	CC	CC	CC	AA	AA	NN	AA	NN	NN	NN
100118338|F|0-8:G>A-8:G>A	G/A	2	16187703	NA	NA	DArT	NA	NA	NA	R	GG	AA	AA	NN	AA	NN	NN	GG	AA	NN	NN	AA	NN	AA	AA	NN	AA	NN	NN	NN	AA	AA	AA	AA	AA	AA	AA	NN	AA	NN	NN	NN	NN	AA	NN	NN	NN	AA	AA
3379678|F|0-9:T>A-9:T>A	T/A	2	34637578	NA	NA	DArT	NA	NA	NA	W	TT	AA	AA	AA	AA	TT	TT	TT	AA	AA	AA	AA	TA	AA	AA	AA	AA	TT	TT	TT	AA	AA	AA	AA	AA	AA	AA	TT	AA	TT	TT	TT	AA	AA	AA	AA	AA	AA	AA
8208388|F|0-9:C>G-9:C>G	C/G	2	2280249	NA	NA	DArT	NA	NA	NA	S	CC	CC	CC	CC	CC	CC	CC	CC	CC	CC	NN	CC	CC	CC	CC	CC	CC	CC	CC	CC	CC	CC	CC	NN	CG	NN	CC	CC	CC	GG	CC	CC	CC	CC	CC	NN	CC	CC	CC
3379045|F|0-9:G>A-9:G>A	G/A	2	13806603	NA	NA	DArT	NA	NA	NA	R	GG	AA	AA	AA	AA	GG	GG	GG	AA	NN	AA	AA	GG	AA	AA	AA	AA	GG	GG	GG	AA	AA	AA	AA	GA	AA	AA	GG	AA	GG	GG	GG	AA	AA	AA	NN	AA	AA	AA
3382037|F|0-9:A>G-9:A>G	A/G	2	26449513	NA	NA	DArT	NA	NA	NA	R	AA	AA	AA	AA	AA	NN	GG	AA	AA	AA	AA	AA	AG	AA	AA	AA	AA	GG	AA	AA	AA	AA	AG	AA	AA	AA	AA	AG	AA	NN	AA	AA	AA	AA	AA	AA	AA	AA	AA
3379707|F|0-9:G>C-9:G>C	G/C	2	37905497	NA	NA	DArT	NA	NA	NA	S	GG	CC	CC	CC	CC	GG	GG	GG	CC	CC	CC	CC	GG	CC	CC	CC	CC	GG	GG	GG	CC	CC	CC	CC	CC	CC	CC	GG	CC	GG	GG	GG	CC	CC	CC	CC	CC	CC	CC
3383592|F|0-9:T>G-9:T>G	T/G	2	3492743	NA	NA	DArT	NA	NA	NA	K	TT	GG	GG	GG	GG	TT	TT	TT	GG	NN	NN	GG	TT	GG	GG	GG	GG	TT	NN	TT	GG	GG	GG	GG	TG	NN	GG	TT	GG	TT	TT	TT	GG	GG	GG	GG	NN	NN	GG
3382132|F|0-9:A>G-9:A>G	A/G	2	14893153	NA	NA	DArT	NA	NA	NA	R	AA	GG	GG	GG	GG	AA	AA	AA	GG	GG	NN	GG	AA	GG	GG	GG	GG	AA	AA	AA	GG	GG	GG	GG	GG	GG	GG	AA	GG	AA	AA	AA	GG	GG	GG	GG	GG	GG	GG
13121436|F|0-9:C>T-9:C>T	C/T	2	11562969	NA	NA	DArT	NA	NA	NA	Y	NN	CC	CC	CC	CC	TT	NN	NN	CC	NN	NN	CC	TT	CC	CC	CC	CC	NN	TT	TT	CC	CC	CC	CC	CC	NN	CC	TT	CC	TT	TT	TT	CC	CC	CC	CC	CC	CC	CC
3380556|F|0-9:T>A-9:T>A	T/A	2	42262136	NA	NA	DArT	NA	NA	NA	W	NN	AA	AA	AA	AA	TT	TT	TT	AA	NN	AA	AA	TT	AA	AA	AA	AA	TT	TT	TT	AA	AA	AA	AA	AA	AA	AA	TT	AA	TT	TT	TT	AA	AA	AA	AA	AA	AA	AA
100054495|F|0-9:T>C-9:T>C	T/C	2	30965291	NA	NA	DArT	NA	NA	NA	Y	NN	TT	TT	TT	TT	TT	TT	TT	TT	NN	TT	TT	TT	TT	TT	TT	TT	TT	TT	TT	TT	TT	TC	TT	TT	NN	TT	TT	TT	NN	TT	TT	TT	TT	TT	TT	TT	TT	TT
8199939|F|0-9:G>T-9:G>T	G/T	2	27967351	NA	NA	DArT	NA	NA	NA	K	GG	GG	GG	TT	GG	GG	GG	GG	GG	GG	GG	TT	GG	GT	GG	GG	GG	GG	GG	GG	GG	GG	GG	GG	GT	GG	GG	GG	GG	GG	GG	GG	GG	GG	GG	GG	GG	GG	GG
100054811|F|0-9:C>T-9:C>T	C/T	2	10994290	NA	NA	DArT	NA	NA	NA	Y	CC	TT	NN	TT	TT	CC	NN	CC	TT	NN	NN	TT	NN	CT	NN	TT	TT	NN	CC	CC	TT	TT	NN	TT	TT	NN	TT	CC	TT	NN	CC	NN	TT	TT	TT	NN	NN	NN	TT
3383641|F|0-9:C>T-9:C>T	C/T	2	47762263	NA	NA	DArT	NA	NA	NA	Y	NN	CC	CC	CC	CC	TT	CC	CC	NN	NN	CC	CC	CT	TT	CC	CC	CC	TT	TT	CC	NN	CC	NN	CC	CC	CC	CC	TT	CC	CC	TT	CT	CC	CC	CC	CC	NN	CC	CC
3380536|F|0-9:G>A-9:G>A	G/A	2	42518619	NA	NA	DArT	NA	NA	NA	R	GG	GG	GG	GG	GG	GG	GG	GG	GG	GG	NN	GG	GG	GG	GG	GG	GG	GG	GG	GG	GG	GG	GG	GG	GG	GG	GG	GG	GG	GG	GG	GG	GG	GG	GG	GG	GG	GG	GG
100057636|F|0-9:A>G-9:A>G	A/G	2	22005806	NA	NA	DArT	NA	NA	NA	R	NN	NN	AA	AA	NN	AA	NN	GG	AA	NN	AA	AA	GG	AA	AA	NN	AA	NN	NN	AA	AA	AA	AA	AA	AA	NN	AA	NN	AA	NN	NN	NN	AA	AA	NN	AA	NN	AA	AA
100057674|F|0-9:A>C-9:A>C	A/C	2	27868757	NA	NA	DArT	NA	NA	NA	M	NN	AA	NN	AA	AA	AA	NN	NN	AA	NN	AA	NN	AA	AA	NN	AA	AA	NN	AA	AA	AA	NN	NN	NN	AA	NN	AA	AA	AA	AA	AA	AA	AA	AA	NN	AC	NN	NN	AA
100059978|F|0-9:T>C-9:T>C	T/C	2	25104396	NA	NA	DArT	NA	NA	NA	Y	NN	TT	TT	TT	TT	CC	CC	CC	TT	TT	NN	TT	NN	NN	NN	TT	TT	CC	NN	NN	TT	TT	TT	NN	TT	TT	TT	NN	TT	CC	NN	CC	TT	TT	NN	NN	NN	TT	NN
100077861|F|0-9:A>G-9:A>G	A/G	2	17219783	NA	NA	DArT	NA	NA	NA	R	NN	AA	AA	NN	AA	NN	NN	NN	AA	NN	AA	AA	NN	AA	AA	AA	AA	NN	NN	NN	AA	AA	NN	AA	AA	AA	AA	NN	AA	NN	NN	GG	AA	AA	AA	AA	AA	AA	NN
3382609|F|0-9:G>T-9:G>T	G/T	2	47821785	NA	NA	DArT	NA	NA	NA	K	NN	GG	GG	GG	GG	GG	NN	NN	GG	NN	NN	GG	NN	GG	GG	GG	GG	GG	GG	NN	GG	NN	NN	GG	GG	NN	TT	GG	GG	NN	GG	GG	GG	GG	GG	NN	NN	GG	NN
8211975|F|0-9:G>C-9:G>C	G/C	2	28816729	NA	NA	DArT	NA	NA	NA	S	NN	GG	GG	GG	GG	CC	CC	NN	GG	NN	GG	GG	CC	GG	GG	GG	GG	CC	NN	NN	GG	GG	GG	GG	GG	NN	GG	NN	GG	NN	NN	CC	GG	GG	GG	GG	GG	GG	GG
3382457|F|0-9:A>T-9:A>T	A/T	2	36992537	NA	NA	DArT	NA	NA	NA	W	NN	AA	AA	AA	AA	TT	TT	TT	AA	TT	AA	AA	AT	AA	AA	AA	AA	TT	TT	TT	AA	AA	AA	AA	AA	AA	AA	TT	AA	TT	TT	TT	AA	AA	AA	AA	AA	AA	AA
8210653|F|0-9:C>T-9:C>T	C/T	2	953336	NA	NA	DArT	NA	NA	NA	Y	NN	CC	CC	TT	CC	CC	CC	CC	CT	CC	NN	CC	CC	CC	TT	CC	CC	CC	CC	CC	CT	CC	NN	CC	CC	NN	CC	CC	CC	CC	CC	CC	CC	CC	CC	NN	CC	CC	CC
3370695|F|0-9:T>C-9:T>C	T/C	2	37713353	NA	NA	DArT	NA	NA	NA	Y	TT	CC	CC	CC	CC	TC	TC	TC	CC	CC	NN	CC	TC	CC	CC	CC	CC	TC	TC	TC	CC	CC	CC	NN	CC	CC	CC	TC	CC	TC	TC	TC	CC	CC	CC	NN	CC	CC	CC
13121365|F|0-9:T>G-9:T>G	T/G	2	20842618	NA	NA	DArT	NA	NA	NA	K	TT	GG	GG	GG	GG	TT	TT	TT	GG	NN	GG	GG	TT	GG	GG	GG	GG	TT	TT	TT	GG	GG	GG	GG	GG	NN	GG	TT	GG	NN	TT	TT	GG	GG	GG	GG	GG	GG	GG
8176078|F|0-9:A>G-9:A>G	A/G	2	33202132	NA	NA	DArT	NA	NA	NA	R	NN	AA	AA	AA	AA	AA	AA	AA	AA	AA	AA	AA	AA	AA	AA	AA	AA	AA	AA	AA	AA	AA	AA	AA	AA	AA	AA	AA	AA	AA	AA	AA	AA	AA	AA	AA	AA	AA	AA
3378055|F|0-9:C>G-9:C>G	C/G	2	36956400	NA	NA	DArT	NA	NA	NA	S	CC	CC	CC	CC	CC	GG	GG	CC	CC	NN	CC	CC	CG	CC	CC	CC	CC	GG	GG	CC	CC	CC	CC	CC	CC	CC	CC	GG	CC	CC	GG	CG	CC	CC	CC	CC	CC	CC	CC
8208336|F|0-9:G>A-9:G>A	G/A	2	34069821	NA	NA	DArT	NA	NA	NA	R	GG	GG	GG	GG	AA	GG	GG	GG	AA	GG	GG	GG	GG	GG	GG	GG	GA	GG	GG	GG	GG	GG	AA	GG	GA	NN	GG	GG	GA	GG	GG	GG	GG	GG	GG	GG	NN	GG	GA
3378210|F|0-9:T>G-9:T>G	T/G	2	41888048	NA	NA	DArT	NA	NA	NA	K	TT	GG	GG	GG	GG	TT	TT	TT	GG	GG	GG	GG	TT	GG	GG	GG	GG	TT	TT	TT	GG	GG	GG	GG	GG	NN	GG	TT	GG	TT	TT	TT	GG	GG	GG	GG	GG	GG	GG
8214633|F|0-9:G>T-9:G>T	G/T	2	24169571	NA	NA	DArT	NA	NA	NA	K	GG	TT	TT	NN	NN	NN	NN	GG	NN	NN	NN	TT	NN	TT	TT	NN	NN	NN	NN	GG	TT	TT	NN	NN	GG	NN	TT	GG	NN	NN	NN	NN	TT	TT	NN	TT	NN	NN	NN
3377755|F|0-9:C>T-9:C>T	C/T	2	2292572	NA	NA	DArT	NA	NA	NA	Y	CC	TT	CT	TT	CC	CT	CC	CC	CC	TT	NN	TT	CT	TT	CC	TT	CT	CC	CC	CC	CT	TT	CC	TT	CT	NN	TT	CT	CC	TT	CC	CC	TT	TT	TT	TT	CC	TT	CC
100093523|F|0-9:C>T-9:C>T	C/T	2	20720884	NA	NA	DArT	NA	NA	NA	Y	NN	CC	CC	CC	CC	NN	NN	NN	CC	CC	CC	CC	TT	CC	CC	CC	CC	NN	NN	NN	CC	CC	NN	CC	CC	NN	CC	NN	CC	NN	NN	NN	CC	CC	CC	CC	CC	CC	CC
100094260|F|0-9:T>C-9:T>C	T/C	2	27274535	NA	NA	DArT	NA	NA	NA	Y	NN	TT	TC	TT	TT	CC	CC	CC	TT	NN	NN	TT	CC	NN	TT	NN	TT	NN	CC	CC	TT	TT	TT	TT	TT	TT	TT	CC	TT	NN	CC	CC	TT	NN	TT	NN	TT	TT	TT
3374285|F|0-9:C>G-9:C>G	C/G	2	4611932	NA	NA	DArT	NA	NA	NA	S	CC	GG	GG	GG	GG	CC	CC	CC	GG	NN	NN	GG	CC	GG	GG	GG	GG	CC	CC	CC	GG	GG	GG	GG	CG	GG	GG	CC	GG	CC	CC	CC	GG	CG	GG	GG	GG	GG	GG
3366625|F|0-9:G>A-9:G>A	G/A	2	28852806	NA	NA	DArT	NA	NA	NA	R	GG	GG	GG	GG	NN	GG	GG	GG	AA	NN	GG	GG	GG	GG	NN	GG	GG	GG	GG	GG	GG	GG	NN	NN	GG	NN	GG	GG	GG	GG	GG	GG	GG	GG	NN	NN	NN	NN	NN
3379806|F|0-9:T>A-9:T>A	T/A	2	43238650	NA	NA	DArT	NA	NA	NA	W	TT	AA	AA	AA	AA	TT	TT	TT	AA	NN	AA	AA	TT	AA	AA	AA	AA	TT	TT	TT	AA	AA	AA	AA	AA	AA	AA	TT	AA	TT	TT	TT	AA	AA	AA	NN	AA	AA	AA
3379429|F|0-9:G>A-9:G>A	G/A	2	9587508	NA	NA	DArT	NA	NA	NA	R	GG	AA	AA	AA	AA	GG	GG	GG	AA	AA	AA	AA	GG	AA	AA	AA	AA	GG	GG	GG	AA	AA	AA	AA	AA	AA	AA	GG	AA	GG	GG	GG	AA	AA	AA	AA	AA	AA	AA
8212460|F|0-9:T>G-9:T>G	T/G	2	30773757	NA	NA	DArT	NA	NA	NA	K	GG	TT	TT	TT	TT	GG	GG	GG	TT	TT	TT	TT	TT	TT	TT	TT	TT	GG	GG	GG	TT	TT	TT	TT	TT	NN	TT	GG	TT	GG	GG	GG	NN	TT	TT	TT	TT	TT	TT
8212577|F|0-9:C>A-9:C>A	C/A	2	41268199	NA	NA	DArT	NA	NA	NA	M	NN	AA	AA	AA	AA	AA	CC	AA	AA	AA	NN	AA	CA	AA	AA	AA	AA	CC	CC	AA	AA	AA	AA	AA	AA	NN	AA	CC	AA	AA	CC	CA	AA	AA	AA	NN	AA	AA	AA
3377083|F|0-9:T>G-9:T>G	T/G	2	46737253	NA	NA	DArT	NA	NA	NA	K	TT	GG	GG	GG	GG	TG	TT	TT	GG	GG	GG	GG	TG	GG	GG	GG	GG	TT	TT	TT	GG	GG	GG	GG	GG	GG	GG	TT	GG	TT	TT	TT	GG	GG	GG	GG	GG	GG	GG
100104396|F|0-9:T>G-9:T>G	T/G	2	9570349	NA	NA	DArT	NA	NA	NA	K	TT	TT	TT	TT	TT	TT	TT	TT	TT	TT	TT	TT	TT	TT	TT	TT	TT	NN	TT	TT	TT	TT	TT	TT	TT	TT	TT	TT	TT	TT	TT	TT	TT	TT	TT	NN	TT	TT	TT
8214138|F|0-9:A>G-9:A>G	A/G	2	42061532	NA	NA	DArT	NA	NA	NA	R	NN	AA	AA	AA	AA	NN	NN	NN	AA	AA	AA	AA	NN	AA	AA	AA	AA	NN	NN	NN	AA	AA	AA	AA	AA	AA	AA	GG	AA	NN	NN	NN	AA	AA	AA	AA	AA	AA	AA
3372294|F|0-9:A>T-9:A>T	A/T	2	42055211	NA	NA	DArT	NA	NA	NA	W	TT	AA	AA	AA	AA	TT	TT	TT	AA	AA	AA	AA	TT	AA	AA	AA	AA	TT	TT	TT	AA	AA	AA	AA	AA	AA	AA	TT	AA	NN	TT	TT	AA	AT	AA	AA	NN	AA	AA
100108635|F|0-9:T>C-9:T>C	T/C	2	5903691	NA	NA	DArT	NA	NA	NA	Y	NN	NN	NN	CC	CC	CC	CC	CC	NN	NN	CC	NN	NN	CC	CC	NN	CC	CC	CC	NN	TT	NN	NN	NN	NN	NN	CC	CC	CC	NN	CC	CC	CC	NN	CC	CC	NN	NN	NN
100114660|F|0-9:A>C-9:A>C	A/C	2	28059366	NA	NA	DArT	NA	NA	NA	M	NN	NN	AA	NN	AA	NN	NN	AA	NN	AA	NN	AA	NN	AA	AA	AA	AA	NN	AA	AA	AA	AA	NN	AA	AA	NN	AA	AA	AA	AA	AA	NN	AA	AA	AA	NN	NN	AA	NN
100115694|F|0-9:T>A-9:T>A	T/A	2	9541594	NA	NA	DArT	NA	NA	NA	W	NN	AA	NN	AA	NN	TT	NN	TT	AA	NN	NN	NN	TT	AA	NN	AA	AA	NN	NN	TT	AA	AA	AA	NN	AA	AA	AA	TT	AA	NN	TT	TT	AA	AA	NN	NN	NN	AA	NN
3379131|F|0-9:C>A-9:C>A	C/A	2	35026357	NA	NA	DArT	NA	NA	NA	M	NN	AA	NN	AA	AA	CC	CC	NN	AA	AA	AA	AA	NN	AA	AA	AA	AA	CC	NN	NN	AA	AA	AA	AA	AA	NN	AA	NN	AA	NN	NN	NN	AA	AA	AA	AA	AA	AA	NN
100116787|F|0-9:A>G-9:A>G	A/G	2	24439729	NA	NA	DArT	NA	NA	NA	R	GG	AA	AA	AA	NN	AA	NN	AA	NN	NN	NN	AA	AA	AA	AA	AA	NN	NN	AA	AA	AA	NN	NN	AA	NN	NN	AA	NN	NN	NN	AA	AA	AA	NN	AA	AA	NN	AA	NN
3381800|F|0-10:T>A-10:T>A	T/A	2	35684523	NA	NA	DArT	NA	NA	NA	W	AA	TT	TT	TT	TT	TT	TT	AA	NN	TA	NN	TT	TA	TT	TT	TT	TT	TT	AA	AA	TT	TT	TT	TT	TT	NN	TT	TT	TT	AA	AA	AA	TT	TT	TT	NN	TT	TT	TT
3380334|F|0-10:G>A-10:G>A	G/A	2	47229500	NA	NA	DArT	NA	NA	NA	R	GG	AA	AA	AA	AA	GG	GG	GG	AA	AA	NN	AA	GA	AA	AA	AA	AA	GG	GG	GG	AA	AA	AA	AA	AA	AA	AA	GG	AA	GG	GG	GG	AA	AA	AA	AA	NN	AA	AA
3381082|F|0-10:G>T-10:G>T	G/T	2	31746104	NA	NA	DArT	NA	NA	NA	K	GG	TT	TT	TT	TT	GG	GG	GG	TT	TT	NN	TT	TT	TT	TT	TT	TT	GG	GG	GG	TT	TT	TT	TT	TT	TT	TT	GG	TT	GG	GG	GG	TT	GT	TT	TT	TT	TT	TT
3381749|F|0-10:C>A-10:C>A	C/A	2	13806537	NA	NA	DArT	NA	NA	NA	M	NN	AA	AA	AA	AA	CC	CC	CC	AA	AA	NN	AA	CC	AA	AA	AA	AA	CC	CC	CC	AA	AA	AA	AA	CA	AA	AA	CC	NN	CC	CC	CC	AA	AA	AA	AA	AA	AA	AA
3378296|F|0-10:G>A-10:G>A	G/A	2	1019826	NA	NA	DArT	NA	NA	NA	R	NN	GG	GG	GG	GG	AA	GG	GG	GG	GG	GG	GG	GA	GG	GG	GG	GG	AA	GG	GG	GG	GG	GG	GG	GA	GG	GG	GA	GG	GG	GG	AA	GG	GG	GG	GG	GG	GG	GG
3380523|F|0-10:C>T-10:C>T	C/T	2	46592737	NA	NA	DArT	NA	NA	NA	Y	CC	TT	TT	TT	TT	CC	CC	CC	TT	NN	TT	TT	CT	TT	TT	TT	TT	CC	CC	CC	TT	TT	TT	TT	TT	TT	TT	CC	TT	CC	CC	CC	TT	TT	TT	TT	NN	TT	TT
3375749|F|0-10:T>G-10:T>G	T/G	2	42576621	NA	NA	DArT	NA	NA	NA	K	GG	TT	TT	TT	TT	GG	GG	GG	TT	NN	NN	TT	GG	TT	TT	TT	TT	GG	GG	GG	TT	TT	TT	TT	TT	TT	TT	GG	TT	GG	GG	GG	TT	TT	TT	TT	TT	TT	TT
13121883|F|0-10:A>G-10:A>G	A/G	2	28278948	NA	NA	DArT	NA	NA	NA	R	NN	GG	GG	GG	GG	AA	NN	NN	GG	NN	GG	GG	NN	NN	GG	GG	GG	AA	NN	NN	GG	GG	NN	NN	GG	NN	GG	NN	NN	NN	NN	AA	NN	GG	GG	GG	GG	NN	NN
3382923|F|0-10:T>C-10:T>C	T/C	2	2685196	NA	NA	DArT	NA	NA	NA	Y	NN	TT	TT	TT	TT	TT	NN	NN	TT	NN	NN	TT	NN	TT	TT	TT	TT	NN	NN	NN	TT	TT	TT	TT	TT	TT	TT	NN	TT	NN	NN	TT	TT	TT	TT	TT	TT	TT	TT
100078287|F|0-10:A>G-10:A>G	A/G	2	29295471	NA	NA	DArT	NA	NA	NA	R	NN	AA	AA	AA	AA	GG	GG	NN	AA	AA	AA	AA	GG	AA	AA	AA	AA	GG	NN	NN	AA	AA	AA	AA	AA	AA	AA	GG	AA	NN	NN	GG	AA	AA	AA	AA	AA	AA	AA
3377988|F|0-10:G>T-10:G>T	G/T	2	12082636	NA	NA	DArT	NA	NA	NA	K	GT	GG	GG	GG	GG	GG	GG	GT	GG	GG	GG	GG	GT	GG	GG	GG	GG	GG	GG	GG	GG	GG	GG	GG	GG	GG	GG	GG	GG	GG	GG	GT	GG	GG	GG	GG	GG	GG	GG
8214175|F|0-10:G>C-10:G>C	G/C	2	13820055	NA	NA	DArT	NA	NA	NA	S	NN	GG	GG	GG	GG	NN	NN	NN	GG	GG	GG	GG	NN	GG	GG	GG	GG	NN	NN	NN	GG	GG	NN	GG	GG	GG	GG	NN	GG	NN	NN	NN	GG	GG	GG	GG	GG	GG	GG
8212244|F|0-10:C>G-10:C>G	C/G	2	7362159	NA	NA	DArT	NA	NA	NA	S	CC	CC	CC	CC	CC	CC	CC	CC	CC	NN	CC	CC	CC	CC	CC	CC	CC	CC	CC	CC	CC	CC	CC	CC	CC	CC	CC	CC	CC	CC	CC	CC	CC	CC	CC	CC	NN	NN	CC
3379896|F|0-10:T>C-10:T>C	T/C	2	44423372	NA	NA	DArT	NA	NA	NA	Y	NN	CC	CC	CC	CC	TT	TT	TT	CC	CC	NN	CC	TT	CC	CC	CC	CC	TT	TT	TT	CC	CC	CC	CC	CC	CC	CC	TT	CC	TT	TT	TT	CC	CC	CC	CC	CC	CC	CC
3381240|F|0-10:T>C-10:T>C	T/C	2	27817861	NA	NA	DArT	NA	NA	NA	Y	NN	TT	TT	TT	TT	NN	NN	CC	TT	TT	NN	TT	NN	TT	TT	TT	TT	NN	CC	CC	TT	TT	TT	TT	TT	NN	TT	NN	TT	NN	CC	CC	TT	TT	TT	NN	NN	TT	NN
3381419|F|0-10:C>T-10:C>T	C/T	2	39882414	NA	NA	DArT	NA	NA	NA	Y	CC	TT	TT	TT	NN	CC	CC	CC	TT	TT	TT	TT	CC	TT	TT	TT	TT	NN	CC	CC	TT	TT	TT	TT	TT	TT	TT	CC	TT	CC	CC	CC	TT	TT	NN	TT	TT	TT	TT
8213296|F|0-10:T>C-10:T>C	T/C	2	32378875	NA	NA	DArT	NA	NA	NA	Y	CC	TT	TT	TT	TT	CC	CC	CC	TT	TT	NN	TT	CC	TT	TT	TT	TT	CC	CC	CC	TT	TT	TT	TT	TT	NN	TT	CC	TT	CC	CC	CC	TT	TC	TT	TT	TT	TT	TT
13122042|F|0-10:C>T-10:C>T	C/T	2	28015433	NA	NA	DArT	NA	NA	NA	Y	NN	CC	NN	CC	CC	NN	TT	NN	NN	CC	CC	CC	NN	CC	CC	NN	CC	NN	NN	NN	CC	CC	CC	CC	CC	CC	CC	NN	CC	NN	NN	NN	CC	CC	CC	CC	CC	CC	CC
3379028|F|0-10:A>C-10:A>C	A/C	2	30299860	NA	NA	DArT	NA	NA	NA	M	AA	CC	CC	CC	CC	AA	AA	AA	CC	CC	NN	CC	AA	CC	CC	CC	CC	AA	AA	AA	CC	CC	CC	CC	CC	CC	CC	AA	CC	AA	AA	AA	CC	CC	CC	CC	CC	CC	CC
8207247|F|0-10:T>A-10:T>A	T/A	2	40979454	NA	NA	DArT	NA	NA	NA	W	NN	AA	AA	AA	AA	TT	TT	TT	AA	NN	NN	AA	TT	AA	AA	AA	AA	TT	TT	TT	AA	AA	AA	NN	AA	NN	AA	TT	AA	TT	TT	TT	AA	NN	AA	AA	NN	NN	AA
16650156|F|0-10:G>A-10:G>A	G/A	2	29827	NA	NA	DArT	NA	NA	NA	R	NN	GG	GG	NN	NN	NN	NN	NN	GG	NN	GG	GG	AA	GG	GG	GG	GA	NN	NN	NN	NN	GG	GG	GG	GA	NN	NN	NN	GG	NN	NN	NN	GG	NN	NN	NN	NN	GG	NN
8214426|F|0-10:C>G-10:C>G	C/G	2	4379746	NA	NA	DArT	NA	NA	NA	S	NN	CC	CC	CC	CC	NN	NN	NN	CC	CC	CC	CC	NN	CC	CC	CC	CC	NN	NN	NN	CC	CC	CC	CC	CC	CC	CC	GG	CC	NN	NN	NN	CC	CC	CC	CC	CC	CC	CC
8207175|F|0-10:G>A-10:G>A	G/A	2	34040621	NA	NA	DArT	NA	NA	NA	R	AA	GG	GG	GG	GG	AA	AA	AA	GG	GG	NN	GG	GA	GG	GG	GG	GG	AA	AA	AA	GG	GA	GG	GG	GG	GG	GG	GG	GG	AA	AA	AA	GG	GA	GG	GG	NN	GG	GG
3380810|F|0-10:G>C-10:G>C	G/C	2	40649089	NA	NA	DArT	NA	NA	NA	S	GG	CC	CC	CC	CC	GG	GG	GG	CC	GG	CC	CC	GG	CC	CC	CC	CC	GG	GG	GG	CC	CC	CC	CC	CC	CC	CC	GG	CC	GG	GG	GG	CC	CC	CC	CC	CC	CC	CC
3380746|F|0-11:G>C-11:G>C	G/C	2	44090649	NA	NA	DArT	NA	NA	NA	S	GG	CC	CC	CC	CC	GG	GG	GG	CC	GG	NN	CC	GG	CC	CC	CC	CC	GG	GG	GG	CC	CC	CC	CC	CC	NN	CC	GG	CC	GG	GG	GG	CC	CC	CC	NN	NN	CC	CC
3384351|F|0-11:C>A-11:C>A	C/A	2	13288376	NA	NA	DArT	NA	NA	NA	M	CC	CC	CC	CC	CC	AA	AA	CC	CC	CC	CC	CC	CC	CC	CC	CC	CC	AA	CC	CC	CC	CC	NN	CC	CC	NN	CC	CC	CC	NN	CC	CC	CC	CC	CC	NN	NN	CC	CC
8176306|F|0-11:C>G-11:C>G	C/G	2	47096830	NA	NA	DArT	NA	NA	NA	S	CC	CC	CC	CC	CC	CC	CC	CC	CC	CC	CC	CC	CC	CC	CC	CC	CC	CC	CC	CC	CC	CC	CC	CC	CC	NN	GG	CC	CC	CC	CC	CC	CC	CC	CC	CC	CC	CC	CC
3383618|F|0-11:C>T-11:C>T	C/T	2	4971493	NA	NA	DArT	NA	NA	NA	Y	CC	TT	TT	TT	TT	CC	CC	CC	TT	NN	NN	TT	CC	TT	TT	TT	TT	CC	CC	CC	TT	TT	TT	TT	NN	TT	TT	NN	TT	CC	CC	CC	TT	TT	TT	TT	NN	TT	TT
3380610|F|0-11:C>T-11:C>T	C/T	2	37972637	NA	NA	DArT	NA	NA	NA	Y	TT	CC	CC	CC	CC	TT	TT	TT	CC	CC	CC	CC	CC	CC	CC	CC	CC	TT	TT	TT	CC	CC	CC	CC	CC	CC	CC	TT	CC	TT	TT	TT	CC	CC	CC	CC	CC	CC	CC
3380712|F|0-11:A>C-11:A>C	A/C	2	40317575	NA	NA	DArT	NA	NA	NA	M	CC	AA	AA	AA	AA	NN	AA	CC	AA	AC	AA	AA	AC	NN	AA	AA	AA	AA	AA	CC	AC	CC	AA	AA	NN	NN	AA	CC	AA	CC	AA	AC	AA	AA	AA	AA	AA	NN	AA
3380469|F|0-11:G>T-11:G>T	G/T	2	40406669	NA	NA	DArT	NA	NA	NA	K	GG	TT	TT	TT	TT	NN	GG	GG	TT	NN	TT	GG	GG	TT	TT	TT	TT	GG	GG	GG	GT	GG	TT	TT	TT	NN	TT	GG	TT	GG	GG	GG	TT	TT	TT	NN	TT	TT	TT
3368534|F|0-11:C>A-11:C>A	C/A	2	45198535	NA	NA	DArT	NA	NA	NA	M	CC	AA	AA	AA	AA	CC	NN	CC	AA	AA	NN	AA	CC	AA	AA	AA	AA	CC	CC	CC	AA	AA	AA	AA	AA	NN	AA	CC	AA	NN	CC	CC	AA	AA	AA	AA	CA	AA	AA
8209542|F|0-11:G>A-11:G>A	G/A	2	26440538	NA	NA	DArT	NA	NA	NA	R	NN	GG	GG	GG	GG	AA	AA	NN	GG	NN	GG	GG	AA	NN	GG	GG	GG	AA	NN	NN	GG	GG	GG	GG	GG	NN	GG	NN	GG	NN	NN	AA	GG	GG	GG	GG	NN	GG	NN
3381010|F|0-11:C>G-11:C>G	C/G	2	42462368	NA	NA	DArT	NA	NA	NA	S	CC	GG	GG	GG	GG	CC	CC	CC	GG	NN	NN	GG	CC	GG	GG	GG	GG	CC	CC	CC	GG	GG	GG	GG	GG	GG	GG	CC	GG	CC	CC	CC	GG	GG	GG	GG	GG	GG	GG
100056863|F|0-11:A>G-11:A>G	A/G	2	11724809	NA	NA	DArT	NA	NA	NA	R	NN	AG	GG	NN	AA	NN	AA	AA	AA	NN	NN	AA	AA	NN	GG	AA	AA	AA	AA	AA	AA	AA	NN	NN	NN	NN	AA	AA	NN	NN	AA	AA	GG	NN	NN	NN	NN	GG	NN
3384414|F|0-11:G>T-11:G>T	G/T	2	48898189	NA	NA	DArT	NA	NA	NA	K	NN	GG	GG	NN	GG	NN	NN	NN	GG	NN	GG	GG	TT	NN	GG	GG	GG	NN	NN	NN	GG	GG	GG	GG	GG	GG	GG	NN	NN	TT	NN	GG	GG	GG	GG	GG	GG	NN	NN
3379920|F|0-11:T>C-11:T>C	T/C	2	40458357	NA	NA	DArT	NA	NA	NA	Y	TT	CC	CC	CC	CC	TC	CC	TT	CC	TT	NN	CC	TC	CC	CC	CC	CC	CC	CC	TT	TC	TT	CC	CC	CC	NN	CC	TT	CC	TT	CC	TC	CC	TC	CC	CC	CC	CC	CC
100080792|F|0-11:T>C-11:T>C	T/C	2	34228257	NA	NA	DArT	NA	NA	NA	Y	NN	CC	CC	CC	CC	NN	NN	NN	CC	NN	NN	CC	NN	CC	NN	CC	CC	NN	NN	NN	CC	CC	CC	CC	CC	CC	CC	TT	CC	NN	NN	NN	CC	NN	CC	CC	CC	CC	NN
100085957|F|0-11:C>T-11:C>T	C/T	2	39317234	NA	NA	DArT	NA	NA	NA	Y	NN	CC	CC	CC	CC	CC	CC	CC	CC	NN	CC	CC	CC	CC	CC	CC	CT	CC	NN	NN	CC	CC	CC	CC	CC	CC	CC	CC	CC	NN	CC	CC	CC	CC	CC	CC	CC	CC	CC
3372881|F|0-11:G>C-11:G>C	G/C	2	45791653	NA	NA	DArT	NA	NA	NA	S	NN	GG	GG	NN	GG	NN	CC	NN	GG	GG	GG	GG	NN	GG	GG	GG	GG	NN	NN	NN	GG	GG	GG	GG	GG	GG	GG	NN	GG	NN	NN	NN	GG	GG	GG	GG	GG	GG	GG
3368528|F|0-11:C>A-11:C>A	C/A	2	9759289	NA	NA	DArT	NA	NA	NA	M	CC	NN	NN	NN	NN	CC	CC	CC	NN	NN	NN	NN	CC	NN	NN	NN	NN	CC	CC	CC	NN	NN	NN	NN	NN	NN	NN	CC	NN	CC	CC	CC	NN	NN	AA	NN	NN	NN	NN
3381607|F|0-11:T>A-11:T>A	T/A	2	9997802	NA	NA	DArT	NA	NA	NA	W	NN	TT	TT	TT	TT	TA	TT	NN	TT	TT	TT	TT	NN	TT	TT	TT	TT	TT	AA	AA	TT	TT	TT	TT	TT	NN	TT	TT	TT	AA	AA	AA	TT	TT	TT	TT	TT	TT	TT
3378025|F|0-11:T>A-11:T>A	T/A	2	2705382	NA	NA	DArT	NA	NA	NA	W	TT	TT	TT	TT	TT	TT	TT	TT	TT	NN	NN	NN	NN	TT	TT	TT	TT	TT	TT	TT	TT	TT	TT	TT	AA	NN	TT	TT	TT	TT	NN	TT	TT	TA	TT	TT	TT	TT	NN
3378761|F|0-11:C>T-11:C>T	C/T	2	12963779	NA	NA	DArT	NA	NA	NA	Y	TT	CC	CC	CC	CC	CT	TT	TT	CC	CC	CC	CC	CC	CC	CC	CC	CC	TT	CC	CC	CC	CC	CC	CC	CC	CC	CC	CC	CC	CC	CC	CT	CC	CC	CC	CC	NN	CC	CC
8212594|F|0-11:G>C-11:G>C	G/C	2	24619331	NA	NA	DArT	NA	NA	NA	S	CC	CC	CC	CC	CC	CC	CC	CC	CC	CC	CC	CC	GG	CC	CC	CC	CC	CC	GG	GG	CC	CC	CC	CC	CC	NN	CC	GG	CC	CC	GC	GC	CC	CC	CC	CC	CC	CC	CC
3377094|F|0-11:G>A-11:G>A	G/A	2	33880966	NA	NA	DArT	NA	NA	NA	R	GG	GG	GG	GG	GG	GG	GG	GG	GG	GG	NN	GG	GG	GG	GG	GG	GG	GG	GG	GG	GG	GG	GG	GG	GG	GG	GG	GG	GG	GG	GG	GG	GG	GG	GG	GG	GG	GG	GG
3383202|F|0-11:T>C-11:T>C	T/C	2	27012909	NA	NA	DArT	NA	NA	NA	Y	TT	CC	CC	CC	CC	NN	NN	TT	CC	NN	NN	CC	NN	CC	CC	CC	CC	NN	TT	TT	CC	CC	NN	CC	CC	NN	CC	TT	CC	TT	TT	TT	CC	CC	NN	NN	NN	CC	CC
3365655|F|0-11:C>A-11:C>A	C/A	2	47229365	NA	NA	DArT	NA	NA	NA	M	CC	AA	AA	AA	AA	CC	CC	CC	AA	AA	AA	AA	CA	AA	AA	AA	AA	CC	CC	CC	AA	AA	AA	AA	AA	AA	AA	CC	AA	CC	CC	CC	AA	CA	AA	AA	AA	AA	AA
3381782|F|0-11:A>G-11:A>G	A/G	2	12978688	NA	NA	DArT	NA	NA	NA	R	NN	AA	AA	AA	AA	NN	NN	NN	AA	NN	AA	AA	GG	AA	AA	AA	AA	NN	NN	NN	AA	AA	AA	AA	AG	AA	AA	NN	AA	NN	NN	NN	AA	AA	AA	AA	AA	AA	AA
3368962|F|0-11:T>A-11:T>A	T/A	2	15476681	NA	NA	DArT	NA	NA	NA	W	NN	TT	TT	TT	TT	AA	AA	NN	TT	TT	TT	TT	TT	TT	TT	TT	TT	AA	NN	NN	TT	TT	TT	TT	TT	TT	TT	NN	TT	NN	NN	AA	TT	TT	TT	TT	TT	TT	TT
100113260|F|0-11:T>A-11:T>A	T/A	2	11347432	NA	NA	DArT	NA	NA	NA	W	NN	TT	TT	TT	TT	NN	NN	NN	TT	NN	NN	TT	NN	AA	NN	NN	TT	NN	NN	NN	TT	TT	TT	TT	NN	TT	TT	NN	TT	NN	NN	NN	TT	TT	NN	NN	TT	TT	NN
3379292|F|0-12:G>A-12:G>A	G/A	2	30687546	NA	NA	DArT	NA	NA	NA	R	GG	GG	GG	AA	AA	GG	GG	GG	AA	GG	NN	GG	GG	GG	GG	GG	AA	GG	GG	GG	GA	AA	AA	GG	AA	GG	GG	GG	GA	GG	GG	GG	GG	GG	GG	GG	AA	GG	GA
16649610|F|0-12:G>A-12:G>A	G/A	2	16932291	NA	NA	DArT	NA	NA	NA	R	GG	GG	GG	GG	GG	GG	GG	GG	GG	GG	GG	GG	GG	GG	GG	GG	GG	GG	GG	GG	GG	GG	GG	GG	GG	GG	GG	GG	GG	GG	GG	GG	GG	GG	GG	GG	GG	GG	GG
8670197|F|0-12:A>G-12:A>G	A/G	2	44431127	NA	NA	DArT	NA	NA	NA	R	AA	GG	GG	GG	GG	AA	AA	AA	GG	GG	GG	GG	AA	GG	GG	GG	GG	AA	AA	AA	GG	GG	GG	GG	GG	GG	GG	NN	GG	AA	AA	AA	GG	GG	GG	GG	GG	GG	GG
3383673|F|0-12:G>C-12:G>C	G/C	2	30365692	NA	NA	DArT	NA	NA	NA	S	GG	CC	CC	CC	CC	GG	GG	GG	CC	NN	NN	CC	GG	CC	CC	CC	CC	GG	GG	GG	CC	CC	CC	CC	CC	CC	CC	GG	NN	CC	GG	GG	CC	NN	CC	CC	NN	NN	CC
3379758|F|0-12:T>A-12:T>A	T/A	2	45927777	NA	NA	DArT	NA	NA	NA	W	TT	AA	AA	AA	AA	TT	TT	TT	AA	AA	AA	AA	TT	AA	AA	AA	AA	TT	TT	TT	AA	AA	AA	AA	AA	AA	AA	TT	AA	TT	TT	TT	AA	AA	AA	AA	NN	AA	AA
100056401|F|0-12:A>G-12:A>G	A/G	2	13720370	NA	NA	DArT	NA	NA	NA	R	NN	GG	GG	GG	GG	NN	NN	AA	GG	NN	NN	GG	AA	NN	NN	GG	GG	AA	AA	AA	GG	AG	NN	NN	NN	GG	NN	AA	GG	NN	AA	AA	GG	GG	NN	GG	NN	NN	NN
3382868|F|0-12:T>C-12:T>C	T/C	2	36604225	NA	NA	DArT	NA	NA	NA	Y	CC	TT	TT	TT	TT	CC	CC	CC	TT	TT	TT	TT	TC	TT	TT	TT	TT	CC	CC	CC	TT	TT	TT	TT	TT	TT	TT	CC	TT	CC	CC	CC	TT	TT	TT	TT	TT	TT	TT
3369318|F|0-12:T>A-12:T>A	T/A	2	46473226	NA	NA	DArT	NA	NA	NA	W	TT	AA	AA	AA	AA	TT	TT	TT	AA	AA	AA	AA	TA	AA	AA	AA	AA	TT	TT	TT	AA	AA	AA	AA	AA	AA	AA	TT	AA	TT	TT	TT	AA	AA	AA	AA	AA	AA	AA
8201291|F|0-12:T>A-12:T>A	T/A	2	29711449	NA	NA	DArT	NA	NA	NA	W	NN	TT	TT	TT	TT	NN	AA	AA	TT	NN	NN	TT	AA	TT	TT	TT	TT	NN	AA	TT	TT	TT	TT	TT	TT	TT	TT	NN	TA	TT	NN	NN	TT	TT	TT	TT	TT	TT	TT
3379972|F|0-12:G>A-12:G>A	G/A	2	953270	NA	NA	DArT	NA	NA	NA	R	GG	NN	NN	GG	NN	GG	GG	GG	NN	NN	NN	NN	GG	NN	GG	NN	NN	GG	GG	GG	GG	NN	NN	NN	GG	NN	NN	GG	GG	GG	GG	GG	NN	NN	NN	NN	NN	NN	NN
8206999|F|0-12:A>C-12:A>C	A/C	2	38043579	NA	NA	DArT	NA	NA	NA	M	NN	AA	AA	AA	AA	NN	NN	NN	AA	AA	AA	AA	CC	AA	AA	AA	AA	NN	NN	NN	AA	AA	AA	AA	AA	AA	AA	NN	AA	CC	NN	CC	AA	AA	AA	AA	AA	AA	AA
8211864|F|0-12:C>A-12:C>A	C/A	2	29251855	NA	NA	DArT	NA	NA	NA	M	AA	CC	CC	CC	CC	CA	CC	AA	CC	CC	NN	CC	CC	CC	CC	CC	CC	CA	AA	AA	CC	CC	CC	CC	CC	CC	CC	CC	CC	AA	AA	CA	CC	CC	CC	CC	CC	CC	CC
3381754|F|0-12:A>T-12:A>T	A/T	2	37574716	NA	NA	DArT	NA	NA	NA	W	AA	TT	TT	TT	TT	AA	AA	AA	TT	TT	NN	TT	AA	TT	TT	TT	TT	AA	AA	AA	TT	TT	TT	TT	TT	TT	TT	NN	TT	AA	AA	AA	TT	TT	TT	TT	NN	TT	TT
3365943|F|0-12:T>A-12:T>A	T/A	2	12516394	NA	NA	DArT	NA	NA	NA	W	TT	AA	AA	AA	AA	TT	TT	TT	AA	AA	AA	AA	TT	AA	AA	AA	AA	TT	TT	TT	AA	AA	AA	AA	AA	AA	AA	TT	AA	TT	TT	TT	AA	AA	AA	AA	AA	AA	AA
3382754|F|0-12:C>G-12:C>G	C/G	2	32522483	NA	NA	DArT	NA	NA	NA	S	CC	GG	GG	GG	NN	CC	CC	CC	GG	NN	NN	GG	CG	GG	GG	GG	GG	CC	CC	CC	GG	GG	GG	GG	GG	GG	GG	CC	GG	CC	NN	CC	GG	GG	GG	GG	NN	GG	GG
3379713|F|0-12:T>A-12:T>A	T/A	2	42262070	NA	NA	DArT	NA	NA	NA	W	TT	AA	AA	AA	NN	TT	TT	TT	AA	AA	AA	AA	TT	AA	AA	AA	AA	TT	TT	TT	AA	AA	AA	AA	AA	AA	AA	TT	AA	TT	TT	TT	AA	TA	AA	AA	AA	AA	AA
3378573|F|0-12:T>C-12:T>C	T/C	2	38029965	NA	NA	DArT	NA	NA	NA	Y	TT	CC	CC	CC	CC	TT	TT	TT	CC	TC	NN	CC	TT	CC	CC	CC	CC	TT	TT	TT	CC	CC	CC	CC	CC	CC	CC	TT	CC	TT	TT	TT	CC	TC	CC	NN	CC	CC	CC
3378889|F|0-12:G>C-12:G>C	G/C	2	33880635	NA	NA	DArT	NA	NA	NA	S	GG	GG	GG	GG	NN	GG	GG	GG	NN	GG	GG	GG	GG	GG	GG	GG	GG	GG	GG	GG	GG	GG	NN	GG	GG	GG	GG	GG	GG	GG	GG	GG	GG	GG	GG	NN	NN	GG	GG
3373283|F|0-12:T>A-12:T>A	T/A	2	24351282	NA	NA	DArT	NA	NA	NA	W	NN	TT	TT	TT	TT	TA	TT	AA	TT	TA	TT	TT	AA	TT	TT	TT	TT	TT	AA	AA	TT	TT	TT	TT	TT	TT	TT	AA	TT	TT	AA	TT	TT	TT	TT	TT	TT	TT	TT
8212651|F|0-12:A>G-12:A>G	A/G	2	2360895	NA	NA	DArT	NA	NA	NA	R	GG	AA	AA	AA	NN	NN	GG	GG	AA	NN	NN	AA	GG	AA	NN	AA	AA	NN	GG	GG	AA	AA	AA	AA	AG	NN	AA	NN	AA	NN	GG	GG	AA	AA	AA	AA	NN	AA	NN
3381963|F|0-12:T>C-12:T>C	T/C	2	48314315	NA	NA	DArT	NA	NA	NA	Y	TT	CC	NN	NN	CC	TT	TT	TT	CC	NN	CC	NN	TT	NN	CC	TT	NN	NN	TT	TT	NN	NN	CC	NN	TT	CC	NN	TT	TT	TT	TT	TT	CC	CC	CC	NN	CC	NN	TT
3383486|F|0-12:G>T-12:G>T	G/T	2	4549749	NA	NA	DArT	NA	NA	NA	K	GG	TT	TT	TT	TT	GG	GG	GG	TT	NN	TT	TT	GG	TT	TT	TT	TT	GG	GG	GG	TT	TT	TT	TT	TT	TT	TT	NN	TT	GG	GG	GG	TT	TT	TT	TT	NN	TT	TT
3375431|F|0-12:G>A-12:G>A	G/A	2	43983926	NA	NA	DArT	NA	NA	NA	R	AA	GG	GG	GG	GG	AA	NN	AA	GG	GG	NN	GG	NN	GG	GG	GG	GG	NN	NN	AA	GG	GG	GG	GG	GG	NN	GG	AA	GG	NN	NN	AA	GG	GG	GG	GG	GG	GG	GG
100086795|F|0-12:C>T-12:C>T	C/T	2	33225278	NA	NA	DArT	NA	NA	NA	Y	NN	NN	NN	CC	NN	NN	NN	NN	CC	CC	NN	CC	CT	NN	CC	CC	CC	NN	TT	TT	CC	CC	CC	CC	CC	NN	CC	TT	NN	NN	TT	TT	NN	CC	NN	CC	NN	CC	NN
8199633|F|0-12:T>A-12:T>A	T/A	2	26336889	NA	NA	DArT	NA	NA	NA	W	TT	TT	TT	TT	TT	AA	AA	TT	TT	TT	NN	TT	TA	TT	TT	TT	TT	AA	TT	TT	TT	TT	TT	TT	TT	TT	TT	TA	TT	TT	TT	TA	TT	TT	TT	TT	TT	TT	TT
100090628|F|0-12:A>G-12:A>G	A/G	2	23461791	NA	NA	DArT	NA	NA	NA	R	AA	NN	NN	AA	AA	GG	GG	NN	AA	NN	NN	AA	NN	NN	NN	AA	AA	GG	NN	GG	AA	AA	NN	NN	NN	AA	NN	AA	AA	NN	GG	NN	AA	NN	NN	NN	NN	NN	NN
3366298|F|0-12:C>G-12:C>G	C/G	2	31051938	NA	NA	DArT	NA	NA	NA	S	GG	CC	CC	CC	CC	NN	NN	NN	CC	CC	CC	CC	CC	CC	CC	CC	CC	GG	GG	GG	CC	CC	CC	CC	CC	CC	CC	NN	CC	NN	GG	NN	CC	CC	CC	CC	CC	CC	CC
3379018|F|0-12:T>C-12:T>C	T/C	2	40191968	NA	NA	DArT	NA	NA	NA	Y	CC	TT	TT	TT	TT	NN	NN	NN	TT	TT	TT	TT	NN	TT	TT	TT	TT	CC	NN	NN	TT	NN	TT	TT	TT	TT	TT	NN	TT	NN	NN	NN	TT	TT	TT	TT	NN	TT	TT
100096991|F|0-12:A>T-12:A>T	A/T	2	3652140	NA	NA	DArT	NA	NA	NA	W	TT	AA	AA	AA	AA	TT	TT	TT	AA	NN	AA	AA	TT	AA	AA	AA	AA	TT	TT	TT	AA	AA	AA	AA	AT	AA	AA	TT	AA	TT	TT	TT	AA	AA	AA	AA	AA	AA	AA
100099206|F|0-12:G>A-12:G>A	G/A	2	17598612	NA	NA	DArT	NA	NA	NA	R	AA	NN	GG	GG	GG	AA	AA	AA	GG	GG	NN	GG	AA	GG	GG	GG	GG	AA	AA	AA	GG	GG	GG	GG	GA	GG	GG	AA	GG	AA	AA	AA	GG	GA	GG	GG	GG	GG	GG
3377493|F|0-12:C>A-12:C>A	C/A	2	4878789	NA	NA	DArT	NA	NA	NA	M	CC	CC	CC	CC	CC	CC	CC	CC	CC	CC	CC	CC	CC	CC	CC	CC	CC	CC	CC	CC	CC	CC	CC	CC	CC	CC	CC	AA	CC	CC	CC	CC	CC	CC	CC	CC	CC	CC	CC
8207235|F|0-12:G>T-12:G>T	G/T	2	3129271	NA	NA	DArT	NA	NA	NA	K	GG	TT	TT	TT	TT	GG	GG	GG	NN	NN	NN	TT	GG	TT	TT	NN	TT	GG	GG	GG	TT	TT	NN	NN	GT	TT	TT	GG	TT	GG	GG	GG	TT	TT	TT	NN	NN	TT	TT
3367388|F|0-12:G>T-12:G>T	G/T	2	35467956	NA	NA	DArT	NA	NA	NA	K	GG	GG	TT	TT	TT	GG	GG	GG	GG	NN	TT	GG	GG	NN	GG	NN	GT	GG	GG	GG	TT	TT	GG	TT	GT	TT	GG	GG	TT	GG	GG	GG	TT	GT	TT	GG	GG	GG	GT
8214714|F|0-12:A>T-12:A>T	A/T	2	45170829	NA	NA	DArT	NA	NA	NA	W	NN	TT	TT	AA	TT	NN	TT	NN	TT	NN	AA	AA	NN	TT	TT	TT	TT	TT	NN	NN	TT	TT	TT	TT	TT	AT	TT	NN	TT	TT	NN	NN	TT	TT	TT	AT	NN	TT	TT
3365577|F|0-12:T>A-12:T>A	T/A	2	48309834	NA	NA	DArT	NA	NA	NA	W	NN	TT	TT	TT	TT	NN	NN	NN	TT	TT	TT	TT	NN	NN	TT	TT	TT	NN	NN	NN	TT	TT	TT	TT	TT	NN	TT	NN	NN	NN	NN	NN	TT	TT	TT	TT	TT	TT	NN
8206266|F|0-12:C>T-12:C>T	C/T	2	1975987	NA	NA	DArT	NA	NA	NA	Y	TT	CC	CC	CC	TT	TT	TT	TT	TT	NN	CC	CC	TT	CC	TT	CC	CT	TT	TT	TT	CT	CC	TT	CC	CT	CC	CC	TT	CT	TT	TT	TT	CC	CC	CC	CC	TT	CC	CC
3377631|F|0-12:G>A-12:G>A	G/A	2	3432387	NA	NA	DArT	NA	NA	NA	R	GG	AA	AA	AA	AA	GA	GG	GG	AA	AA	NN	AA	GG	AA	AA	AA	AA	AA	AA	GG	AA	AA	AA	AA	GA	AA	AA	GG	AA	GG	AA	GA	AA	AA	AA	AA	AA	AA	AA
3378008|F|0-12:G>T-12:G>T	G/T	2	44045954	NA	NA	DArT	NA	NA	NA	K	NN	GG	GG	GG	GG	GG	GG	NN	GG	GG	GG	GG	GG	GG	GG	GG	GG	GG	GG	NN	GG	GG	GG	GG	GG	GG	GG	NN	GG	GG	GG	NN	GG	GG	GG	GG	GG	GG	GG
8215525|F|0-12:T>C-12:T>C	T/C	2	35887715	NA	NA	DArT	NA	NA	NA	Y	CC	NN	CC	CC	CC	CC	CC	CC	CC	CC	TT	CC	CC	CC	NN	CC	CC	CC	CC	CC	CC	CC	CC	CC	CC	NN	CC	CC	CC	CC	CC	CC	CC	CC	CC	CC	CC	CC	CC
13122527|F|0-12:C>T-12:C>T	C/T	2	15454509	NA	NA	DArT	NA	NA	NA	Y	NN	NN	NN	NN	TT	CC	CC	CC	TT	TT	NN	TT	CC	NN	TT	TT	TT	NN	CC	NN	TT	TT	TT	TT	TT	NN	TT	CC	NN	CC	CC	NN	NN	NN	NN	NN	NN	NN	NN
3384419|F|0-12:G>C-12:G>C	G/C	2	25572638	NA	NA	DArT	NA	NA	NA	S	CC	GG	GG	GG	GG	CC	CC	GC	GG	GG	GG	GG	GC	GG	GG	GG	GG	CC	GG	GG	GG	GG	GG	GG	GG	NN	GG	GC	GG	CC	GG	GC	GG	GG	GG	GG	GG	GG	GG
3383624|F|0-12:C>G-12:C>G	C/G	2	25270868	NA	NA	DArT	NA	NA	NA	S	CC	GG	GG	NN	GG	CC	CC	CC	GG	NN	GG	GG	CC	NN	GG	GG	GG	CC	CC	CC	GG	GG	GG	GG	GG	GG	GG	CC	GG	CC	CC	CC	GG	GG	NN	GG	GG	NN	GG
8216119|F|0-12:G>A-12:G>A	G/A	2	38042553	NA	NA	DArT	NA	NA	NA	R	AA	GG	GG	GG	GG	AA	NN	AA	GG	GG	GG	GG	AA	GG	GG	GG	GG	AA	NN	AA	GG	GG	GG	GG	GG	GG	GG	NN	GG	AA	NN	AA	GG	GG	GG	GG	GG	GG	GG
100114660|F|0-12:A>G-12:A>G	A/G	2	28059366	NA	NA	DArT	NA	NA	NA	R	NN	NN	AA	NN	AA	NN	NN	AA	NN	AA	NN	AA	GG	AA	AA	AA	AA	NN	AA	AA	AA	AA	NN	AA	AA	NN	AA	AA	AA	AA	AA	NN	AA	AA	AA	NN	NN	AA	NN
3365573|F|0-12:T>C-12:T>C	T/C	2	25945472	NA	NA	DArT	NA	NA	NA	Y	TT	CC	CC	NN	CC	NN	NN	TT	CC	TT	NN	CC	TT	CC	CC	CC	CC	NN	TT	TT	CC	NN	CC	CC	CC	CC	CC	TT	CC	TT	TT	TT	CC	TC	CC	CC	CC	CC	CC
3384577|F|0-13:C>T-13:C>T	C/T	2	1627479	NA	NA	DArT	NA	NA	NA	Y	CC	TT	TT	TT	TT	NN	CC	CC	TT	TT	TT	TT	CC	TT	TT	NN	TT	TT	CC	CC	CT	TT	TT	TT	CT	TT	TT	CC	TT	CC	CC	CT	NN	TT	TT	TT	TT	TT	TT
3382796|F|0-13:C>T-13:C>T	C/T	2	19666559	NA	NA	DArT	NA	NA	NA	Y	CC	TT	TT	TT	TT	CC	CC	CC	TT	TT	TT	TT	CC	TT	TT	TT	TT	CC	CC	CC	TT	TT	TT	TT	TT	TT	TT	CC	TT	CC	CC	CC	TT	CT	TT	TT	TT	TT	TT
3379984|F|0-13:C>T-13:C>T	C/T	2	4299316	NA	NA	DArT	NA	NA	NA	Y	TT	CC	CC	CC	CC	TT	TT	TT	CC	NN	NN	CC	TT	CC	CC	CC	CC	TT	TT	TT	CC	CC	CC	CC	CT	CC	CC	CC	CC	TT	TT	TT	CC	CC	CC	CC	CC	CC	CC
13121662|F|0-13:A>G-13:A>G	A/G	2	46385207	NA	NA	DArT	NA	NA	NA	R	NN	AA	NN	NN	AA	NN	AA	AA	AA	AA	NN	AA	AA	AA	AA	AA	AA	AA	AA	AA	AA	AA	AA	NN	AA	NN	AA	AA	AA	NN	AA	AA	AA	AA	AA	NN	NN	NN	NN
3372678|F|0-13:C>T-13:C>T	C/T	2	39211646	NA	NA	DArT	NA	NA	NA	Y	TT	CC	CC	CC	CC	TT	TT	TT	CC	CC	CC	CC	TT	CC	CC	CC	CC	TT	TT	TT	CC	CC	CC	CC	CC	NN	CC	TT	CC	TT	TT	TT	CC	CC	CC	CC	CC	CC	CC
8213400|F|0-13:C>T-13:C>T	C/T	2	43703947	NA	NA	DArT	NA	NA	NA	Y	TT	CC	CC	CC	CC	TT	TT	TT	CC	TT	CC	CC	TT	CC	CC	CC	CC	TT	TT	TT	CC	CC	NN	CC	CC	NN	CC	TT	CC	TT	TT	TT	CC	CC	CC	NN	CC	CC	CC
8668350|F|0-13:A>T-13:A>T	A/T	2	48472264	NA	NA	DArT	NA	NA	NA	W	AA	AA	AA	AA	AA	AA	AA	AA	AA	AA	NN	AA	AA	AA	AA	AA	AA	AA	AA	AA	AA	AA	AA	AA	AA	NN	AA	AA	AA	AA	AA	AT	AA	AA	AA	NN	AA	AA	AA
3384009|F|0-13:G>A-13:G>A	G/A	2	31247589	NA	NA	DArT	NA	NA	NA	R	GG	NN	AA	AA	AA	AA	AA	GG	AA	AA	AA	AA	AA	NN	NN	AA	AA	AA	GG	GG	AA	AA	AA	AA	AA	NN	AA	AA	AA	GG	AA	GA	AA	AA	AA	AA	AA	AA	AA
3370209|F|0-13:G>A-13:G>A	G/A	2	40685167	NA	NA	DArT	NA	NA	NA	R	GG	AA	AA	AA	AA	GG	GG	GG	NN	AA	AA	AA	GG	AA	AA	AA	AA	GG	GG	GG	AA	NN	AA	AA	AA	AA	AA	GG	AA	GG	GG	GG	AA	AA	AA	NN	AA	AA	AA
3380234|F|0-13:T>C-13:T>C	T/C	2	4868175	NA	NA	DArT	NA	NA	NA	Y	TT	TT	TT	TT	TT	TT	TT	TT	TT	TT	NN	TT	TT	TT	TT	TT	TT	TT	TT	TT	TT	TT	TT	TT	TT	TT	TT	CC	TT	TT	TC	TT	TT	TT	TT	TT	TT	TT	TT
3378384|F|0-13:G>A-13:G>A	G/A	2	15762461	NA	NA	DArT	NA	NA	NA	R	GG	GG	GG	GG	GG	AA	AA	GG	GG	GG	GG	GG	GA	GG	GG	GG	GG	AA	GG	GG	GG	GG	GG	GG	GG	NN	GG	GG	GG	GG	GG	GA	GG	GG	GG	GG	GG	GG	GG
3383970|F|0-13:T>A-13:T>A	T/A	2	46088921	NA	NA	DArT	NA	NA	NA	W	TT	AA	AA	AA	AA	TT	TA	TT	AA	NN	NN	AA	TT	AA	AA	AA	AA	TT	TT	TT	AA	AA	AA	AA	AA	NN	AA	AA	AA	TT	TT	TT	AA	AA	AA	AA	AA	AA	AA
3379818|F|0-13:G>A-13:G>A	G/A	2	48583236	NA	NA	DArT	NA	NA	NA	R	NN	NN	NN	NN	GG	NN	NN	NN	GG	GG	NN	NN	NN	NN	NN	NN	NN	NN	NN	NN	NN	GG	GG	GG	NN	NN	NN	NN	NN	NN	NN	GG	GG	GG	NN	GG	GG	NN	NN
8200630|F|0-13:T>A-13:T>A	T/A	2	1840269	NA	NA	DArT	NA	NA	NA	W	NN	TT	TT	TT	TT	TT	TT	TT	AA	NN	TT	TT	TT	TT	TT	TT	TT	TT	TT	TT	TT	TT	NN	TT	TT	TT	TT	TT	TT	TT	TT	TT	TT	TT	TT	TT	TT	TT	TT
3372734|F|0-13:T>C-13:T>C	T/C	2	44895360	NA	NA	DArT	NA	NA	NA	Y	NN	TT	TT	TT	TT	CC	CC	NN	TT	NN	TT	TT	CC	TT	TT	TT	TT	CC	CC	NN	TT	TT	TT	TT	TT	TT	TT	CC	TT	CC	CC	CC	TT	TC	TT	TT	TT	TT	TT
100082208|F|0-13:T>A-13:T>A	T/A	2	8937446	NA	NA	DArT	NA	NA	NA	W	NN	NN	TT	NN	TT	NN	TT	AA	NN	NN	NN	TT	TA	NN	TT	NN	TT	TT	AA	AA	TT	TT	TT	TT	NN	NN	TT	TT	TT	NN	AA	TA	TT	TT	NN	TT	NN	TT	TT
3378476|F|0-13:G>A-13:G>A	G/A	2	48313212	NA	NA	DArT	NA	NA	NA	R	NN	GG	AA	AA	NN	GG	GG	GG	NN	NN	NN	NN	NN	GG	GG	GA	GA	GG	GG	GG	AA	AA	GG	AA	AA	NN	AA	GG	GG	GG	GG	GG	GG	GG	GG	AA	NN	AA	GG
100086112|F|0-13:C>T-13:C>T	C/T	2	9005084	NA	NA	DArT	NA	NA	NA	Y	NN	TT	TT	TT	TT	NN	NN	CC	TT	NN	NN	TT	CC	TT	NN	NN	TT	NN	CC	CC	TT	TT	TT	TT	TT	NN	TT	NN	TT	CC	CC	CC	TT	TT	TT	TT	NN	TT	TT
100086786|F|0-13:T>C-13:T>C	T/C	2	47653718	NA	NA	DArT	NA	NA	NA	Y	NN	TT	TT	TT	TT	NN	NN	TT	NN	TT	NN	TT	TT	TT	TT	TT	TT	TT	TT	NN	TT	TT	TT	TT	TT	NN	NN	NN	TT	NN	TT	TT	TT	TT	NN	NN	NN	NN	TT
13122042|F|0-13:T>A-13:T>A	T/A	2	28015433	NA	NA	DArT	NA	NA	NA	W	AA	TT	NN	TT	TT	NN	NN	AA	NN	TT	TT	TT	AA	TT	TT	NN	TT	NN	AA	AA	TT	TT	TT	TT	TT	TT	TT	AA	TT	AA	AA	AA	TT	TT	TT	TT	TT	TT	TT
8212447|F|0-13:T>C-13:T>C	T/C	2	27559170	NA	NA	DArT	NA	NA	NA	Y	NN	CC	CC	CC	CC	NN	NN	NN	CC	CC	CC	CC	NN	CC	CC	CC	CC	NN	CC	NN	CC	CC	CC	CC	CC	NN	CC	TT	CC	NN	NN	NN	CC	CC	CC	CC	CC	CC	CC
3369500|F|0-13:G>A-13:G>A	G/A	2	29596711	NA	NA	DArT	NA	NA	NA	R	NN	GG	GG	GG	AA	GG	GG	NN	AA	GG	GG	GG	GG	GG	GG	GG	GG	GG	NN	NN	GG	GG	AA	GG	GG	NN	GG	NN	GG	NN	NN	GG	GG	NN	GG	GG	AA	GG	AA
3377946|F|0-13:A>C-13:A>C	A/C	2	43291169	NA	NA	DArT	NA	NA	NA	M	AA	CC	CC	CC	CC	AA	AA	AA	CC	CC	CC	CC	AA	CC	CC	CC	CC	AA	AA	AA	CC	CC	CC	CC	CC	CC	CC	AA	CC	AA	AA	AA	CC	CC	CC	CC	CC	CC	CC
3379085|F|0-13:G>A-13:G>A	G/A	2	28543248	NA	NA	DArT	NA	NA	NA	R	GG	AA	AA	AA	AA	GG	GG	GG	AA	NN	AA	AA	GG	AA	AA	AA	AA	GG	GG	GG	AA	AA	AA	AA	AA	AA	AA	GG	AA	GG	GG	GG	AA	AA	AA	NN	AA	AA	AA
3367506|F|0-13:T>A-13:T>A	T/A	2	819017	NA	NA	DArT	NA	NA	NA	W	TT	AA	AA	TT	AA	TT	TT	TT	AA	AA	NN	AA	TT	AA	TT	AA	AA	TT	TT	TT	TA	AA	AA	AA	TA	AA	AA	TT	TA	TT	TT	TT	AA	AA	AA	AA	AA	AA	AA
8197676|F|0-13:A>T-13:A>T	A/T	2	9758420	NA	NA	DArT	NA	NA	NA	W	AA	TT	TT	TT	TT	AA	AA	AA	TT	TT	TT	TT	AA	TT	TT	TT	TT	AA	AA	AA	TT	TT	TT	TT	TT	NN	TT	AA	TT	AA	AA	AA	TT	AT	TT	TT	TT	TT	TT
3379289|F|0-13:T>A-13:T>A	T/A	2	40842387	NA	NA	DArT	NA	NA	NA	W	TT	AA	AA	AA	AA	TT	TT	TT	AA	TA	NN	AA	TT	AA	AA	AA	AA	TT	TT	TT	TA	TT	AA	AA	AA	NN	AA	TT	AA	TT	TT	TT	AA	AA	AA	AA	NN	AA	AA
3377226|F|0-13:C>G-13:C>G	C/G	2	44040750	NA	NA	DArT	NA	NA	NA	S	CC	CC	CC	CC	CC	CG	GG	CC	CC	NN	NN	CC	CG	CC	CC	CC	CC	GG	GG	CC	CC	CC	CC	CC	CC	CC	CC	CC	CC	GG	GG	CC	CC	CC	CC	CC	CC	CC	CC
100116617|F|0-13:A>G-13:A>G	A/G	2	14055677	NA	NA	DArT	NA	NA	NA	R	NN	NN	AA	NN	NN	GG	NN	GG	AA	NN	NN	AA	GG	AA	NN	AA	AA	GG	GG	GG	AA	NN	AA	AA	AA	NN	NN	NN	NN	NN	NN	GG	AA	AA	NN	AA	NN	AA	NN
100116789|F|0-13:C>T-13:C>T	C/T	2	8819074	NA	NA	DArT	NA	NA	NA	Y	NN	CC	CC	CC	CC	NN	TT	TT	CC	NN	NN	CC	NN	CC	CC	NN	CC	CC	CC	NN	CC	CC	NN	NN	CC	NN	CC	NN	CC	NN	CC	NN	CC	NN	NN	NN	NN	CC	CC
100116820|F|0-13:G>C-13:G>C	G/C	2	23184335	NA	NA	DArT	NA	NA	NA	S	NN	GG	GG	GG	NN	GG	NN	GG	NN	NN	NN	NN	GC	NN	GG	GG	GG	NN	GG	GG	GG	GG	NN	NN	GG	GG	GG	NN	GG	GG	GG	GG	GG	GG	GG	GG	NN	GG	NN
3378359|F|0-14:A>G-14:A>G	A/G	2	26503851	NA	NA	DArT	NA	NA	NA	R	AA	GG	GG	GG	GG	AA	AA	AA	GG	NN	GG	GG	AA	GG	GG	GG	GG	AA	AA	AA	GG	GG	GG	GG	GG	GG	GG	AA	GG	AA	AA	AA	GG	GG	GG	NN	GG	GG	GG
3379668|F|0-14:C>T-14:C>T	C/T	2	2358660	NA	NA	DArT	NA	NA	NA	Y	TT	CC	CC	CC	CC	CT	TT	TT	CC	CC	CC	CC	CT	CC	CC	CC	CC	CC	TT	TT	CC	CC	CC	CC	CT	CC	CC	CT	CC	CC	TT	CT	CC	CC	CC	CC	CC	CC	CC
3381040|F|0-14:G>T-14:G>T	G/T	2	1279166	NA	NA	DArT	NA	NA	NA	K	NN	TT	TT	TT	TT	GG	GG	GG	TT	NN	NN	TT	GG	TT	TT	TT	TT	GG	NN	GG	GT	TT	TT	TT	GT	NN	TT	GG	TT	GG	GG	GG	TT	TT	TT	NN	TT	TT	TT
8201326|F|0-14:A>G-14:A>G	A/G	2	2734041	NA	NA	DArT	NA	NA	NA	R	NN	AA	AA	AA	AA	NN	NN	NN	AA	AA	AA	AA	NN	AA	AA	AA	AA	NN	NN	NN	AA	AA	AA	AA	AA	AA	AA	NN	AA	NN	NN	NN	AA	AA	AA	AA	AA	AA	AA
100053995|F|0-14:A>T-14:A>T	A/T	2	26719360	NA	NA	DArT	NA	NA	NA	W	NN	AA	AA	AA	AA	TT	TT	NN	AA	AA	AA	AA	TT	AA	NN	AA	NN	NN	NN	NN	AA	AA	AA	AA	AA	AA	AA	NN	AA	NN	NN	TT	NN	AA	AA	AA	AA	AA	AA
3378195|F|0-14:T>G-14:T>G	T/G	2	3686257	NA	NA	DArT	NA	NA	NA	K	TT	GG	GG	GG	GG	TT	TT	TT	GG	GG	GG	GG	TT	GG	GG	GG	GG	TT	TT	TT	GG	GG	GG	GG	TG	GG	GG	TT	GG	TT	TT	TT	GG	GG	GG	GG	GG	GG	GG
3377847|F|0-14:G>C-14:G>C	G/C	2	7206919	NA	NA	DArT	NA	NA	NA	S	GG	GG	GG	GG	GG	GG	GG	GG	GG	GG	GG	GG	GG	GG	GG	GG	GG	GG	GG	GG	GG	GG	GG	GG	GG	GG	GG	GG	GG	GG	GG	GG	GG	GG	GG	GG	NN	GG	GG
8201291|F|0-14:G>A-14:G>A	G/A	2	29711449	NA	NA	DArT	NA	NA	NA	R	AA	GG	GG	GG	GG	AA	AA	AA	GG	NN	NN	GG	AA	GG	GG	GG	GG	AA	AA	AA	GG	GG	GG	GG	GG	GG	GG	NN	GG	GG	AA	AA	GG	GG	GG	GG	GG	GG	GG
3382671|F|0-14:T>C-14:T>C	T/C	2	3858170	NA	NA	DArT	NA	NA	NA	Y	TT	CC	TT	TT	TT	TT	TT	TT	TT	NN	TT	TT	TT	TT	TT	TT	TT	TT	TT	TT	CC	CC	TT	TT	TT	TT	TT	TT	NN	TT	TT	TT	TT	TT	CC	NN	TT	CC	TT
13121621|F|0-14:G>T-14:G>T	G/T	2	8472893	NA	NA	DArT	NA	NA	NA	K	NN	TT	TT	TT	TT	GG	GG	GG	TT	NN	TT	TT	GG	TT	TT	TT	TT	GG	GG	GG	TT	TT	TT	NN	TT	TT	TT	GG	TT	GG	GG	GG	TT	TT	TT	NN	TT	TT	NN
3370558|F|0-14:A>G-14:A>G	A/G	2	2523696	NA	NA	DArT	NA	NA	NA	R	NN	AA	AA	AA	NN	NN	NN	NN	AA	AA	AA	AA	GG	AA	NN	AA	AA	NN	NN	NN	AA	AA	AA	AA	AG	AA	AA	NN	AA	NN	NN	NN	AA	AA	AA	AA	NN	AA	AA
8208814|F|0-14:A>C-14:A>C	A/C	2	716712	NA	NA	DArT	NA	NA	NA	M	CC	AA	AA	CC	AA	CC	CC	CC	CC	AA	NN	AA	CC	AA	CC	AA	AA	CC	CC	CC	AC	AA	CC	AA	AC	AA	AA	CC	AC	CC	CC	CC	AA	AC	AA	AA	AA	AA	AA
3374743|F|0-14:C>T-14:C>T	C/T	2	48532263	NA	NA	DArT	NA	NA	NA	Y	TT	NN	NN	NN	NN	TT	TT	TT	CC	NN	CC	NN	TT	TT	NN	NN	NN	TT	TT	TT	NN	NN	CC	CC	TT	NN	NN	TT	TT	TT	TT	CT	CC	CC	NN	CC	CC	NN	TT
3383817|F|0-14:G>A-14:G>A	G/A	2	2499848	NA	NA	DArT	NA	NA	NA	R	NN	AA	AA	AA	NN	NN	NN	GG	AA	AA	NN	AA	NN	AA	NN	AA	NN	NN	GG	GG	AA	AA	AA	NN	NN	AA	AA	GG	AA	NN	GG	GG	AA	AA	NN	AA	NN	AA	NN
8203703|F|0-14:A>G-14:A>G	A/G	2	36238910	NA	NA	DArT	NA	NA	NA	R	GG	AA	AA	AA	AA	GG	GG	GG	AA	GG	AA	AA	AG	AA	AA	AA	AA	GG	GG	GG	AA	AA	NN	AA	AA	AA	AA	GG	AA	GG	GG	GG	AA	AA	AA	AA	AA	AA	AA
3379058|F|0-14:C>T-14:C>T	C/T	2	45802749	NA	NA	DArT	NA	NA	NA	Y	NN	CC	CC	TT	CC	NN	CC	NN	CC	CC	NN	CC	NN	CC	CC	CC	CC	NN	NN	NN	CC	CC	CC	CC	CC	NN	CC	NN	CC	NN	NN	NN	CC	CC	CC	CC	CC	CC	CC
3373933|F|0-14:G>A-14:G>A	G/A	2	45123008	NA	NA	DArT	NA	NA	NA	R	NN	GG	GG	GG	GG	GA	GG	AA	GG	GG	GG	GG	GA	GG	GG	GG	GG	AA	AA	AA	GG	GG	GG	GG	GG	GG	GG	GG	GG	GG	AA	GA	GG	GG	GG	NN	GG	GG	GG
16649675|F|0-14:C>T-14:C>T	C/T	2	45708466	NA	NA	DArT	NA	NA	NA	Y	NN	NN	NN	CC	CC	NN	TT	TT	CC	NN	NN	CC	TT	NN	NN	NN	CC	TT	TT	TT	CC	CC	NN	NN	CC	NN	CC	TT	CC	TT	TT	TT	NN	NN	CC	CC	NN	NN	CC
8212712|F|0-14:C>T-14:C>T	C/T	2	44369970	NA	NA	DArT	NA	NA	NA	Y	CC	CC	CC	CC	CC	CC	CC	CC	CC	CC	CC	CC	CC	CC	CC	CC	CC	CC	CC	CC	CC	CC	CC	CC	CC	CC	CC	CC	CC	CC	CC	CC	CC	CC	CC	CC	CC	CC	CC
3380587|F|0-14:A>T-14:A>T	A/T	2	4516474	NA	NA	DArT	NA	NA	NA	W	NN	AA	AA	AA	AA	NN	NN	NN	AA	AA	AA	AA	TT	AA	AA	AA	AA	NN	NN	NN	AA	AA	AA	AA	AA	NN	AA	TT	AA	NN	NN	NN	AA	AA	AA	AA	AA	AA	AA
3375743|F|0-14:C>T-14:C>T	C/T	2	26631518	NA	NA	DArT	NA	NA	NA	Y	TT	NN	CC	NN	CC	NN	NN	TT	CC	NN	NN	NN	TT	NN	NN	CC	CC	NN	TT	TT	NN	NN	CC	NN	NN	NN	NN	TT	CC	TT	TT	TT	NN	TT	NN	NN	CC	NN	CC
3378578|F|0-14:C>T-14:C>T	C/T	2	37220527	NA	NA	DArT	NA	NA	NA	Y	CC	TT	TT	TT	TT	CC	CC	CC	TT	TT	TT	TT	CC	TT	TT	TT	TT	CC	CC	CC	TT	TT	TT	TT	TT	TT	TT	CC	TT	CC	CC	CC	TT	TT	TT	TT	NN	TT	TT
3377748|F|0-14:A>G-14:A>G	A/G	2	4491226	NA	NA	DArT	NA	NA	NA	R	AA	AA	AA	AA	AA	AA	AA	AA	AA	AA	AA	AA	AG	AA	AA	AA	AA	AA	AA	AA	AA	AA	AA	AA	AA	NN	AA	GG	AA	AA	AA	AA	AA	AA	AA	AA	AA	AA	AA
3378358|F|0-14:A>G-14:A>G	A/G	2	2101354	NA	NA	DArT	NA	NA	NA	R	GG	AA	AA	AA	GG	AG	GG	GG	AA	AA	AA	AA	GG	AA	GG	AA	AG	AA	GG	GG	AG	AA	AA	AA	AG	NN	AA	AA	AG	AA	GG	AA	AA	AA	AA	AA	GG	AA	AG
13122490|F|0-14:A>G-14:A>G	A/G	2	30067441	NA	NA	DArT	NA	NA	NA	R	NN	AA	AA	AA	AA	NN	NN	GG	AA	AA	NN	AA	NN	AA	AA	AA	AA	NN	GG	NN	AA	AA	AA	AA	AA	AA	AA	NN	AA	NN	GG	GG	AA	AA	AA	AA	NN	AA	AA
3373595|F|0-14:C>T-14:C>T	C/T	2	46962364	NA	NA	DArT	NA	NA	NA	Y	TT	TT	TT	CC	CC	TT	TT	TT	CC	TT	TT	TT	CT	CC	TT	CC	CT	TT	TT	TT	CT	TT	CC	TT	CT	NN	TT	TT	CT	TT	TT	TT	TT	TT	TT	CC	CC	CC	CC
3366794|F|0-14:T>A-14:T>A	T/A	2	48562187	NA	NA	DArT	NA	NA	NA	W	TT	NN	NN	NN	AA	TT	TT	TT	AA	AA	NN	NN	TT	TT	NN	TT	NN	TT	TT	TT	NN	NN	AA	NN	TT	NN	NN	TT	TT	TT	TT	TA	AA	TA	NN	NN	AA	NN	TT
3377201|F|0-14:C>A-14:C>A	C/A	2	2292625	NA	NA	DArT	NA	NA	NA	M	CC	AA	CA	AA	CC	CC	CC	CC	CC	AA	AA	AA	CC	AA	CC	AA	CA	CC	CC	CC	CA	AA	CC	AA	CA	AA	AA	CC	CC	CC	CC	CC	AA	CA	AA	AA	CC	AA	CC
13122433|F|0-14:G>A-14:G>A	G/A	2	13160864	NA	NA	DArT	NA	NA	NA	R	AA	GG	GG	GG	GG	AA	AA	AA	GG	NN	NN	GG	AA	GG	GG	GG	GG	AA	AA	AA	GG	GG	GG	GG	GG	NN	GG	AA	GG	AA	AA	AA	GG	GG	GG	GG	AA	GG	GG
3383022|F|0-14:G>T-14:G>T	G/T	2	12503247	NA	NA	DArT	NA	NA	NA	K	TT	TT	TT	TT	TT	TT	TT	TT	TT	NN	TT	TT	GT	TT	TT	TT	TT	TT	GT	GT	TT	TT	TT	TT	TT	NN	TT	GT	TT	GT	GT	GT	TT	TT	TT	TT	TT	TT	TT
8195697|F|0-15:G>A-15:G>A	G/A	2	38447221	NA	NA	DArT	NA	NA	NA	R	GG	AA	AA	AA	AA	GG	GG	GG	AA	NN	NN	AA	GG	AA	AA	AA	AA	GG	GG	GG	AA	AA	NN	NN	AA	NN	AA	NN	AA	GG	GG	GG	AA	AA	AA	NN	NN	AA	AA
100049746|F|0-15:C>T-15:C>T	C/T	2	3252850	NA	NA	DArT	NA	NA	NA	Y	NN	CC	CC	CC	CC	CC	TT	TT	CC	NN	CC	CC	TT	CC	CC	CC	CC	CC	CC	TT	CC	CC	CC	CC	CC	NN	CC	TT	CC	NN	CC	CT	CC	CC	CC	CC	NN	CC	CC
3383613|F|0-15:A>G-15:A>G	A/G	2	25725149	NA	NA	DArT	NA	NA	NA	R	AA	GG	GG	GG	GG	AA	AA	AA	GG	GG	GG	GG	AA	GG	GG	GG	GG	AA	AA	AA	GG	GG	GG	GG	GG	GG	GG	AA	GG	AA	AA	AA	GG	GG	GG	GG	GG	GG	GG
8206498|F|0-15:G>A-15:G>A	G/A	2	48859108	NA	NA	DArT	NA	NA	NA	R	GG	GG	GG	GG	GG	GG	GG	GG	GG	GG	GG	GG	GG	GG	GG	GG	GG	GG	GG	GG	GG	GG	GG	GG	GG	GG	GG	GG	GG	GG	GG	GG	GG	GG	GG	GG	GG	GG	GG
3380050|F|0-15:T>A-15:T>A	T/A	2	46727015	NA	NA	DArT	NA	NA	NA	W	AA	TT	TT	TT	TT	TA	NN	AA	TT	TT	TT	TT	TA	TT	TT	TT	TA	AA	AA	AA	TT	TT	TT	NN	AA	TT	TT	AA	TA	AA	AA	AA	TT	TT	TT	NN	TT	TT	TT
3381576|F|0-15:G>A-15:G>A	G/A	2	7331749	NA	NA	DArT	NA	NA	NA	R	NN	AA	AA	AA	AA	GG	GG	GG	AA	NN	AA	NN	GG	AA	GA	AA	AA	GG	GG	GG	AA	AA	AA	AA	AA	AA	AA	GG	AA	GG	GG	GG	AA	AA	AA	AA	AA	AA	AA
3384023|F|0-15:T>C-15:T>C	T/C	2	26758706	NA	NA	DArT	NA	NA	NA	Y	TT	CC	CC	CC	CC	TT	NN	TT	CC	NN	NN	CC	TT	NN	CC	CC	CC	TT	TT	TT	CC	CC	NN	NN	CC	NN	CC	TT	CC	NN	TT	TT	CC	CC	CC	CC	CC	NN	CC
3382377|F|0-15:T>A-15:T>A	T/A	2	30365758	NA	NA	DArT	NA	NA	NA	W	TT	AA	AA	AA	AA	TT	TT	TT	AA	NN	AA	AA	TT	AA	AA	AA	AA	TT	TT	TT	AA	AA	AA	AA	AA	AA	AA	TT	AA	AA	TT	TT	AA	AA	AA	AA	AA	AA	AA
8198597|F|0-15:T>G-15:T>G	T/G	2	47343611	NA	NA	DArT	NA	NA	NA	K	GG	TT	TT	TT	TT	GG	GG	GG	TT	NN	NN	TT	NN	TT	NN	TT	TT	GG	GG	GG	TT	NN	NN	TT	TT	TT	TT	NN	TT	NN	GG	GG	NN	TT	TT	TT	TT	TT	TT
13121456|F|0-15:T>C-15:T>C	T/C	2	31981392	NA	NA	DArT	NA	NA	NA	Y	NN	CC	CC	NN	CC	TT	TT	TT	CC	NN	CC	CC	CC	CC	NN	CC	CC	TT	TT	NN	CC	CC	CC	CC	CC	NN	CC	TT	CC	NN	TT	TT	CC	CC	CC	CC	NN	CC	NN
3381504|F|0-15:T>C-15:T>C	T/C	2	43703986	NA	NA	DArT	NA	NA	NA	Y	TT	CC	CC	CC	CC	TT	TT	TT	CC	TT	NN	CC	TT	CC	CC	CC	CC	TT	TT	TT	CC	CC	CC	CC	CC	NN	CC	TT	CC	NN	TT	TT	CC	CC	CC	CC	NN	CC	CC
8198763|F|0-15:C>G-15:C>G	C/G	2	48100965	NA	NA	DArT	NA	NA	NA	S	GG	CC	CC	GG	CC	GG	NN	GG	CC	CC	NN	CC	GG	CC	CC	CC	CC	GG	GG	GG	CC	CC	CC	CC	CC	NN	GG	GG	CC	GG	GG	GG	CC	CC	GG	NN	CC	CC	GG
100053489|F|0-15:T>A-15:T>A	T/A	2	9538966	NA	NA	DArT	NA	NA	NA	W	TT	AA	AA	AA	AA	TT	NN	TT	AA	NN	AA	NN	TT	AA	AA	AA	AA	TT	NN	NN	AA	AA	AA	AA	AA	NN	AA	TT	NN	TT	TT	TT	AA	NN	AA	NN	NN	NN	AA
3381681|F|0-15:C>G-15:C>G	C/G	2	3861314	NA	NA	DArT	NA	NA	NA	S	CC	GG	GG	GG	GG	CC	CC	CC	GG	GG	GG	GG	CC	GG	GG	GG	GG	CC	CC	CC	GG	GG	GG	GG	CG	NN	GG	CC	GG	CC	CC	CC	GG	GG	GG	NN	GG	GG	GG
3384358|F|0-15:T>C-15:T>C	T/C	2	2971261	NA	NA	DArT	NA	NA	NA	Y	CC	TT	TT	TT	TT	TT	CC	CC	TT	NN	TT	TT	CC	TT	TT	TT	TT	TT	CC	CC	TT	TT	TT	TT	TC	TT	TT	CC	TT	CC	CC	TC	TT	TT	TT	TT	TT	TT	TT
3378996|F|0-15:G>A-15:G>A	G/A	2	12517182	NA	NA	DArT	NA	NA	NA	R	GG	GG	GG	GG	GG	GA	AA	GG	GG	GG	GG	GG	GG	GG	GG	GG	GG	AA	GG	GG	GG	GG	GG	GG	GG	NN	GG	GG	GG	GG	GG	GA	GG	GG	GG	GG	NN	GG	GG
8203089|F|0-15:C>T-15:C>T	C/T	2	43327351	NA	NA	DArT	NA	NA	NA	Y	TT	CC	CC	CC	CC	TT	TT	TT	CC	CT	CC	CC	TT	CC	CC	CC	CC	TT	TT	TT	CC	CC	CC	CC	CC	CC	CC	TT	CC	TT	TT	TT	CC	CT	CC	CC	CC	CC	CC
3368502|F|0-15:T>G-15:T>G	T/G	2	47524134	NA	NA	DArT	NA	NA	NA	K	NN	TT	TT	TT	TT	NN	NN	GG	TT	NN	NN	TT	GG	TT	TT	TT	TT	NN	NN	GG	TT	TT	TT	TT	TT	TT	TT	NN	TT	NN	GG	GG	TT	TT	TT	TT	TT	TT	NN
3371372|F|0-15:G>A-15:G>A	G/A	2	4862994	NA	NA	DArT	NA	NA	NA	R	GG	AA	AA	AA	AA	GG	GG	GG	AA	NN	AA	AA	GG	AA	AA	AA	AA	GG	GG	GG	AA	AA	AA	AA	GA	NN	AA	NN	AA	GG	GG	GG	AA	AA	AA	AA	AA	AA	AA
100077882|F|0-15:G>C-15:G>C	G/C	2	11490996	NA	NA	DArT	NA	NA	NA	S	NN	GG	GG	NN	GG	NN	NN	NN	GG	NN	NN	GG	CC	GG	NN	GG	GG	NN	NN	NN	GG	GG	GG	GG	GG	GG	GG	NN	GG	NN	NN	NN	GG	GG	GG	GG	GG	GG	GG
3382609|F|0-15:G>A-15:G>A	G/A	2	47821785	NA	NA	DArT	NA	NA	NA	R	AA	GG	GG	GG	GG	GG	AA	AA	GG	NN	NN	GG	AA	GG	GG	GG	GG	GG	GG	AA	GG	NN	NN	GG	GG	NN	NN	GG	GG	NN	GG	GG	GG	GG	GG	NN	NN	GG	AA
3376853|F|0-15:G>A-15:G>A	G/A	2	47385577	NA	NA	DArT	NA	NA	NA	R	NN	AA	AA	AA	AA	GG	GG	GG	AA	GA	NN	AA	GA	AA	AA	AA	AA	GG	GG	GG	AA	AA	AA	AA	AA	NN	AA	GG	AA	GG	GG	GG	AA	AA	AA	GG	NN	AA	AA
3379504|F|0-15:C>A-15:C>A	C/A	2	37908801	NA	NA	DArT	NA	NA	NA	M	AA	CC	CC	CC	CC	AA	AA	AA	CC	CC	NN	CC	CC	CC	CC	CC	CC	AA	AA	AA	CC	CC	CC	CC	CC	CC	CC	AA	CC	AA	AA	AA	CC	CC	CC	CC	CC	CC	CC
3368877|F|0-15:G>T-15:G>T	G/T	2	3492809	NA	NA	DArT	NA	NA	NA	K	GG	TT	TT	TT	TT	GG	GG	GG	TT	NN	NN	TT	GG	TT	TT	TT	TT	GG	GG	GG	TT	TT	TT	TT	GT	NN	TT	GG	TT	GG	GG	GG	TT	GT	TT	TT	TT	TT	TT
3379318|F|0-15:T>C-15:T>C	T/C	2	45544668	NA	NA	DArT	NA	NA	NA	Y	TT	CC	CC	CC	CC	TT	TT	TT	NN	CC	NN	CC	TT	CC	CC	CC	CC	TT	TT	TT	CC	CC	CC	CC	CC	NN	CC	TT	CC	TT	TT	TT	CC	TC	CC	CC	CC	TC	CC
3375593|F|0-15:A>G-15:A>G	A/G	2	45261805	NA	NA	DArT	NA	NA	NA	R	GG	AA	AA	AA	AA	GG	GG	GG	AA	AA	AA	AA	GG	AA	AA	AA	AA	GG	GG	GG	AA	AA	AA	AA	AA	AA	AA	GG	AA	NN	GG	GG	AA	AA	AA	AA	NN	AA	AA
3374680|F|0-15:G>T-15:G>T	G/T	2	26631452	NA	NA	DArT	NA	NA	NA	K	NN	GG	GG	GG	GG	TT	TT	NN	GG	NN	NN	GG	TT	GG	GG	GG	GG	NN	NN	NN	GG	GG	GG	GG	GG	GG	GG	NN	NN	NN	NN	TT	GG	GG	GG	GG	GG	GG	GG
8207816|F|0-15:G>A-15:G>A	G/A	2	29572465	NA	NA	DArT	NA	NA	NA	R	AA	GG	GG	GG	GG	NN	NN	AA	GG	GG	GG	GG	NN	GG	GG	GG	GG	NN	AA	AA	GG	GG	GG	GG	GG	GG	GG	AA	GG	NN	AA	AA	GG	GG	GG	GG	NN	GG	NN
3370701|F|0-15:T>G-15:T>G	T/G	2	9485964	NA	NA	DArT	NA	NA	NA	K	TT	GG	GG	GG	GG	TT	TT	TT	GG	GG	GG	GG	TT	GG	GG	GG	GG	TT	TT	TT	GG	GG	GG	GG	GG	NN	GG	TT	GG	TT	TT	TT	GG	TG	GG	GG	GG	GG	GG
3381096|F|0-15:T>A-15:T>A	T/A	2	42320241	NA	NA	DArT	NA	NA	NA	W	TT	AA	AA	AA	AA	TT	TT	TT	AA	NN	NN	AA	TT	AA	AA	AA	AA	TT	TT	TT	AA	AA	NN	AA	AA	AA	AA	TT	AA	TT	TT	TT	AA	AA	AA	AA	AA	AA	AA
3377717|F|0-15:C>G-15:C>G	C/G	2	29316493	NA	NA	DArT	NA	NA	NA	S	NN	GG	GG	GG	GG	CC	CC	CC	GG	NN	GG	GG	CC	GG	GG	GG	GG	CC	CC	CC	GG	GG	GG	GG	GG	GG	GG	CC	GG	CC	CC	CC	GG	GG	GG	GG	GG	GG	GG
8199684|F|0-15:T>G-15:T>G	T/G	2	4743950	NA	NA	DArT	NA	NA	NA	K	GG	TT	TT	TT	TT	GG	GG	GG	TT	TT	NN	TT	GG	TT	TT	TT	TT	GG	GG	GG	TT	TT	TT	TT	TG	NN	TT	TT	TT	GG	GG	GG	TT	TT	TT	TT	TT	TT	TT
3366329|F|0-15:T>C-15:T>C	T/C	2	26920411	NA	NA	DArT	NA	NA	NA	Y	TT	TT	TC	TT	CC	NN	NN	TT	CC	NN	TT	TT	TT	TT	TT	TC	TC	NN	TT	TT	TT	TT	CC	TT	TT	TT	TT	TT	TC	TT	TT	TT	TT	TT	TT	TT	CC	TT	TC
3370419|F|0-15:T>C-15:T>C	T/C	2	42580494	NA	NA	DArT	NA	NA	NA	Y	TT	CC	CC	CC	CC	TT	TT	TT	CC	CC	NN	CC	TT	CC	CC	CC	CC	TT	TT	TT	CC	CC	CC	CC	CC	CC	CC	TT	CC	TT	TT	TT	CC	CC	CC	CC	CC	CC	CC
3372874|F|0-15:C>T-15:C>T	C/T	2	24290603	NA	NA	DArT	NA	NA	NA	Y	NN	CC	CC	CC	CC	TT	TT	TT	CC	CC	NN	CC	NN	CC	CC	CC	CC	TT	NN	NN	CC	CC	CC	CC	CC	CC	CC	CC	CC	NN	NN	TT	CC	CC	CC	CC	CC	CC	CC
3383708|F|0-15:C>T-15:C>T	C/T	2	16985778	NA	NA	DArT	NA	NA	NA	Y	NN	NN	TT	TT	TT	NN	CC	CC	TT	NN	TT	TT	CC	TT	TT	NN	TT	NN	CC	CC	TT	TT	NN	TT	TT	NN	TT	CC	TT	NN	NN	CC	TT	TT	TT	TT	NN	TT	NN
3377635|F|0-15:T>A-15:T>A	T/A	2	11876933	NA	NA	DArT	NA	NA	NA	W	TT	TT	TT	TT	TT	TT	TT	TT	TT	NN	TT	TT	TT	TT	TT	TT	TT	TT	TT	TT	TT	TT	TT	TT	TT	NN	TT	TT	TT	TT	TT	TT	TT	TT	TT	TT	TT	TT	TT
3379885|F|0-15:G>C-15:G>C	G/C	2	9591134	NA	NA	DArT	NA	NA	NA	S	CC	GG	GG	GG	GG	CC	CC	CC	GG	GG	GG	GG	CC	GG	GG	GG	GG	CC	NN	NN	GG	GG	GG	GG	GG	GG	GG	NN	GG	NN	NN	CC	GG	GG	GG	GG	GG	GG	GG
8213100|F|0-15:T>C-15:T>C	T/C	2	34313532	NA	NA	DArT	NA	NA	NA	Y	NN	TT	TT	TT	NN	NN	NN	NN	NN	TT	TT	TT	TT	TT	TT	NN	TT	NN	NN	NN	TT	TT	NN	TT	TT	TT	TT	TT	TT	NN	NN	NN	TT	TT	TT	TT	CC	TT	NN
3381051|F|0-15:A>C-15:A>C	A/C	2	26532343	NA	NA	DArT	NA	NA	NA	M	CC	AA	AA	AA	AA	CC	CC	CC	AA	AA	AA	AA	CC	AA	AA	AA	AA	CC	NN	NN	AA	AA	AA	AA	AA	NN	AA	CC	AA	CC	NN	CC	AA	AA	AA	AA	AA	AA	AA
3379262|F|0-15:G>A-15:G>A	G/A	2	37888254	NA	NA	DArT	NA	NA	NA	R	NN	GG	GG	GG	AA	NN	NN	NN	NN	GG	NN	GG	GG	GG	GG	GG	GA	NN	NN	NN	GG	GG	NN	GG	GA	GG	AA	NN	NN	NN	NN	NN	GA	GG	GG	GG	NN	GG	AA
3377370|F|0-15:C>T-15:C>T	C/T	2	29925195	NA	NA	DArT	NA	NA	NA	Y	TT	CC	CC	CC	CC	NN	TT	TT	CC	CC	CC	CC	TT	CC	CC	CC	CC	CT	TT	TT	CC	CC	CC	CC	CC	CC	CC	CC	CC	TT	TT	CT	CC	CT	CC	CC	CC	CC	CC
3377254|F|0-15:G>A-15:G>A	G/A	2	46460704	NA	NA	DArT	NA	NA	NA	R	NN	GG	GG	GG	GG	NN	NN	AA	GG	GG	GG	GG	GA	GG	GG	GG	GG	NN	AA	AA	GG	GG	GG	GG	GG	GG	GG	NN	GG	AA	AA	AA	GG	GG	GG	NN	GG	GG	GG
3378010|F|0-15:A>C-15:A>C	A/C	2	29431659	NA	NA	DArT	NA	NA	NA	M	AA	CC	CC	CC	CC	AA	AA	AA	CC	CC	NN	CC	AA	CC	CC	CC	CC	AA	AA	AA	CC	CC	NN	CC	CC	CC	CC	AA	CC	AA	AA	AA	CC	CC	CC	CC	CC	CC	CC
100118960|F|0-15:G>T-15:G>T	G/T	2	12576972	NA	NA	DArT	NA	NA	NA	K	NN	GG	GG	NN	NN	NN	TT	NN	GG	NN	GG	GG	TT	GG	GG	GG	GG	TT	TT	TT	GG	GG	GG	GG	NN	NN	GG	NN	NN	TT	TT	NN	GG	NN	GG	NN	NN	GG	GG
3379260|F|0-16:T>C-16:T>C	T/C	2	862214	NA	NA	DArT	NA	NA	NA	Y	TT	CC	CC	TT	CC	TT	TT	TT	TT	TC	CC	CC	TT	CC	TT	CC	CC	TT	TT	TT	TC	CC	TT	CC	TC	CC	CC	TT	TC	TT	TT	TT	CC	CC	CC	CC	CC	CC	CC
3382276|F|0-16:C>G-16:C>G	C/G	2	21314706	NA	NA	DArT	NA	NA	NA	S	CC	GG	GG	GG	GG	CC	CC	CC	GG	GG	GG	GG	CC	GG	GG	GG	GG	CC	CC	CC	GG	GG	GG	GG	GG	GG	GG	CC	GG	CC	CC	CC	GG	GG	GG	GG	NN	GG	GG
3380786|F|0-16:C>T-16:C>T	C/T	2	341631	NA	NA	DArT	NA	NA	NA	Y	NN	TT	TT	CC	TT	CC	CC	CC	TT	NN	TT	TT	CC	TT	CC	TT	CT	CC	CC	CC	CT	TT	TT	TT	CT	TT	TT	CC	TT	CC	CC	CC	TT	TT	TT	TT	TT	TT	TT
3381635|F|0-16:C>T-16:C>T	C/T	2	31923834	NA	NA	DArT	NA	NA	NA	Y	CC	NN	TT	TT	TT	CC	CC	CC	NN	TT	NN	TT	TT	TT	NN	TT	TT	CC	CC	CC	TT	TT	NN	TT	TT	NN	TT	CC	TT	CC	CC	CC	TT	TT	TT	NN	NN	TT	TT
100052343|F|0-16:A>C-16:A>C	A/C	2	37572635	NA	NA	DArT	NA	NA	NA	M	CC	AA	AA	AA	AA	CC	CC	CC	NN	NN	NN	AA	AA	AA	AA	AA	AA	CC	CC	CC	AA	AA	AA	AA	AA	NN	AA	AA	AA	CC	CC	CC	AA	AA	AA	AA	NN	AA	AA
3379825|F|0-16:T>G-16:T>G	T/G	2	6896140	NA	NA	DArT	NA	NA	NA	K	TT	TT	TT	TT	TT	TT	TT	TT	TT	TT	NN	TT	TT	TT	TT	TT	TT	TT	TT	TT	TT	TT	TT	TT	TT	TT	TT	GG	TT	TT	TT	TT	TT	TT	TT	TT	TT	TT	TT
3370318|F|0-16:C>T-16:C>T	C/T	2	30953310	NA	NA	DArT	NA	NA	NA	Y	NN	TT	TT	TT	TT	CC	CC	CC	TT	NN	TT	TT	CT	TT	TT	TT	TT	CC	CC	CC	TT	CT	TT	TT	TT	NN	TT	CC	TT	CC	CC	CC	TT	TT	TT	TT	TT	TT	TT
3381490|F|0-16:G>A-16:G>A	G/A	2	41635245	NA	NA	DArT	NA	NA	NA	R	GG	GG	GG	GG	GG	GG	GG	GG	GG	GA	AA	GG	GG	GA	GG	GG	GG	GG	GG	GG	AA	AA	GG	NN	GG	GG	GG	GG	GG	NN	NN	GG	GG	GG	AA	GG	GG	AA	GG
3380821|F|0-16:T>G-16:T>G	T/G	2	3688074	NA	NA	DArT	NA	NA	NA	K	TT	GG	GG	GG	GG	TT	TT	TT	GG	GG	NN	GG	TT	GG	GG	GG	GG	TT	TT	TT	GG	GG	GG	GG	TG	NN	GG	TT	GG	TT	TT	TT	GG	GG	GG	GG	GG	GG	GG
16649918|F|0-16:T>A-16:T>A	T/A	2	20237769	NA	NA	DArT	NA	NA	NA	W	AA	NN	TT	NN	TT	NN	AA	AA	TT	NN	NN	NN	AA	NN	NN	TT	TT	AA	AA	AA	NN	NN	TT	NN	TT	NN	NN	AA	TT	AA	AA	AA	NN	AA	NN	NN	TT	NN	TT
3380483|F|0-16:A>G-16:A>G	A/G	2	4026492	NA	NA	DArT	NA	NA	NA	R	AA	NN	NN	NN	NN	AA	AA	AA	NN	NN	NN	NN	AA	NN	NN	NN	NN	AA	AA	AA	NN	NN	NN	NN	AA	NN	NN	AA	NN	AA	AA	AA	GG	NN	NN	NN	NN	NN	NN
16649980|F|0-16:G>A-16:G>A	G/A	2	46457009	NA	NA	DArT	NA	NA	NA	R	AA	NN	NN	NN	NN	AA	NN	AA	GG	NN	NN	NN	AA	NN	NN	NN	GG	AA	AA	AA	NN	NN	GG	NN	GG	NN	GG	AA	GG	AA	AA	AA	NN	NN	NN	NN	GG	NN	NN
8196843|F|0-16:G>A-16:G>A	G/A	2	40550822	NA	NA	DArT	NA	NA	NA	R	NN	GG	GG	GG	GG	AA	AA	NN	GG	NN	GG	GG	AA	GG	GG	GG	GG	AA	AA	NN	GA	AA	GG	GG	GG	GG	GG	NN	GG	NN	AA	AA	GG	GG	GG	GG	GG	GG	GG
3384521|F|0-16:G>A-16:G>A	G/A	2	47309985	NA	NA	DArT	NA	NA	NA	R	GG	AA	GG	GG	GG	GG	GG	GG	GG	NN	NN	GG	GG	AA	AA	GA	GA	GG	GG	GG	GA	GG	GG	GG	GA	NN	AA	GG	AA	GG	GG	GG	AA	GA	GG	GG	GG	GG	AA
8207882|F|0-16:G>C-16:G>C	G/C	2	26842568	NA	NA	DArT	NA	NA	NA	S	NN	CC	CC	CC	CC	GG	GG	NN	CC	CC	NN	CC	GG	CC	CC	CC	CC	GG	NN	NN	CC	CC	NN	CC	CC	NN	CC	NN	CC	NN	NN	GG	CC	CC	CC	CC	CC	CC	CC
100080438|F|0-16:G>T-16:G>T	G/T	2	38266185	NA	NA	DArT	NA	NA	NA	K	NN	TT	TT	GG	NN	NN	NN	NN	GG	NN	NN	GG	NN	TT	TT	GG	GG	NN	NN	NN	GT	GG	GG	TT	GG	NN	GG	NN	GG	NN	NN	NN	GG	GG	GG	GG	GG	TT	GG
3373813|F|0-16:C>T-16:C>T	C/T	2	15270551	NA	NA	DArT	NA	NA	NA	Y	TT	CC	CC	CC	CC	NN	TT	TT	CC	CC	NN	CC	TT	CC	CC	CC	CC	TT	TT	TT	CC	CC	CC	CC	CC	NN	CC	TT	CC	TT	TT	TT	CC	CC	CC	CC	CC	CC	CC
3381418|F|0-16:A>G-16:A>G	A/G	2	49010542	NA	NA	DArT	NA	NA	NA	R	AA	AA	AA	AA	AA	AA	AA	AA	AA	NN	NN	AA	AA	AA	AA	AA	AA	AA	AA	AA	AA	AA	AA	GG	AA	AA	AA	AA	AA	AA	AA	AA	AA	AA	AA	AG	AA	AA	AA
16650550|F|0-16:A>G-16:A>G	A/G	2	46411710	NA	NA	DArT	NA	NA	NA	R	NN	AA	AA	AA	AA	AA	AA	AA	AA	NN	NN	AA	AA	AA	AA	AA	AA	AA	AA	GG	AA	AA	AA	AA	AA	NN	AA	AA	AA	AA	AA	AA	AA	AA	AA	AA	AA	AA	AA
3366766|F|0-16:C>G-16:C>G	C/G	2	46590962	NA	NA	DArT	NA	NA	NA	S	CC	CC	CC	CC	CC	CC	CC	CC	CC	CC	CC	CC	CC	CC	CC	CC	CG	CC	CC	CC	CC	CC	CC	CC	CG	CC	CC	CC	CG	CC	CC	CC	CC	CC	CC	CC	CC	CC	CC
3379565|F|0-16:G>C-16:G>C	G/C	2	2730475	NA	NA	DArT	NA	NA	NA	S	GG	GG	GG	GG	GG	GG	GG	GG	GG	NN	NN	GG	GG	GG	GG	GG	GG	GG	GG	GG	GG	GG	GG	GG	GG	GG	GG	GG	GG	GG	GG	GG	GG	GG	GG	NN	GG	GG	GG
3378160|F|0-16:C>G-16:C>G	C/G	2	48280912	NA	NA	DArT	NA	NA	NA	S	GG	CC	CC	CC	CC	GG	GG	GG	CC	CC	NN	CC	GG	GG	CC	CG	CC	GG	GG	GG	CC	CC	CC	CC	CG	CC	CC	GG	GG	GG	GG	GG	CC	CC	CC	CC	NN	CC	GG
8668309|F|0-16:G>A-16:G>A	G/A	2	4131606	NA	NA	DArT	NA	NA	NA	R	NN	GG	GG	GG	GG	GG	GG	GG	GG	GG	NN	GG	GG	GG	GG	GG	GG	GG	GG	GG	GG	GG	GG	GG	GG	NN	GG	GG	GG	GG	GG	GG	GG	GG	GG	GG	GG	GG	GG
8213977|F|0-16:T>A-16:T>A	T/A	2	33141336	NA	NA	DArT	NA	NA	NA	W	TT	AA	AA	AA	NN	TT	TT	TT	NN	NN	AA	AA	TT	AA	AA	AA	AA	TT	TT	TT	AA	AA	NN	AA	AA	AA	NN	TT	AA	TT	TT	TT	AA	AA	AA	AA	NN	AA	NN
3366972|F|0-16:G>A-16:G>A	G/A	2	988960	NA	NA	DArT	NA	NA	NA	R	GG	GG	GG	AA	NN	GG	GG	GG	GG	NN	GG	NN	GG	NN	AA	GG	GG	GG	GG	GG	AA	NN	GG	GG	GG	NN	GG	GG	GA	GG	GG	GG	GG	NN	NN	NN	NN	NN	GG
100095661|F|0-16:A>C-16:A>C	A/C	2	20961525	NA	NA	DArT	NA	NA	NA	M	NN	NN	NN	NN	AA	CC	NN	CC	AA	NN	NN	NN	NN	NN	NN	AA	AA	CC	CC	CC	NN	NN	NN	NN	AA	NN	NN	CC	NN	CC	CC	CC	NN	NN	NN	NN	AA	NN	AA
3366822|F|0-16:G>A-16:G>A	G/A	2	36977222	NA	NA	DArT	NA	NA	NA	R	AA	GG	GG	GG	GG	NN	NN	AA	GG	GG	NN	GG	GG	GG	GG	GG	GG	NN	NN	AA	GG	GG	GG	GG	GG	GG	GG	NN	GG	AA	NN	AA	GG	GA	GG	GG	GG	GG	GG
3378512|F|0-16:A>T-16:A>T	A/T	2	31287495	NA	NA	DArT	NA	NA	NA	W	NN	TT	TT	TT	TT	AA	AA	AA	TT	TT	NN	TT	AA	TT	TT	TT	TT	AA	AA	AA	TT	AT	TT	TT	TT	NN	TT	AA	TT	AA	AA	AA	TT	AT	TT	NN	NN	TT	TT
3374619|F|0-16:T>C-16:T>C	T/C	2	26532409	NA	NA	DArT	NA	NA	NA	Y	CC	CC	CC	NN	CC	CC	CC	CC	CC	CC	NN	CC	CC	CC	CC	CC	CC	CC	CC	CC	CC	CC	CC	CC	CC	NN	CC	CC	CC	CC	CC	CC	CC	CC	CC	CC	CC	NN	CC
100100470|F|0-16:T>C-16:T>C	T/C	2	24671328	NA	NA	DArT	NA	NA	NA	Y	NN	NN	CC	NN	NN	CC	NN	CC	NN	NN	NN	CC	NN	NN	NN	CC	CC	TT	NN	NN	CC	NN	NN	NN	CC	CC	CC	CC	CC	TT	CC	NN	NN	NN	NN	NN	NN	CC	CC
16651160|F|0-16:T>C-16:T>C	T/C	2	38724874	NA	NA	DArT	NA	NA	NA	Y	NN	TT	TT	TT	NN	NN	CC	CC	NN	TT	TT	TT	CC	NN	TT	TT	TT	NN	NN	CC	TT	TT	TT	TT	TT	NN	TT	CC	TT	CC	NN	CC	TT	TT	TT	NN	TT	TT	TT
3377557|F|0-16:T>A-16:T>A	T/A	2	30571441	NA	NA	DArT	NA	NA	NA	W	TT	AA	AA	AA	AA	TT	TT	TT	AA	TT	NN	AA	TT	AA	AA	AA	AA	TT	TT	TT	AA	AA	AA	AA	AA	AA	AA	TT	AA	TT	TT	TT	AA	TA	AA	AA	AA	AA	AA
8210681|F|0-16:A>G-16:A>G	A/G	2	4255535	NA	NA	DArT	NA	NA	NA	R	AA	GG	GG	GG	GG	AA	AA	AA	GG	AA	GG	GG	AA	GG	GG	GG	GG	AA	AA	AA	GG	GG	GG	GG	AG	GG	GG	AA	GG	AA	AA	AA	GG	AG	GG	GG	GG	GG	GG
3377538|F|0-16:T>A-16:T>A	T/A	2	46584204	NA	NA	DArT	NA	NA	NA	W	NN	TT	TT	TT	TT	NN	NN	NN	TT	TT	TT	TT	TT	TT	TT	TT	TA	NN	NN	NN	TT	TT	TT	TT	TA	TT	TT	NN	TA	NN	NN	NN	TT	TT	TT	TT	TT	TT	TT
100116213|F|0-16:A>T-16:A>T	A/T	2	16670325	NA	NA	DArT	NA	NA	NA	W	NN	AA	AA	AA	AA	TT	NN	TT	NN	NN	NN	NN	NN	AA	AA	NN	AA	NN	TT	TT	AA	AA	NN	AA	AA	AA	AA	TT	NN	TT	TT	TT	AA	AA	NN	NN	AA	AA	AA
3379907|F|0-17:G>T-17:G>T	G/T	2	47572699	NA	NA	DArT	NA	NA	NA	K	NN	GG	GG	GG	GG	GG	GG	GG	GG	NN	GG	TT	GG	GG	GG	GG	GG	GG	GG	GG	TT	TT	GG	TT	GG	NN	GG	GG	GG	GG	GG	GG	GG	GG	GG	GG	GG	GG	GG
3381226|F|0-17:A>T-17:A>T	A/T	2	44369583	NA	NA	DArT	NA	NA	NA	W	AA	TT	TT	TT	NN	AA	AA	AA	TT	TT	TT	TT	AA	TT	TT	TT	TT	AA	AA	AA	TT	TT	TT	TT	TT	TT	TT	AA	TT	AA	AA	AA	TT	TT	TT	TT	TT	TT	TT
3382986|F|0-17:G>C-17:G>C	G/C	2	34548453	NA	NA	DArT	NA	NA	NA	S	GG	GG	GG	GG	GG	GG	GG	GG	GG	GG	GG	GG	GG	GG	GG	GG	GG	GG	GG	GG	GG	GG	GG	GG	GG	NN	GG	CC	GG	GG	GG	GG	GG	GG	GG	GG	GG	GG	GG
3383622|F|0-17:T>G-17:T>G	T/G	2	45078203	NA	NA	DArT	NA	NA	NA	K	TT	GG	GG	GG	NN	TT	TT	TT	GG	GG	NN	GG	TT	GG	GG	GG	GG	TT	TT	TT	GG	NN	GG	GG	NN	NN	GG	TT	NN	NN	NN	TT	GG	GG	GG	NN	NN	GG	GG
3383925|F|0-17:C>T-17:C>T	C/T	2	39667604	NA	NA	DArT	NA	NA	NA	Y	CC	TT	TT	TT	NN	NN	CC	CC	TT	NN	NN	NN	CC	NN	TT	TT	TT	NN	NN	CC	CT	CC	NN	CC	TT	NN	TT	CC	TT	CC	NN	CC	TT	TT	TT	TT	TT	TT	TT
13121835|F|0-17:A>G-17:A>G	A/G	2	15587973	NA	NA	DArT	NA	NA	NA	R	NN	NN	NN	GG	GG	NN	AA	NN	GG	GG	NN	NN	NN	GG	GG	GG	NN	AA	NN	NN	GG	GG	NN	GG	GG	GG	GG	NN	GG	NN	NN	AA	GG	GG	GG	NN	NN	GG	GG
100079273|F|0-17:C>G-17:C>G	C/G	2	1095007	NA	NA	DArT	NA	NA	NA	S	GG	CC	CC	CC	NN	GG	GG	GG	NN	GG	NN	CC	GG	NN	CC	CC	CC	GG	GG	GG	CC	CC	NN	CC	CG	NN	CC	GG	CC	GG	GG	GG	CC	NN	CC	NN	NN	CC	CC
8207033|F|0-17:A>G-17:A>G	A/G	2	25778108	NA	NA	DArT	NA	NA	NA	R	NN	AA	AA	AA	AA	GG	NN	GG	NN	NN	NN	AA	GG	AA	AA	AA	AA	GG	GG	GG	AA	AA	NN	NN	AA	NN	AA	AG	NN	GG	GG	GG	AA	AG	NN	AA	AA	AA	NN
3371974|F|0-17:T>G-17:T>G	T/G	2	38006084	NA	NA	DArT	NA	NA	NA	K	NN	TT	TT	TT	TT	GG	GG	GG	TT	TT	NN	TT	NN	TT	TT	TT	TT	GG	GG	GG	TT	TT	TT	TT	TT	TT	TT	GG	TT	GG	GG	GG	TT	TT	TT	TT	TT	TT	TT
3381162|F|0-17:T>G-17:T>G	T/G	2	4651813	NA	NA	DArT	NA	NA	NA	K	NN	TT	TT	TT	TT	NN	NN	NN	TT	TT	TT	TT	NN	TT	TT	TT	TT	NN	NN	NN	TT	TT	TT	TT	TT	TT	TT	GG	TT	NN	NN	NN	TT	TT	TT	TT	TT	TT	TT
3378471|F|0-17:T>C-17:T>C	T/C	2	37164780	NA	NA	DArT	NA	NA	NA	Y	NN	CC	CC	CC	CC	TT	TT	TT	CC	TC	NN	CC	TC	CC	CC	CC	CC	TT	TT	TT	CC	CC	CC	CC	CC	NN	CC	TT	CC	TT	TT	TT	CC	CC	CC	CC	CC	CC	CC
3377055|F|0-17:A>T-17:A>T	A/T	2	45774450	NA	NA	DArT	NA	NA	NA	W	AA	AA	AA	TT	AA	AA	AA	AA	AA	NN	AA	AA	AA	AA	AA	AA	AA	AA	AA	AA	AA	AT	AA	AA	AA	AA	AA	AA	AA	AA	AA	AA	AA	AA	AA	AA	AA	AA	AA
3368623|F|0-17:G>T-17:G>T	G/T	2	986857	NA	NA	DArT	NA	NA	NA	K	NN	TT	TT	NN	NN	GG	NN	GG	TT	GG	TT	GG	GG	GG	NN	TT	GT	GG	GG	GG	GG	GG	TT	TT	GT	NN	TT	GG	TT	GG	GG	GG	TT	GG	GG	NN	GG	GG	GT
3366291|F|0-17:G>C-17:G>C	G/C	2	32381460	NA	NA	DArT	NA	NA	NA	S	NN	GG	GG	GG	GG	GG	NN	NN	GG	GG	GG	GG	GG	GG	GG	GG	GG	NN	NN	NN	GG	GG	GG	GG	GG	GG	GG	NN	GG	NN	NN	NN	GG	GG	GG	GG	GG	GG	GG
3379429|F|0-17:G>T-17:G>T	G/T	2	9587508	NA	NA	DArT	NA	NA	NA	K	GT	TT	TT	TT	TT	GT	GT	GT	TT	TT	TT	TT	GT	TT	TT	TT	TT	GT	GT	GT	TT	TT	NN	TT	TT	NN	TT	GT	TT	GT	GT	GT	TT	TT	TT	TT	TT	TT	TT
3366072|F|0-17:G>T-17:G>T	G/T	2	26362630	NA	NA	DArT	NA	NA	NA	K	GG	GG	GG	GG	GG	NN	NN	GG	GG	GG	GG	GG	GG	GG	GG	GG	GG	NN	GG	GG	GG	GG	GG	GG	GG	GG	GG	GG	GG	GG	GG	GG	GG	GG	GG	GG	GG	GG	GG
3381051|F|0-17:A>G-17:A>G	A/G	2	26532343	NA	NA	DArT	NA	NA	NA	R	NN	AA	AA	AA	AA	NN	NN	NN	AA	AA	AA	AA	NN	AA	AA	AA	AA	NN	NN	NN	AA	AA	AA	AA	AA	NN	AA	NN	AA	NN	NN	NN	AA	AA	AA	AA	AA	AA	AA
8201621|F|0-17:T>G-17:T>G	T/G	2	44795875	NA	NA	DArT	NA	NA	NA	K	GG	TT	TT	TT	TT	GG	GG	NN	TT	TT	TT	TT	GG	TT	TT	TT	TT	GG	NN	GG	TT	TT	TT	TT	TT	TT	TT	GG	TT	NN	NN	GG	TT	TT	TT	TT	TT	TT	TT
100103704|F|0-17:A>G-17:A>G	A/G	2	41067164	NA	NA	DArT	NA	NA	NA	R	NN	AA	NN	AA	GG	AA	AA	AA	AA	NN	NN	AA	NN	AA	NN	AA	NN	AA	AA	AA	AA	NN	NN	NN	AA	NN	AA	AA	NN	NN	AA	AA	NN	NN	NN	AA	NN	AA	NN
100104393|F|0-17:G>A-17:G>A	G/A	2	27288649	NA	NA	DArT	NA	NA	NA	R	NN	GG	GG	GG	NN	NN	AA	GG	GG	GG	GG	GG	GA	GG	GG	GG	GG	NN	GG	GG	GG	GG	GG	GG	GG	GG	GG	GG	GG	GA	GG	GA	GG	GG	GG	NN	GG	GG	GG
3381326|F|0-17:A>T-17:A>T	A/T	2	32595928	NA	NA	DArT	NA	NA	NA	W	TT	AA	AA	AA	AA	NN	NN	TT	AA	AT	NN	AA	AT	AA	AA	AA	AA	TT	NN	TT	AA	AA	AA	AA	AA	NN	AA	NN	AA	NN	NN	TT	AA	AA	AA	NN	NN	AA	AA
100114841|F|0-17:G>A-17:G>A	G/A	2	7623982	NA	NA	DArT	NA	NA	NA	R	NN	GG	GG	GG	GG	AA	AA	AA	GG	NN	NN	NN	AA	NN	GG	GG	GG	AA	AA	NN	GG	NN	NN	NN	GG	NN	GG	AA	NN	NN	AA	AA	GG	GG	GG	NN	GG	GG	GG
100118358|F|0-17:C>T-17:C>T	C/T	2	10504481	NA	NA	DArT	NA	NA	NA	Y	CC	TT	TT	NN	TT	CC	TT	CC	TT	TT	TT	TT	CC	TT	TT	TT	TT	CC	CC	CC	TT	TT	NN	TT	TT	NN	TT	CC	TT	CC	CC	CC	TT	TT	TT	TT	TT	TT	TT
3379733|F|0-18:C>T-18:C>T	C/T	2	2148955	NA	NA	DArT	NA	NA	NA	Y	TT	TT	CT	TT	TT	CT	TT	TT	CC	TT	TT	TT	TT	TT	TT	TT	TT	CC	TT	TT	TT	TT	CC	TT	CT	TT	TT	CC	CT	CC	TT	CC	TT	TT	TT	TT	TT	TT	CT
8196416|F|0-18:A>G-18:A>G	A/G	2	45261871	NA	NA	DArT	NA	NA	NA	R	GG	AA	AA	AA	AA	GG	GG	GG	AA	AA	AA	AA	GG	AA	AA	AA	AA	NN	GG	GG	AA	AA	AA	AA	AA	AA	AA	GG	AA	GG	GG	GG	AA	AG	AA	AA	AA	AA	AA
3373724|F|0-18:A>G-18:A>G	A/G	2	44382419	NA	NA	DArT	NA	NA	NA	R	GG	AA	AA	AA	AA	GG	GG	GG	AA	AA	AA	AA	GG	AA	AA	AA	AA	GG	GG	GG	AA	AA	NN	AA	AA	AA	AA	NN	AA	GG	GG	GG	AA	AA	AA	AA	AA	AA	AA
3382633|F|0-18:A>G-18:A>G	A/G	2	34957168	NA	NA	DArT	NA	NA	NA	R	GG	AA	AA	AA	AA	GG	GG	GG	AA	NN	AA	AA	AA	AA	AA	NN	AA	GG	GG	GG	AA	AA	AA	NN	AA	NN	AA	AA	AA	GG	GG	GG	AA	AG	AA	AA	NN	AA	AA
3377490|F|0-18:G>A-18:G>A	G/A	2	41572420	NA	NA	DArT	NA	NA	NA	R	GG	GG	GG	GG	GG	AA	AA	GG	GG	GG	GG	GG	GA	GG	GG	GG	GG	AA	AA	GG	GG	GG	GG	GG	GG	GG	GG	AA	GG	GG	AA	GA	GG	GG	GG	GG	GG	GG	GG
3369853|F|0-18:T>G-18:T>G	T/G	2	3446213	NA	NA	DArT	NA	NA	NA	K	TT	TT	TT	TT	TT	GG	TT	TT	TT	TT	NN	NN	TT	NN	TT	TT	TT	GG	GG	TT	TT	TT	TT	TT	TT	NN	TT	TT	TT	NN	GG	TG	TT	TT	TT	TT	NN	TT	TT
8197873|F|0-18:G>A-18:G>A	G/A	2	4666521	NA	NA	DArT	NA	NA	NA	R	GG	GG	GG	GG	GG	GG	GG	GG	GG	GG	GG	GG	GG	GG	GG	GG	GG	GG	GG	GG	GG	GG	GG	GG	GG	GG	GG	GG	GG	GG	GG	GG	GG	GG	GG	GG	GG	GG	GG
16647236|F|0-18:G>A-18:G>A	G/A	2	2972249	NA	NA	DArT	NA	NA	NA	R	AA	GG	GG	GG	GG	GG	NN	AA	GG	NN	GA	GG	GA	GG	GG	GG	GG	NN	GG	AA	GG	GG	GG	GG	GG	GG	GG	GG	GG	GG	GG	NN	GG	GG	GG	GG	GG	GG	GG
8207798|F|0-18:C>T-18:C>T	C/T	2	46109382	NA	NA	DArT	NA	NA	NA	Y	TT	CC	CC	CC	CC	CT	CC	TT	CC	CC	CC	CC	CT	CC	CC	CC	CC	TT	TT	TT	CC	CC	NN	CC	CC	CC	CC	CC	CC	TT	TT	CT	CC	CC	CC	CC	NN	CC	CC
3373532|F|0-18:A>T-18:A>T	A/T	2	47522771	NA	NA	DArT	NA	NA	NA	W	AA	TT	TT	TT	TT	AA	AA	AA	TT	TT	TT	TT	AA	TT	TT	TT	TT	AA	AA	AA	TT	TT	TT	TT	TT	TT	TT	AA	TT	AA	AA	AA	TT	AT	TT	TT	TT	TT	AA
3374835|F|0-18:G>A-18:G>A	G/A	2	11023641	NA	NA	DArT	NA	NA	NA	R	AA	GG	GG	GG	GG	AA	AA	AA	NN	NN	NN	GG	NN	GG	GG	GG	GG	NN	AA	AA	GG	GG	NN	GG	GG	NN	GG	NN	GG	AA	AA	AA	GG	GG	GG	GG	GG	NN	GG
3380286|F|0-18:G>T-18:G>T	G/T	2	25634959	NA	NA	DArT	NA	NA	NA	K	GG	TT	TT	TT	TT	GG	GG	GG	TT	NN	TT	TT	GG	TT	TT	TT	TT	GG	GG	GG	TT	TT	TT	TT	TT	TT	TT	GG	TT	GG	GG	GG	TT	TT	TT	TT	TT	TT	TT
100056210|F|0-18:T>C-18:T>C	T/C	2	14203873	NA	NA	DArT	NA	NA	NA	Y	NN	NN	TT	TT	TT	NN	NN	CC	TT	TT	NN	NN	NN	NN	TT	TT	TT	CC	NN	CC	TT	TT	TT	NN	TT	NN	NN	CC	NN	NN	CC	CC	TT	TT	TT	NN	TT	NN	TT
100059332|F|0-18:C>A-18:C>A	C/A	2	41569483	NA	NA	DArT	NA	NA	NA	M	NN	CC	CC	CC	NN	NN	NN	NN	NN	NN	NN	CC	AA	NN	CC	CC	CC	NN	NN	NN	CC	CC	NN	NN	CC	NN	CC	NN	NN	NN	NN	NN	NN	CC	NN	CC	NN	NN	NN
3373775|F|0-18:C>T-18:C>T	C/T	2	45266779	NA	NA	DArT	NA	NA	NA	Y	NN	TT	NN	TT	NN	CC	CC	CC	NN	NN	NN	NN	CC	NN	NN	NN	TT	CC	CC	CC	TT	TT	NN	NN	TT	NN	TT	CC	NN	NN	CC	CC	NN	TT	TT	NN	NN	NN	TT
3379220|F|0-18:A>G-18:A>G	A/G	2	43683368	NA	NA	DArT	NA	NA	NA	R	NN	AA	AA	AA	AA	NN	NN	NN	AA	AA	NN	AA	NN	AA	AA	AA	AA	NN	AA	GG	AA	AA	AA	AA	AA	AA	AA	NN	AA	NN	NN	NN	AA	AA	AA	AA	AA	AA	AA
13121979|F|0-18:A>T-18:A>T	A/T	2	46992753	NA	NA	DArT	NA	NA	NA	W	AA	TT	TT	TT	TT	TT	NN	TT	TT	TT	TT	NN	TT	TT	TT	TT	TT	TT	TT	AA	TT	TT	TT	TT	TT	NN	TT	TT	TT	TT	TT	TT	TT	TT	TT	TT	NN	TT	TT
3380047|F|0-18:A>T-18:A>T	A/T	2	13184099	NA	NA	DArT	NA	NA	NA	W	AA	TT	AT	TT	AA	AA	AA	AA	AA	AT	TT	TT	AA	TT	TT	AT	AA	AA	AA	AA	TT	TT	AA	TT	AT	NN	TT	AA	AA	AA	AA	AA	TT	TT	TT	TT	AA	TT	AA
3384282|F|0-18:G>T-18:G>T	G/T	2	15894303	NA	NA	DArT	NA	NA	NA	K	NN	TT	TT	TT	TT	NN	NN	GG	TT	NN	TT	TT	GG	TT	TT	TT	TT	NN	GG	GG	TT	TT	TT	TT	TT	TT	TT	GG	TT	NN	GG	GG	TT	TT	TT	TT	TT	TT	TT
8213536|F|0-18:C>T-18:C>T	C/T	2	4970958	NA	NA	DArT	NA	NA	NA	Y	CC	CC	CC	CC	CC	CC	CC	CC	CC	CC	CC	CC	CC	CC	CC	CC	CC	CC	CC	CC	CC	CC	CC	CC	CC	CC	CC	TT	CC	CC	CC	CC	CC	CC	CC	CC	CC	CC	CC
3367070|F|0-18:C>T-18:C>T	C/T	2	45123074	NA	NA	DArT	NA	NA	NA	Y	NN	CC	CC	CC	NN	CC	TT	NN	CC	CC	NN	CC	CC	CC	CC	CC	CC	NN	NN	NN	CC	CC	CC	CC	CC	NN	CC	CC	CC	NN	NN	CC	CC	CC	CC	CC	CC	CC	CC
3378938|F|0-18:T>A-18:T>A	T/A	2	36603121	NA	NA	DArT	NA	NA	NA	W	NN	AA	AA	AA	AA	TT	TT	TT	AA	NN	AA	AA	TA	AA	AA	AA	AA	TT	TT	TT	AA	AA	AA	AA	AA	AA	AA	TT	AA	TT	TT	TT	AA	AA	AA	AA	AA	AA	AA
3367864|F|0-18:A>C-18:A>C	A/C	2	8854960	NA	NA	DArT	NA	NA	NA	M	NN	NN	CC	NN	CC	AA	NN	AA	CC	AA	NN	CC	AA	CC	NN	CC	NN	AA	AA	AA	NN	CC	CC	NN	CC	NN	NN	NN	CC	NN	AA	AA	CC	NN	NN	NN	CC	NN	CC
8214226|F|0-18:G>T-18:G>T	G/T	2	25508429	NA	NA	DArT	NA	NA	NA	K	GG	TT	TT	NN	TT	GG	GG	GG	TT	TT	TT	TT	GG	TT	TT	TT	TT	GG	NN	NN	TT	TT	TT	TT	TT	NN	TT	NN	TT	GG	NN	GG	TT	TT	NN	TT	TT	TT	TT
3382223|F|0-18:C>G-18:C>G	C/G	2	13763650	NA	NA	DArT	NA	NA	NA	S	CC	GG	GG	GG	GG	CC	CC	CC	GG	GG	GG	GG	CC	GG	GG	GG	GG	CC	CC	CC	GG	GG	GG	GG	CG	NN	GG	CC	GG	CC	CC	CC	GG	GG	GG	GG	GG	GG	GG
8208717|F|0-18:G>T-18:G>T	G/T	2	17057771	NA	NA	DArT	NA	NA	NA	K	GG	GG	GG	GG	GG	GT	TT	GG	GG	GG	GG	GG	GT	GG	GG	GG	GG	TT	GG	GG	GG	GG	GG	GG	GG	GG	GG	GG	GG	GG	GG	GT	GG	GG	GG	GG	GG	GG	GG
100107902|F|0-18:T>C-18:T>C	T/C	2	16640327	NA	NA	DArT	NA	NA	NA	Y	NN	CC	TT	TT	TT	NN	CC	CC	TT	NN	NN	TT	NN	NN	NN	NN	TT	CC	CC	CC	TT	TT	NN	NN	TT	TT	TT	CC	TT	NN	CC	CC	TT	TT	TT	TT	NN	NN	TT
8214798|F|0-18:A>G-18:A>G	A/G	2	6065021	NA	NA	DArT	NA	NA	NA	R	AA	AA	AG	AA	GG	AA	AA	AA	GG	AA	AA	AA	AA	AA	AA	AG	AG	AA	AA	AA	AA	AA	GG	AA	AG	AA	AA	AA	GG	AA	AA	AA	AA	AA	AA	AA	GG	AA	AG
3365536|F|0-18:A>T-18:A>T	A/T	2	13516790	NA	NA	DArT	NA	NA	NA	W	NN	AA	AA	AA	AA	AA	NN	NN	AA	AA	AA	AA	AA	AA	AA	AA	AA	NN	AA	AA	AA	AA	AA	AA	AA	AA	AA	TT	AA	AA	AA	AA	AA	AA	AA	AA	AA	AA	AA
3366077|F|0-18:G>A-18:G>A	G/A	2	47307865	NA	NA	DArT	NA	NA	NA	R	GG	AA	AA	AA	AA	GG	GG	GG	AA	AA	AA	AA	GA	AA	AA	AA	AA	GG	GG	GG	AA	GA	AA	AA	AA	NN	AA	NN	AA	GG	GG	GG	AA	AA	AA	AA	AA	AA	AA
16646703|F|0-19:G>A-19:G>A	G/A	2	26460071	NA	NA	DArT	NA	NA	NA	R	GG	GG	GG	GG	GG	AA	AA	GG	GG	GG	NN	GG	GA	GG	GG	GG	GG	AA	GG	GG	GG	GG	GG	GG	GG	NN	GG	GA	GG	GG	GG	GA	GG	GG	GG	GG	GG	GG	GG
3370525|F|0-19:T>C-19:T>C	T/C	2	26052114	NA	NA	DArT	NA	NA	NA	Y	TC	TT	TT	TT	TT	NN	NN	TT	TT	TT	TT	TT	NN	TT	TT	TT	TT	NN	NN	NN	TT	TT	TT	TT	TT	TT	TT	NN	TT	TT	NN	TT	TT	TT	TT	NN	TT	TT	TT
3378810|F|0-19:C>T-19:C>T	C/T	2	4878723	NA	NA	DArT	NA	NA	NA	Y	CC	CC	CC	CC	CC	CC	CC	CC	CC	CC	CC	CC	CC	CC	CC	CC	CC	CC	CC	CC	CC	CC	CC	CC	CC	CC	CC	TT	CC	CC	CC	CC	CC	CC	CC	CC	CC	CC	CC
3370010|F|0-19:C>T-19:C>T	C/T	2	35721700	NA	NA	DArT	NA	NA	NA	Y	CC	TT	TT	TT	TT	CC	CC	CC	TT	TT	TT	TT	CC	TT	TT	TT	TT	CC	CC	CC	TT	TT	TT	TT	TT	NN	TT	CC	TT	CC	CC	CC	TT	TT	TT	TT	TT	TT	TT
3373028|F|0-19:T>A-19:T>A	T/A	2	40012927	NA	NA	DArT	NA	NA	NA	W	AA	TT	TT	TT	TT	NN	NN	AA	TT	NN	TT	TT	AA	TT	TT	TT	TT	NN	AA	AA	TT	TT	TT	TT	TT	NN	TT	TT	TT	NN	AA	AA	TT	TT	TT	TT	TT	TT	TT
3384555|F|0-19:C>G-19:C>G	C/G	2	28808487	NA	NA	DArT	NA	NA	NA	S	CC	GG	GG	GG	GG	CC	CC	CC	GG	CG	GG	GG	CC	GG	GG	GG	GG	CC	CC	CC	GG	GG	NN	GG	GG	GG	GG	CC	GG	CC	CC	CC	GG	GG	GG	GG	GG	GG	GG
3369869|F|0-19:A>G-19:A>G	A/G	2	41537884	NA	NA	DArT	NA	NA	NA	R	AA	GG	GG	GG	GG	AA	AA	AA	GG	AG	GG	GG	AG	GG	GG	GG	GG	GG	GG	AA	GG	GG	GG	GG	GG	NN	GG	AA	GG	AA	GG	AG	GG	GG	GG	GG	GG	GG	GG
3382063|F|0-19:G>T-19:G>T	G/T	2	1515804	NA	NA	DArT	NA	NA	NA	K	GG	TT	TT	TT	TT	GG	GG	GG	TT	NN	TT	TT	GG	TT	TT	TT	TT	GG	GG	GG	GT	TT	TT	TT	GT	TT	TT	GG	TT	GG	GG	GG	TT	TT	TT	TT	TT	TT	TT
3381706|F|0-19:A>G-19:A>G	A/G	2	29422411	NA	NA	DArT	NA	NA	NA	R	AA	GG	GG	GG	AA	AA	AA	AA	AA	NN	GG	NN	AA	GG	NN	GG	GG	AA	AA	AA	AG	AA	AA	GG	GG	GG	GG	AA	GG	NN	AA	AA	GG	GG	GG	GG	AA	GG	AA
3369434|F|0-19:G>C-19:G>C	G/C	2	2191490	NA	NA	DArT	NA	NA	NA	S	NN	CC	GG	CC	GG	NN	GG	GG	GG	NN	NN	CC	GG	CC	GG	CC	CC	GG	GG	GG	GC	CC	NN	CC	GC	NN	CC	GG	GG	GG	GG	GG	CC	CC	CC	CC	GG	CC	NN
3374240|F|0-19:A>T-19:A>T	A/T	2	47460596	NA	NA	DArT	NA	NA	NA	W	TT	AA	AA	AA	AA	NN	TT	TT	AA	AA	AA	AA	AT	AA	AA	AA	AA	TT	TT	TT	AA	AA	AA	AA	AA	AA	AA	TT	AA	NN	TT	TT	NN	AA	AA	NN	AA	AA	TT
3380056|F|0-19:C>A-19:C>A	C/A	2	79962	NA	NA	DArT	NA	NA	NA	M	NN	AA	AA	CC	AA	CC	CC	CC	AA	AA	AA	AA	CC	AA	AA	AA	CA	CC	CC	CC	CA	CA	AA	AA	CA	AA	AA	CC	AA	CC	CC	CC	AA	AA	AA	AA	NN	AA	AA
8208151|F|0-19:A>T-19:A>T	A/T	2	1890943	NA	NA	DArT	NA	NA	NA	W	NN	AA	AA	AA	NN	TT	NN	NN	NN	AA	AA	AA	TT	AA	NN	AA	AA	NN	NN	NN	AA	AA	NN	AA	AT	AA	AA	TT	AA	NN	NN	NN	AA	AA	AA	AA	NN	AA	AA
3383829|F|0-19:C>G-19:C>G	C/G	2	1906433	NA	NA	DArT	NA	NA	NA	S	CC	CC	CC	CC	CC	CG	CC	CC	CC	CC	CC	CC	CG	CC	CC	CC	CC	CC	CC	CC	CC	CC	CC	CC	CG	CC	CC	CG	CC	CC	CC	CC	CC	CC	CC	CC	CC	CC	CC
3383250|F|0-19:T>C-19:T>C	T/C	2	32087349	NA	NA	DArT	NA	NA	NA	Y	TT	CC	NN	CC	CC	TT	TT	TT	CC	NN	CC	CC	CC	CC	CC	CC	CC	NN	TT	TT	CC	CC	CC	CC	CC	NN	CC	TT	CC	NN	TT	TT	CC	CC	CC	CC	NN	CC	CC
8669467|F|0-19:C>T-19:C>T	C/T	2	41279432	NA	NA	DArT	NA	NA	NA	Y	TT	TT	CC	TT	CC	TT	TT	TT	CC	TT	NN	CC	TT	CC	TT	CC	CC	TT	TT	TT	CC	CC	CC	TT	CC	TT	CC	TT	CC	TT	TT	TT	TT	TT	CC	TT	CC	CC	CC
3369875|F|0-19:G>A-19:G>A	G/A	2	47668515	NA	NA	DArT	NA	NA	NA	R	NN	GG	GG	GG	GG	GG	GG	GG	GG	GG	GG	GG	GG	GG	GG	GA	GG	GG	GG	GG	GG	GG	GG	GG	GG	GG	AA	GG	GG	GG	GG	GG	GG	GG	GG	GG	GG	GG	GG
8206705|F|0-19:C>T-19:C>T	C/T	2	37562526	NA	NA	DArT	NA	NA	NA	Y	CC	CC	CC	CC	CC	CC	CC	CC	CC	CC	NN	CC	TT	CC	CC	CC	CC	CC	CC	CC	CC	CC	CC	CC	CC	NN	CC	TT	CC	CC	CC	CC	CC	CC	CC	CC	CC	CC	CC
8209373|F|0-19:C>G-19:C>G	C/G	2	3617074	NA	NA	DArT	NA	NA	NA	S	NN	CC	CC	CC	NN	NN	NN	CC	NN	NN	NN	CC	NN	NN	NN	NN	CC	GG	GG	CC	CC	CC	NN	NN	CC	NN	CC	NN	CC	NN	GG	CC	NN	CC	NN	NN	NN	NN	NN
3378983|F|0-19:T>C-19:T>C	T/C	2	39266128	NA	NA	DArT	NA	NA	NA	Y	CC	TT	TT	TT	TT	CC	CC	CC	TT	NN	TT	TT	CC	TT	TT	TT	TT	CC	CC	CC	TT	TT	TT	TT	TT	TT	TT	TT	TT	CC	CC	CC	TT	TT	TT	TT	TT	TT	TT
3378386|F|0-19:T>C-19:T>C	T/C	2	38049874	NA	NA	DArT	NA	NA	NA	Y	NN	CC	CC	CC	CC	TT	TT	TT	CC	TC	CC	CC	TT	CC	CC	CC	CC	TT	TT	TT	CC	CC	CC	CC	CC	CC	CC	TT	CC	TT	TT	TT	CC	CC	CC	CC	CC	CC	CC
8201638|F|0-19:C>G-19:C>G	C/G	2	43983976	NA	NA	DArT	NA	NA	NA	S	GG	CC	CC	CC	CC	NN	NN	GG	CC	NN	CC	CC	NN	CC	CC	CC	CC	NN	NN	GG	CC	CC	CC	CC	CC	NN	CC	GG	CC	NN	NN	GG	CC	CC	CC	CC	NN	CC	CC
100095756|F|0-19:A>G-19:A>G	A/G	2	12480290	NA	NA	DArT	NA	NA	NA	R	NN	GG	NN	NN	GG	NN	NN	AA	GG	GG	NN	GG	AA	GG	NN	GG	GG	NN	NN	NN	GG	GG	GG	NN	GG	GG	GG	NN	GG	NN	NN	AA	GG	NN	NN	NN	GG	NN	GG
3378223|F|0-19:C>T-19:C>T	C/T	2	28479366	NA	NA	DArT	NA	NA	NA	Y	CC	TT	TT	TT	TT	TT	TT	CC	TT	NN	TT	TT	TT	NN	TT	TT	TT	TT	CC	CC	TT	TT	TT	TT	TT	NN	TT	CC	TT	CC	CC	CT	TT	TT	TT	TT	TT	TT	TT
3377417|F|0-19:G>C-19:G>C	G/C	2	41652663	NA	NA	DArT	NA	NA	NA	S	CC	GG	GG	GG	GG	GG	GG	CC	GG	GG	GG	GG	GC	GG	GG	GG	GG	GG	GG	CC	GG	GG	GG	GG	GG	GG	GG	GG	GG	CC	GG	GC	GG	GG	GG	NN	GG	GG	GG
3378076|F|0-19:C>T-19:C>T	C/T	2	41221261	NA	NA	DArT	NA	NA	NA	Y	CC	TT	TT	TT	TT	CC	CC	CC	TT	TT	TT	TT	CT	TT	TT	TT	TT	CC	CC	CC	TT	TT	TT	TT	TT	TT	TT	CC	TT	TT	CC	CC	TT	TT	TT	TT	TT	TT	TT
3377915|F|0-19:A>T-19:A>T	A/T	2	13399559	NA	NA	DArT	NA	NA	NA	W	NN	AA	AA	AA	AA	AA	AA	AA	AA	NN	NN	AA	TT	AA	AA	AA	AA	AA	TT	TT	AA	AA	AA	AA	AA	AA	AA	AA	AA	TT	TT	AT	AA	AA	AA	AA	AA	AA	AA
8214791|F|0-19:A>G-19:A>G	A/G	2	46772850	NA	NA	DArT	NA	NA	NA	R	NN	AA	AA	AA	AA	AA	AA	AA	AA	GG	AA	AA	AA	AA	AA	AA	AG	AA	AA	GG	AA	AA	AA	AA	AG	AA	AA	GG	AG	AG	AA	AG	AA	AG	AA	AA	AA	AA	AA
16651430|F|0-19:C>G-19:C>G	C/G	2	21942111	NA	NA	DArT	NA	NA	NA	S	NN	GG	NN	GG	NN	NN	NN	CC	GG	NN	NN	NN	CC	GG	GG	NN	GG	CC	CC	CC	GG	GG	GG	NN	GG	NN	GG	CC	GG	CC	CC	CC	NN	NN	GG	GG	GG	GG	NN
3383550|F|0-20:A>C-20:A>C	A/C	2	2830308	NA	NA	DArT	NA	NA	NA	M	AA	CC	NN	CC	CC	AA	AA	AA	CC	CC	NN	CC	CC	CC	CC	CC	CC	CC	AA	AA	AC	CC	NN	CC	CC	CC	CC	AC	CC	AA	AA	AC	CC	CC	CC	CC	CC	CC	CC
8196420|F|0-20:A>G-20:A>G	A/G	2	27183668	NA	NA	DArT	NA	NA	NA	R	GG	AA	AA	AA	AA	GG	NN	GG	AA	AA	NN	AA	NN	AA	NN	AA	AA	GG	GG	GG	AA	AA	AA	NN	AA	NN	AA	NN	AA	NN	GG	GG	AA	NN	AA	NN	NN	NN	AA
3382773|F|0-20:A>G-20:A>G	A/G	2	26802077	NA	NA	DArT	NA	NA	NA	R	AA	GG	GG	GG	GG	GG	GG	AA	GG	GG	GG	GG	AG	GG	GG	GG	GG	GG	AA	AA	GG	GG	GG	GG	GG	GG	GG	AA	GG	AA	AA	AG	GG	GG	GG	NN	GG	GG	GG
3383269|F|0-20:A>C-20:A>C	A/C	2	14893054	NA	NA	DArT	NA	NA	NA	M	CC	AA	AA	AA	AA	CC	AA	CC	AA	AA	AA	AA	CC	AA	NN	AA	AA	AA	CC	CC	NN	AA	AA	AA	AA	NN	AA	CC	AA	CC	CC	AC	AA	AA	AA	AA	AA	AA	AA
8197631|F|0-20:C>A-20:C>A	C/A	2	35185669	NA	NA	DArT	NA	NA	NA	M	AA	CC	CC	CC	NN	AA	AA	AA	CC	NN	CC	CC	CA	NN	CC	CC	CC	NN	AA	AA	CC	CC	CC	NN	CC	CC	CC	NN	CC	NN	AA	AA	CC	CC	CC	CC	CC	CC	NN
3379551|F|0-20:T>A-20:T>A	T/A	2	25812125	NA	NA	DArT	NA	NA	NA	W	AA	TT	TT	TT	TT	AA	AA	AA	TT	NN	NN	TT	TA	TT	TT	TT	TT	AA	TT	TT	TT	TT	TT	TT	TT	TT	TT	TT	TT	NN	TT	TA	TT	TT	TT	NN	TT	TT	TT
3384552|F|0-20:C>T-20:C>T	C/T	2	9706506	NA	NA	DArT	NA	NA	NA	Y	CC	CC	CC	CC	CC	CC	CC	CC	CC	CC	CC	CC	CC	CC	CC	CC	CC	CC	CC	CC	CC	CC	CC	CC	CC	CC	CC	CT	CC	CC	CC	CC	CC	CC	CC	CC	CC	CC	CC
3380544|F|0-20:T>A-20:T>A	T/A	2	46391915	NA	NA	DArT	NA	NA	NA	W	TT	AA	AA	AA	AA	TT	TT	TT	AA	NN	AA	AA	TA	AA	AA	AA	AA	TT	TT	TT	AA	AA	AA	AA	AA	NN	NN	TT	AA	TT	TT	TT	AA	TA	AA	AA	NN	AA	AA
3379040|F|0-20:C>T-20:C>T	C/T	2	38083141	NA	NA	DArT	NA	NA	NA	Y	CC	TT	TT	NN	TT	CC	CC	CC	TT	NN	NN	TT	CC	TT	TT	TT	TT	CC	CC	CC	TT	TT	TT	TT	TT	TT	TT	CC	TT	CC	CC	CC	TT	TT	TT	TT	TT	TT	TT
3369567|F|0-20:T>C-20:T>C	T/C	2	3676793	NA	NA	DArT	NA	NA	NA	Y	TT	CC	CC	CC	CC	TT	TT	TT	CC	CC	CC	CC	TT	CC	CC	CC	CC	TT	TT	TT	CC	CC	CC	CC	TC	NN	CC	TT	CC	TT	TT	TT	CC	CC	CC	NN	CC	CC	CC
3378662|F|0-20:C>T-20:C>T	C/T	2	30684559	NA	NA	DArT	NA	NA	NA	Y	CC	CC	CC	CC	CC	CC	CC	CC	CC	CC	CC	CC	CC	CC	CC	CC	CC	CC	CC	CC	CC	CC	CC	CC	CC	CC	CC	CC	CC	CC	CC	CC	CC	CC	CC	CC	CC	CC	CC
3374211|F|0-20:T>C-20:T>C	T/C	2	23925071	NA	NA	DArT	NA	NA	NA	Y	TT	NN	NN	NN	NN	TT	TT	TT	NN	NN	NN	NN	TT	NN	NN	NN	CC	TT	TT	TT	NN	CC	NN	NN	CC	NN	CC	TT	NN	TT	TT	TT	NN	NN	NN	NN	NN	NN	CC
3377910|F|0-20:G>T-20:G>T	G/T	2	28472467	NA	NA	DArT	NA	NA	NA	K	NN	TT	TT	TT	TT	GG	GG	GG	TT	TT	TT	TT	GG	TT	TT	TT	TT	GG	GG	GG	TT	TT	TT	TT	TT	TT	TT	GG	TT	GG	GG	GG	TT	TT	TT	TT	NN	TT	TT
3381856|F|0-20:G>C-20:G>C	G/C	2	44194514	NA	NA	DArT	NA	NA	NA	S	GG	CC	CC	CC	CC	GG	GG	GG	CC	CC	CC	CC	GG	CC	CC	CC	CC	GG	GG	GG	CC	CC	CC	CC	CC	NN	CC	GG	CC	GG	GG	GG	CC	CC	CC	NN	NN	CC	CC
8213480|F|0-20:G>A-20:G>A	G/A	2	32232739	NA	NA	DArT	NA	NA	NA	R	AA	GG	GG	GG	GG	AA	NN	AA	GG	NN	NN	GG	NN	GG	GG	GG	GG	AA	AA	AA	GG	GG	GG	GG	GG	NN	GG	AA	GG	AA	AA	AA	GG	AA	GG	NN	NN	GG	GG
3379351|F|0-20:A>G-20:A>G	A/G	2	4424306	NA	NA	DArT	NA	NA	NA	R	GG	AA	NN	NN	AA	NN	GG	GG	NN	NN	NN	AA	GG	NN	AA	NN	AA	GG	GG	GG	AA	AA	NN	AA	GG	NN	AA	AA	AA	GG	GG	GG	AA	AG	AA	AA	NN	NN	NN
8177377|F|0-20:G>A-20:G>A	G/A	2	45229518	NA	NA	DArT	NA	NA	NA	R	GG	GG	GG	GG	GG	GG	GG	GG	GG	NN	GG	GG	GG	GG	GG	GG	GG	GG	GG	GG	GG	GG	GG	GG	GG	GG	GG	GG	GG	GG	GG	GG	GG	GG	GG	NN	GG	GG	GG
16647946|F|0-20:G>A-20:G>A	G/A	2	15319706	NA	NA	DArT	NA	NA	NA	R	NN	NN	NN	NN	GG	NN	GG	GG	GG	GG	NN	GG	NN	GG	GG	GA	GG	GG	GG	GG	GG	GG	NN	GG	GG	NN	GG	GG	GG	NN	GG	GG	GG	GG	GG	GG	NN	GG	GG
3379962|F|0-20:T>G-20:T>G	T/G	2	47850068	NA	NA	DArT	NA	NA	NA	K	TT	TT	TT	TT	TT	GG	TT	TT	TT	NN	NN	TT	TG	TT	TT	TT	TT	GG	GG	TT	TT	TT	TT	TT	TT	TT	TT	GG	TT	TT	GG	TG	TT	TT	TT	TG	TT	TT	TT
3379013|F|0-20:T>G-20:T>G	T/G	2	21315515	NA	NA	DArT	NA	NA	NA	K	TT	GG	GG	GG	GG	TT	TT	TT	GG	GG	GG	GG	TT	GG	GG	GG	GG	TT	TT	TT	GG	GG	GG	GG	GG	NN	GG	TT	GG	TT	TT	TT	GG	GG	GG	GG	GG	GG	GG
3377685|F|0-20:T>A-20:T>A	T/A	2	5766355	NA	NA	DArT	NA	NA	NA	W	TT	TT	TT	TT	TT	TT	TT	TT	TT	TT	TT	TT	TT	TT	TT	TT	TT	TT	TT	TT	TT	TT	TT	TT	TT	TT	TT	AA	TT	TT	TT	TT	TT	TT	TT	TT	TT	TT	TT
8215306|F|0-20:T>G-20:T>G	T/G	2	34090385	NA	NA	DArT	NA	NA	NA	K	GG	GG	GG	GG	TT	GG	GG	GG	TT	GG	NN	GG	GG	GG	GG	GG	TG	GG	GG	GG	GG	GG	TT	GG	TG	GG	GG	NN	TG	GG	GG	GG	GG	GG	GG	GG	TT	GG	TT
8216327|F|0-20:C>T-20:C>T	C/T	2	2037435	NA	NA	DArT	NA	NA	NA	Y	TT	CC	CC	CC	TT	TT	TT	TT	TT	CC	CC	CC	TT	CC	TT	CC	CC	TT	TT	TT	CT	CC	TT	CC	CT	NN	CC	TT	CT	TT	TT	TT	CC	CC	CC	CC	TT	CC	CC
100106321|F|0-20:G>A-20:G>A	G/A	2	34461879	NA	NA	DArT	NA	NA	NA	R	NN	NN	AA	NN	AA	NN	NN	GG	NN	AA	NN	AA	GA	AA	AA	NN	AA	GG	GG	GG	AA	AA	NN	NN	AA	NN	AA	GG	AA	NN	GG	GG	AA	NN	AA	NN	NN	AA	NN
100107903|F|0-20:C>T-20:C>T	C/T	2	16640327	NA	NA	DArT	NA	NA	NA	Y	CC	NN	CC	CC	NN	CC	CC	CC	NN	NN	CC	CC	CC	CC	CC	TT	NN	CC	CC	CC	CC	CC	NN	CC	TT	CC	CC	CC	TT	NN	NN	CC	CC	CC	CC	CC	TT	CC	TT
8670854|F|0-20:T>C-20:T>C	T/C	2	11995138	NA	NA	DArT	NA	NA	NA	Y	TC	NN	TT	TT	NN	CC	CC	NN	NN	NN	TT	TT	CC	TT	NN	TT	TT	CC	CC	NN	TT	TT	NN	TT	TT	NN	TT	CC	NN	CC	CC	CC	NN	TC	TT	TT	NN	TT	TT
3372366|F|0-20:G>A-20:G>A	G/A	2	25945472	NA	NA	DArT	NA	NA	NA	R	GG	AA	AA	AA	AA	GG	GG	GG	AA	AA	AA	AA	GG	AA	AA	AA	AA	GG	GG	GG	AA	AA	NN	AA	AA	AA	AA	GG	AA	GG	GG	GG	AA	AA	AA	NN	NN	AA	AA
13121310|F|0-21:G>T-21:G>T	G/T	2	32725922	NA	NA	DArT	NA	NA	NA	K	TT	GG	GG	GG	GG	TT	TT	TT	GG	GG	GG	GG	GT	GG	GG	GG	GG	TT	NN	TT	GG	GG	NN	GG	GG	NN	GG	TT	GG	TT	TT	TT	GG	GT	GG	GG	NN	GG	NN
3379948|F|0-21:A>G-21:A>G	A/G	2	44697580	NA	NA	DArT	NA	NA	NA	R	GG	AA	AA	AA	AA	GG	GG	GG	AA	AA	AA	AA	GG	AA	AA	AA	AA	GG	GG	GG	AA	AA	AA	AA	AA	NN	AA	GG	AA	GG	GG	GG	AA	AA	AA	AA	AA	AA	AA
100052406|F|0-21:C>T-21:C>T	C/T	2	42021413	NA	NA	DArT	NA	NA	NA	Y	CC	CC	CC	CC	CC	CC	CC	CC	CC	NN	CC	CC	CC	CC	CC	CC	CC	CC	CC	CC	CC	CC	CC	CC	CC	CC	CC	CC	CC	CT	CC	CC	CC	CC	CC	CC	CC	CC	CC
3384177|F|0-21:T>C-21:T>C	T/C	2	34643239	NA	NA	DArT	NA	NA	NA	Y	CC	TT	TT	TT	TT	CC	CC	CC	TT	TT	NN	TT	TC	TT	TT	TT	TT	CC	CC	CC	TT	TT	TT	TT	TT	TT	TT	CC	TT	CC	CC	CC	TT	TT	TT	TT	NN	TT	TT
3374188|F|0-21:A>C-21:A>C	A/C	2	1377107	NA	NA	DArT	NA	NA	NA	M	CC	AA	AA	AA	NN	CC	CC	CC	AA	AA	NN	AA	CC	AA	AA	AA	AA	CC	CC	CC	AA	AA	AA	AA	AC	AA	AA	CC	AA	CC	CC	CC	AA	AC	AA	AA	AA	AA	AA
3380018|F|0-21:T>A-21:T>A	T/A	2	31846929	NA	NA	DArT	NA	NA	NA	W	AA	NN	AA	AA	AA	NN	TT	TT	AA	NN	AA	AA	TA	AA	AA	AA	AA	TT	TT	TT	AA	AA	AA	AA	AA	NN	AA	TT	AA	NN	TT	TT	AA	AA	AA	AA	AA	AA	NN
3383240|F|0-21:C>T-21:C>T	C/T	2	17272991	NA	NA	DArT	NA	NA	NA	Y	NN	TT	TT	TT	NN	CC	NN	CC	TT	NN	NN	TT	CC	TT	TT	NN	TT	NN	CC	CC	TT	TT	NN	TT	TT	NN	TT	CC	TT	CC	CC	NN	TT	TT	TT	TT	NN	TT	NN
3375601|F|0-21:G>A-21:G>A	G/A	2	47348576	NA	NA	DArT	NA	NA	NA	R	NN	GG	GG	GG	GG	NN	AA	AA	GG	GG	NN	NN	GA	GG	GG	GG	GG	AA	AA	AA	GG	NN	GG	GG	GG	NN	GG	AA	GG	AA	AA	AA	GG	GG	GG	GG	NN	GG	GG
3379540|F|0-21:T>C-21:T>C	T/C	2	36992603	NA	NA	DArT	NA	NA	NA	Y	CC	TT	TT	TT	TT	CC	CC	CC	TT	TT	NN	TT	TC	TT	TT	TT	TT	CC	CC	CC	TT	TT	TT	TT	TT	TT	TC	CC	TT	CC	CC	CC	TT	TC	TT	TT	TT	TT	TT
100080643|F|0-21:G>A-21:G>A	G/A	2	21598185	NA	NA	DArT	NA	NA	NA	R	NN	GG	GG	GG	GG	NN	AA	AA	GG	NN	NN	GG	AA	GG	GG	GG	GG	AA	AA	AA	GG	GG	NN	GG	GG	NN	GG	AA	GG	AA	AA	AA	GG	GG	GG	GG	GG	GG	GG
13121985|F|0-21:T>C-21:T>C	T/C	2	47076501	NA	NA	DArT	NA	NA	NA	Y	TT	CC	CC	CC	CC	NN	NN	NN	CC	CC	NN	CC	CC	CC	CC	CC	CC	NN	NN	TT	CC	CC	CC	CC	CC	NN	CC	NN	CC	NN	NN	NN	CC	CC	NN	CC	NN	CC	CC
8211156|F|0-21:A>G-21:A>G	A/G	2	32378820	NA	NA	DArT	NA	NA	NA	R	NN	AA	AA	AA	AA	NN	NN	NN	AA	NN	NN	AA	AA	AA	AA	AA	AA	NN	NN	NN	AA	AA	AA	AA	AA	NN	AA	NN	AA	NN	NN	NN	AA	AA	AA	NN	AA	AA	AA
16650367|F|0-21:G>C-21:G>C	G/C	2	8530354	NA	NA	DArT	NA	NA	NA	S	NN	CC	NN	CC	CC	NN	GG	GG	CC	NN	NN	CC	GG	CC	CC	CC	CC	GG	GG	GG	CC	CC	NN	CC	CC	NN	CC	GG	CC	GG	GG	GG	CC	NN	CC	NN	CC	CC	CC
8208570|F|0-21:A>G-21:A>G	A/G	2	1842098	NA	NA	DArT	NA	NA	NA	R	NN	AA	AA	AA	AA	NN	NN	NN	NN	AA	AA	AA	NN	AA	AA	AA	AA	NN	NN	NN	AA	AA	NN	AA	AA	AA	AA	NN	AA	NN	NN	NN	AA	AA	AA	AA	AA	AA	AA
3383171|F|0-21:C>T-21:C>T	C/T	2	46257757	NA	NA	DArT	NA	NA	NA	Y	TT	CC	CC	NN	CC	TT	TT	TT	CC	CC	CC	CC	TT	CC	CC	CC	CC	TT	TT	TT	CC	CC	CC	CC	CC	CC	CC	NN	CC	TT	TT	TT	CC	CC	CC	CC	CC	CC	CC
100090628|F|0-21:C>T-21:C>T	C/T	2	23461791	NA	NA	DArT	NA	NA	NA	Y	CC	NN	NN	CC	CC	TT	TT	TT	CC	NN	NN	CC	TT	TT	NN	CC	CC	TT	TT	NN	CC	CC	NN	NN	NN	CC	NN	CC	CC	NN	NN	TT	CC	NN	NN	NN	NN	NN	NN
100093523|F|0-21:C>T-21:C>T	C/T	2	20720884	NA	NA	DArT	NA	NA	NA	Y	NN	CC	CC	CC	CC	NN	NN	NN	CC	CC	CC	CC	NN	CC	CC	CC	CC	NN	NN	NN	CC	CC	NN	CC	CC	NN	CC	NN	CC	NN	NN	NN	CC	CC	CC	CC	CC	CC	CC
3374216|F|0-21:A>T-21:A>T	A/T	2	25572801	NA	NA	DArT	NA	NA	NA	W	TT	AA	AA	AA	AA	TT	TT	TT	AA	AA	AA	AA	TT	AA	AA	AA	AA	TT	NN	NN	AA	AA	AA	AA	AA	AA	AA	NN	AA	TT	NN	TT	AA	AA	AA	AA	AA	AA	AA
3379923|F|0-21:T>G-21:T>G	T/G	2	4843265	NA	NA	DArT	NA	NA	NA	K	NN	GG	GG	GG	GG	TT	TT	TT	GG	GG	GG	GG	TT	GG	GG	GG	GG	TT	TT	TT	GG	GG	GG	GG	TG	GG	GG	GG	GG	TT	TT	TT	GG	GG	GG	GG	GG	GG	GG
3369547|F|0-21:G>A-21:G>A	G/A	2	26735449	NA	NA	DArT	NA	NA	NA	R	GG	AA	AA	AA	AA	NN	NN	GG	AA	AA	AA	AA	GG	AA	AA	AA	AA	NN	GG	GG	AA	AA	AA	AA	AA	NN	AA	GG	AA	GG	GG	GG	AA	AA	AA	AA	AA	AA	AA
3377159|F|0-21:G>A-21:G>A	G/A	2	24540563	NA	NA	DArT	NA	NA	NA	R	GG	GG	GG	GG	GG	GA	AA	GG	GG	GG	GG	GG	GG	GG	GG	GG	GG	AA	GG	GG	GG	GG	GG	GG	GG	GG	GG	GG	GG	AA	GG	GA	GG	GG	GG	GG	GG	GG	GG
3381393|F|0-21:C>A-21:C>A	C/A	2	5114236	NA	NA	DArT	NA	NA	NA	M	CC	AA	AA	AA	AA	AA	NN	CC	NN	NN	AA	AA	NN	NN	NN	AA	AA	CA	CC	CC	AA	AA	NN	NN	AA	AA	AA	CC	AA	NN	CA	CA	AA	AA	AA	AA	AA	AA	AA
3384137|F|0-21:T>C-21:T>C	T/C	2	4385223	NA	NA	DArT	NA	NA	NA	Y	CC	TT	TT	TT	TT	CC	CC	CC	TT	TT	TT	TT	CC	TT	TT	TT	TT	CC	CC	CC	TT	TT	TT	TT	TC	TT	TT	TT	TT	CC	CC	CC	TT	TT	TT	TT	TT	TT	TT
3383414|F|0-21:C>T-21:C>T	C/T	2	38905966	NA	NA	DArT	NA	NA	NA	Y	CC	TT	TT	TT	NN	NN	CC	CC	NN	NN	NN	TT	CC	TT	TT	TT	TT	NN	CC	CC	NN	TT	NN	NN	TT	NN	TT	CC	TT	CC	CC	CC	NN	TT	TT	NN	NN	TT	NN
8201336|F|0-22:G>T-22:G>T	G/T	2	41223587	NA	NA	DArT	NA	NA	NA	K	NN	GG	GG	GG	GG	NN	NN	NN	GG	GG	GG	GG	TT	GG	GG	GG	GG	NN	NN	NN	GT	GG	GG	GG	GG	GG	GG	NN	GG	TT	NN	NN	GG	GG	GG	GG	GG	GG	GG
3383052|F|0-22:T>C-22:T>C	T/C	2	14907837	NA	NA	DArT	NA	NA	NA	Y	TT	CC	NN	CC	CC	CC	CC	TT	CC	CC	NN	CC	TT	CC	CC	CC	CC	CC	TT	TT	CC	CC	CC	CC	CC	CC	CC	TT	CC	TT	TT	TC	CC	CC	CC	CC	CC	NN	CC
8664783|F|0-22:T>C-22:T>C	T/C	2	21064432	NA	NA	DArT	NA	NA	NA	Y	TT	TT	TT	TT	TT	TT	TT	TT	TT	TT	TT	TT	TT	TT	TT	TT	TT	TT	TT	TT	TT	TT	TT	TT	TT	TT	TT	TT	TT	TT	TT	TT	TT	TT	TT	TT	TT	TT	TT
8201511|F|0-22:A>G-22:A>G	A/G	2	1404805	NA	NA	DArT	NA	NA	NA	R	GG	AA	AA	AA	AA	GG	GG	GG	AA	AA	AA	AA	GG	AA	AA	AA	AA	GG	GG	GG	AA	AA	AA	AA	AG	AA	AA	GG	AA	GG	GG	GG	AA	AA	AA	AA	NN	AA	AA
3383582|F|0-22:C>A-22:C>A	C/A	2	46109448	NA	NA	DArT	NA	NA	NA	M	NN	CC	CC	CC	CC	AA	NN	NN	CC	CC	CC	CC	AA	CC	CC	CC	CC	NN	NN	NN	CC	CC	CC	CC	CC	CC	CC	AA	CC	NN	NN	AA	CC	CC	CC	CC	CC	CC	CC
3383110|F|0-22:T>G-22:T>G	T/G	2	31505693	NA	NA	DArT	NA	NA	NA	K	TT	GG	GG	NN	GG	NN	TT	TT	GG	GG	NN	GG	TG	GG	GG	GG	GG	TT	TT	TT	GG	GG	GG	GG	GG	NN	GG	TT	GG	TT	TT	TT	GG	GG	GG	NN	GG	GG	GG
8669088|F|0-22:G>A-22:G>A	G/A	2	45901509	NA	NA	DArT	NA	NA	NA	R	GG	GG	GG	AA	AA	GG	GG	GG	AA	GG	NN	GG	GG	GG	GG	GA	GA	GG	GG	GG	GG	GG	AA	GG	GG	NN	AA	GG	GA	GG	GG	GG	GG	GG	GG	GG	AA	GG	AA
8211303|F|0-22:T>C-22:T>C	T/C	2	44146208	NA	NA	DArT	NA	NA	NA	Y	NN	TT	TT	TT	TT	NN	NN	NN	TT	NN	TT	TT	CC	TT	TT	TT	TT	NN	NN	NN	TT	TT	TT	TT	TT	TT	TT	CC	TT	NN	NN	NN	TT	TT	TT	TT	TT	TT	TT
100073322|F|0-22:C>T-22:C>T	C/T	2	15790082	NA	NA	DArT	NA	NA	NA	Y	TT	CC	CC	CC	CC	CT	CC	TT	CC	NN	CC	CC	TT	CC	CC	NN	CC	CC	TT	TT	CC	CC	NN	CC	CC	CC	CC	TT	CC	TT	TT	CT	CC	CC	NN	CC	CC	NN	CC
3377263|F|0-22:G>C-22:G>C	G/C	2	47058661	NA	NA	DArT	NA	NA	NA	S	CC	GG	GG	GG	GG	GG	CC	GG	GG	GG	GG	GG	GG	GG	GG	GG	GG	GG	GG	CC	GG	GG	GG	GG	GG	GG	GG	GG	GG	GG	GG	GC	GG	GG	GG	GG	GG	GG	GG
3381982|F|0-22:A>C-22:A>C	A/C	2	32037784	NA	NA	DArT	NA	NA	NA	M	AA	CC	CC	CC	CC	AA	AA	AA	CC	CC	NN	CC	CC	CC	CC	CC	CC	AA	AA	AA	CC	CC	CC	CC	CC	CC	CC	AA	CC	AA	AA	AA	CC	AC	CC	CC	CC	CC	CC
3370020|F|0-22:G>A-22:G>A	G/A	2	19222893	NA	NA	DArT	NA	NA	NA	R	AA	GG	GG	GG	GG	AA	AA	AA	GG	GG	GG	GG	AA	GG	GG	GG	GG	AA	AA	AA	GG	GG	GG	GG	GG	GG	GG	AA	GG	AA	AA	AA	GG	GG	GG	GG	GG	GG	GG
3379251|F|0-22:T>C-22:T>C	T/C	2	32626074	NA	NA	DArT	NA	NA	NA	Y	CC	TT	TT	TT	TT	NN	NN	NN	TT	TT	TT	TT	TT	TT	TT	TT	TT	NN	NN	NN	TT	TT	TT	TT	TT	TT	TT	NN	TT	NN	NN	NN	TT	TT	TT	TT	NN	TT	TT
3379377|F|0-22:G>A-22:G>A	G/A	2	519559	NA	NA	DArT	NA	NA	NA	R	GA	AA	AA	GG	AA	GA	GG	GG	AA	AA	AA	AA	GG	AA	GG	AA	GA	AA	GG	GG	GA	AA	AA	AA	GA	NN	AA	GG	GA	GG	GG	GA	AA	AA	AA	AA	AA	AA	AA
3381827|F|0-22:C>G-22:C>G	C/G	2	4385102	NA	NA	DArT	NA	NA	NA	S	GG	CC	CC	CC	CC	GG	GG	GG	CC	NN	CC	CC	GG	CC	CC	CC	CC	GG	GG	GG	CC	CC	CC	CC	CC	CC	CC	CC	CC	GG	GG	GG	CC	CC	CC	CC	CC	CC	CC
3384294|F|0-22:G>A-22:G>A	G/A	2	48796506	NA	NA	DArT	NA	NA	NA	R	AA	GG	GG	GG	NN	AA	NN	AA	GG	NN	NN	GG	NN	AA	GG	GA	GG	AA	AA	AA	GG	GG	GG	GG	GA	NN	GG	AA	NN	NN	AA	GA	GG	GG	GG	NN	NN	NN	AA
8213734|F|0-22:T>C-22:T>C	T/C	2	30417375	NA	NA	DArT	NA	NA	NA	Y	CC	TT	TT	TT	TT	CC	CC	CC	TT	TC	NN	TT	CC	TT	TT	TT	TT	CC	CC	CC	TT	TT	TT	TT	TT	NN	TT	CC	TT	NN	CC	CC	TT	TT	TT	TT	TT	TT	TT
100094909|F|0-22:G>A-22:G>A	G/A	2	16642853	NA	NA	DArT	NA	NA	NA	R	GG	GG	GG	GG	GG	GG	GG	GG	GG	GG	GG	GG	GG	GG	GG	GG	GG	GG	GG	GG	GG	GG	GG	GG	GG	GG	GG	GG	GG	GG	GG	GG	GG	GG	GG	GG	GG	GG	NN
3377336|F|0-22:C>A-22:C>A	C/A	2	35471396	NA	NA	DArT	NA	NA	NA	M	CC	CC	AA	AA	AA	CC	CC	CC	CC	CA	AA	CC	CC	CA	CC	AA	CA	CC	CC	CC	AA	AA	CC	AA	CA	AA	CC	CC	AA	NN	CC	CC	AA	AA	AA	CC	CC	CC	CA
100100434|F|0-22:T>A-22:T>A	T/A	2	14915846	NA	NA	DArT	NA	NA	NA	W	NN	AA	NN	NN	NN	NN	TT	AA	AA	NN	NN	AA	NN	AA	NN	AA	AA	NN	TT	AA	AA	AA	NN	AA	NN	NN	AA	NN	AA	NN	AA	AA	AA	AA	NN	NN	AA	NN	AA
3377465|F|0-22:T>A-22:T>A	T/A	2	42068800	NA	NA	DArT	NA	NA	NA	W	TT	TT	TT	TT	TT	TT	TT	TT	TT	TT	NN	TT	TT	TT	TT	TT	TT	TT	TT	TT	TT	TT	TT	TT	TT	TT	TT	AA	TT	TT	TT	TT	TT	TT	TT	TT	TT	TT	TT
3377255|F|0-22:G>A-22:G>A	G/A	2	4136108	NA	NA	DArT	NA	NA	NA	R	GG	AA	AA	AA	AA	GG	GG	GG	AA	GA	AA	AA	GG	AA	AA	AA	AA	GG	GG	GG	AA	AA	AA	AA	GA	AA	AA	GG	AA	GG	GG	GG	AA	AA	AA	AA	AA	AA	AA
3378421|F|0-22:G>C-22:G>C	G/C	2	1163088	NA	NA	DArT	NA	NA	NA	S	GG	CC	CC	CC	CC	GG	GG	GG	CC	NN	NN	CC	GG	NN	CC	CC	CC	GG	GG	GG	GC	CC	NN	CC	GC	CC	CC	GG	CC	GG	GG	GG	CC	CC	CC	CC	CC	CC	CC
3381590|F|0-22:C>A-22:C>A	C/A	2	23518326	NA	NA	DArT	NA	NA	NA	M	NN	NN	CC	CC	CC	AA	NN	NN	CC	NN	CC	CC	NN	CC	NN	NN	CC	NN	NN	NN	CC	CC	NN	CC	CC	CC	CC	NN	CC	NN	NN	NN	CC	CC	CC	NN	CC	CC	CC
3384221|F|0-23:T>A-23:T>A	T/A	2	22716508	NA	NA	DArT	NA	NA	NA	W	TT	AA	AA	AA	AA	TT	TT	TT	AA	TA	AA	AA	TT	AA	AA	AA	AA	TT	TT	TT	AA	AA	AA	AA	AA	AA	AA	TT	AA	TT	TT	TT	AA	AA	AA	AA	AA	AA	AA
100051461|F|0-23:A>G-23:A>G	A/G	2	31732561	NA	NA	DArT	NA	NA	NA	R	NN	AA	AA	AA	AA	NN	GG	GG	AA	NN	AA	AA	AG	AA	NN	NN	AA	GG	NN	GG	AA	AA	NN	NN	AA	NN	AA	GG	AA	NN	GG	GG	AA	AA	AA	NN	NN	AA	AA
100052163|F|0-23:A>T-23:A>T	A/T	2	41972522	NA	NA	DArT	NA	NA	NA	W	AA	TT	TT	TT	TT	NN	NN	NN	TT	NN	NN	NN	AA	TT	NN	TT	TT	NN	NN	AA	TT	TT	TT	TT	TT	TT	TT	NN	TT	NN	NN	NN	TT	TT	TT	TT	TT	TT	NN
100053121|F|0-23:G>A-23:G>A	G/A	2	26439444	NA	NA	DArT	NA	NA	NA	R	NN	AA	AA	NN	NN	NN	NN	NN	NN	NN	NN	AA	NN	AA	AA	AA	AA	GG	AA	AA	AA	AA	NN	AA	AA	NN	AA	AA	NN	NN	NN	NN	AA	AA	AA	NN	NN	AA	AA
3378821|F|0-23:C>A-23:C>A	C/A	2	30072182	NA	NA	DArT	NA	NA	NA	M	CC	CC	CC	CC	CC	CA	CC	CC	CC	NN	CC	CC	CC	CC	CC	CC	CC	AA	CC	CC	CC	CC	CC	CC	CC	CC	CC	CA	CC	CC	CC	CC	CC	CC	CC	CC	CC	CC	CC
3369439|F|0-23:A>T-23:A>T	A/T	2	17169509	NA	NA	DArT	NA	NA	NA	W	NN	AA	AA	AA	AA	TT	NN	NN	AA	AA	NN	AA	TT	AA	AA	AA	AA	TT	TT	TT	AA	AA	AA	AA	AA	NN	AA	NN	AA	NN	TT	NN	AA	AA	NN	AA	AA	AA	AA
[truncated: 14,700 more rows]
[truncated: 54 more columns]
