# Supplementary material for: Genome-wide association analysis of bean fly resistance and agro-morphological traits in common bean
Source: PLoS One. 2021 Apr 29;16(4):e0250729. doi: 10.1371/journal.pone.0250729 (PMC8084209; doi:10.1371/journal.pone.0250729)
Supplement: S2 Data — (XLSX) [file pone.0250729.s005.xlsx]

## Sheet: Sheet1
Environment	YEAR	Location	Designation	Entry No	Rep No	Block No	Plot No	Area(m2)	PMR	PC	BDS (1-9)	DTF	DTM	NPP	NSP	GYD
1	1	1	A55	2	1	2	22	3	0	3.75	1	43	74	10	4	216.667
1	1	1	A55	2	2	5	149	3	85.7143	4.25	1	43	83	20	7	1166.67
1	1	1	A55	2	3	1	207	3	0	1	1	42	74	17	6	936.667
2	2	1	A55	2	1	2	22	3	4.16667	4.4	1	41	73	24	7	1083.33
2	2	1	A55	2	2	5	149	3	9	2.2	1	44	85	30	8	1333.33
2	2	1	A55	2	3	1	207	3	5.82353	7	1	42	75	24.5	7	1173.33
3	1	2	A55	2	1	2	22	3	11.7647	2.75	1	42	78	26	4	1500
3	1	2	A55	2	2	5	149	3	10.0909	0	1	43	79	22	4	1100
3	1	2	A55	2	3	1	207	3	12	0	1	44	80	21	4	1166.67
4	2	2	A55	2	1	2	22	3	5.71429	1.25	1	47	90	12	4	1900
4	2	2	A55	2	2	5	149	3	45.2857	2.5	7	57	78	5	4	226.667
4	2	2	A55	2	3	1	207	3	10.7693	0.75	1	49	78	18	5	1640
1	1	1	277	78	1	6	65	3	5	3.75	5	34	63	13	7	183.333
1	1	1	277	78	2	7	173	3	28.5714	4.5	6	33	65	6	5	50
1	1	1	277	78	3	6	255	3	61.9048	2.75	5	34	64	6	5	33.3333
2	2	1	277	78	1	6	65	3	40	3.8	7	36	66	5.5	3	60
2	2	1	277	78	2	7	173	3	21.0526	7.2	8	33	66	9	4	140
2	2	1	277	78	3	6	255	3	23.5294	10.8	6	34	65	5	4	66.6667
3	1	2	277	78	1	6	65	3	11.5385	3.25	3	38	62	8	4	440
3	1	2	277	78	2	7	173	3	5.88235	2.75	1	36	69	7	4	310
3	1	2	277	78	3	6	255	3	37.5	0	6	36	67	11	5	636.667
4	2	2	277	78	1	6	65	3	19.0476	5.5	5	57	80	6	4	293.333
4	2	2	277	78	2	7	173	3	11.5585		1	48	96	5	7	406.667
4	2	2	277	78	3	6	255	3	0	5.5	1	57	87	4	6	380
1	1	1	3241	36	1	2	13	3	18.1818	4.5	5	27	63	12	4	116.667
1	1	1	3242	36	2	6	156	3	66.6667	2.5	7	29	63	7	4	50
1	1	1	3243	36	3	8	280	3	28.5714	1.75	5	29	64	12	5	383.333
2	2	1	3244	36	1	2	13	3	33.3333	7.2	6	31	68	8	4	156.667
2	2	1	3245	36	2	6	156	3	33.3333	4.8	7	32	67	7	4	80
2	2	1	3246	36	3	8	280	3	27.2727	5.2	7	29	65	9	5	130
3	1	2	3247	36	1	2	13	3	33.3333	2.5	4	34	72	9	4	303.333
3	1	2	3248	36	2	6	156	3	15.7895	3.25	7	32	67	12	4	413.333
3	1	2	3249	36	3	8	280	3	23.0769	3	6	33	69	7	5	200
4	2	2	3250	36	1	2	13	3	47.0588	5	7	41	82	5	5	286.667
4	2	2	3251	36	2	6	156	3	11.1111	2	6	40	81	5	4	253.333
4	2	2	3252	36	3	8	280	3	10	1.75	2	57	88	7	5	546.667
1	1	1	3915	62	1	8	86	3	40	4.75	5	30	63	7	4	66.6667
1	1	1	3915	62	2	5	151	3	40	0.5	7	33	64	10	6	416.667
1	1	1	3915	62	3	4	241	3	35	2.5	6	36	68	9	5	433.333
2	2	1	3915	62	1	8	86	3	5.55556	11.8	4	31	65	8	6	150
2	2	1	3915	62	2	5	151	3	0	0	1	37	69	15	5	490
2	2	1	3915	62	3	4	241	3	0	6.4	1	37	70	15	6	470
3	1	2	3915	62	1	8	86	3	23.5294	1	5	37	69	9	4	316.667
3	1	2	3915	62	2	5	151	3	40	1.25	7	36	64	10	4	180
3	1	2	3915	62	3	4	241	3	51.8519	0.75	8	34	68	6	4	336.667
4	2	2	3915	62	1	8	86	3	10.7143	6.25	5	59	79	5	5	386.667
4	2	2	3915	62	2	5	151	3	7.40741	1.75	5	57	81	5	5	220
4	2	2	3915	62	3	4	241	3	58	5	8	58	89	4	6	526.667
1	1	1	3917	70	1	3	23	3	0	5.5	2	36	64	6	4	83.3333
1	1	1	3917	70	2	4	139	3	66.6667	1.5	7	29	70	6	5	50
1	1	1	3917	70	3	8	283	3	44.4444	1.5	7	33	68	8	6	66.6667
2	2	1	3917	70	1	3	23	3	4.54545	4.6	1	38	67	18	5	846.667
2	2	1	3917	70	2	4	139	3	5.55556	10.8	4	36	78	14	6	263.333
2	2	1	3917	70	3	8	283	3	0	10.6	1	41	77	9	4	433.333
3	1	2	3917	70	1	3	23	3	18.1818	2	6	36	67	7	4	103.333
3	1	2	3917	70	2	4	139	3	84.2105	4	9	34	72	21	5	716.667
3	1	2	3917	70	3	8	283	3	17.8571	3	4	36	67	13	4	710
4	2	2	3917	70	1	3	23	3	14.8148	5.25	5	45	92	6	5	413.333
4	2	2	3917	70	2	4	139	3	9.68966	0	1	50	91	22	7	1800
4	2	2	3917	70	3	8	283	3	5.70571	6.5	1	59	82	9	6	733.333
1	1	1	3921	38	1	3	27	3	100	3	9	43	88
1	1	1	3921	38	2	4	137	3	100	2.25	9	44	92
1	1	1	3921	38	3	4	242	3	53.8462	1.5	8	47	85	10	5	166.667
2	2	1	3921	38	1	3	27	3	100	4.6	9	45	91
2	2	1	3921	38	2	4	137	3	25	3.8	6	41	90	11	5	266.667
2	2	1	3921	38	3	4	242	3	100	0	9	46	85
3	1	2	3921	38	1	3	27	3	12.5	2.25	4	42	67	7	4	393.333
3	1	2	3921	38	2	4	137	3	100	2.25	9
3	1	2	3921	38	3	4	242	3	100	4.75	9	43	70	11	4	576.667
4	2	2	3921	38	1	3	27	3	17.6471	4.75	4	45	95	5	4	393.333
4	2	2	3921	38	2	4	137	3	14.2857	0	2	48	80	12	5	753.333
4	2	2	3921	38	3	4	242	3	5.57143	5.25	5	45	88	4	4	546.667
1	1	1	3924	63	1	6	62	3	0	0	3	41	75	9	6	533.333
1	1	1	3924	63	2	6	164	3	100	5	9	45	92
1	1	1	3924	63	3	5	246	3	38.8889	3	4	47	75	10	6	150
2	2	1	3924	63	1	6	62	3	100	10.8	9	41	76
2	2	1	3924	63	2	6	164	3	100	4.8	9	40	88
2	2	1	3924	63	3	5	246	3	42.8571	8.2	8	41	70	5	5	53.3333
3	1	2	3924	63	1	6	62	3	56.25	0.75	4	43	77	10	4	350
3	1	2	3924	63	2	6	164	3	41.1765	2.25	7	44	74	11	6	640
3	1	2	3924	63	3	5	246	3	35.7143	3	7	43	72	14	5	430
4	2	2	3924	63	1	6	62	3	4.54783	8	1	46	80	9	6	386.667
4	2	2	3924	63	2	6	164	3	9.09091	5.5	2	48	80	11	5	586.667
4	2	2	3924	63	3	5	246	3	10.7143	2	4	48	84	5	5	393.333
1	1	1	3927	74	1	7	67	3	10	1.25	6	29	68	11	5	166.667
1	1	1	3927	74	2	1	103	3	34.7826	3	6	31	66	9	4	133.333
1	1	1	3927	74	3	5	244	3	61.5385	2.25	4	29	63	9	5	316.667
2	2	1	3927	74	1	7	67	3	20.8333	12.8	5	33	73	19	5	506.667
2	2	1	3927	74	2	1	103	3	4.34783	3.4	3	35	71	15	6	273.333
2	2	1	3927	74	3	5	244	3	26.3158	5	6	34	69	10	5	243.333
3	1	2	3927	74	1	7	67	3	68.75	3	8	32	72	8	4	86.6667
3	1	2	3927	74	2	1	103	3	48.6957	1.5	7	32	72	8	5	200
3	1	2	3927	74	3	5	244	3	39.1304	2.75	7	36	65	7	6	333.333
4	2	2	3927	74	1	7	67	3	12.9052	5.5	1	57	95	4	5	300
4	2	2	3927	74	2	1	103	3	16.6667	5.75	5	57	78	5	4	186.667
4	2	2	3927	74	3	5	244	3	10.7143	8.75	2	44	84	6	5	546.667
1	1	1	3928	65	1	5	55	3	32	3.25	5	31	74	17	6	666.667
1	1	1	3928	65	2	4	138	3	71.4286	4.75	8	30	74	6	4	33.3333
1	1	1	3928	65	3	7	274	3	66.6667	2.25	7	33	65	6	4	50
2	2	1	3928	65	1	5	55	3	17.3913	9.6	5	34	78	10	4	230
2	2	1	3928	65	2	4	138	3	15	4	2	34	79	10	4	340
2	2	1	3928	65	3	7	274	3	100	8	9	32	65
3	1	2	3928	65	1	5	55	3	48.1481	4	8	31	72	6	4	186.667
3	1	2	3928	65	2	4	138	3	35.7143	3.5	7	36	74	9	4	253.333
3	1	2	3928	65	3	7	274	3	100	5	9
4	2	2	3928	65	1	5	55	3	40	4.25	7	45	82	4	7	186.667
4	2	2	3928	65	2	4	138	3	56.6667	1.25	8	49	92	9	5	260
4	2	2	3928	65	3	7	274	3	7.14286	1	2	40	88	8	5	533.333
1	1	1	03929A	46	1	8	80	3	100	1.5	9	43	82
1	1	1	03929A	46	2	8	178	3	100	1.75	9	38	74
1	1	1	03929A	46	3	3	229	3			9	39	75
2	2	1	03929A	46	1	8	80	3	100	9.2	9	41	81
2	2	1	03929A	46	2	8	178	3	33.3333	5	7	41	78	9	4	146.667
2	2	1	03929A	46	3	3	229	3	100	3.6	9	37	74
3	1	2	03929A	46	1	8	80	3	7.14286	0.25	1	43	68	11	4	606.667
3	1	2	03929A	46	2	8	178	3	4.34783	2.5	1	34	69	10	4	260
3	1	2	03929A	46	3	3	229	3	25	2	5	46	72	11	5	456.667
4	2	2	03929A	46	1	8	80	3	10.7143	5	5	59	81	5	4	413.333
4	2	2	03929A	46	2	8	178	3	25.5556	2.75	4	46	90	4	5	293.333
4	2	2	03929A	46	3	3	229	3	4	2	1	45	85	7	4	493.333
1	1	1	03929B	69	1	6	63	3	60	0	6	40	77	6	4	66.6667
1	1	1	03929B	69	2	2	120	3	41.1765	1	5	41	61	10	6	166.667
1	1	1	03929B	69	3	8	281	3	38.4615	3.5	5	41	66	6	4	50
2	2	1	03929B	69	1	6	63	3	100	8.8	5	42	80
2	2	1	03929B	69	2	2	120	3	9.09091	9.8	3	40	61	13	5	413.333
2	2	1	03929B	69	3	8	281	3	19.0476	8	6	45	71	9	4	190
3	1	2	03929B	69	1	6	63	3	45.4545	7	8	36	71	8	4	310
3	1	2	03929B	69	2	2	120	3	47.0588	8	8	42	67	7	5	246.667
3	1	2	03929B	69	3	8	281	3	35.7143	6.5	7	42	71	8	4	280
4	2	2	03929B	69	1	6	63	3	15.5846	2.75	5	47	81	5	5	220
4	2	2	03929B	69	2	2	120	3	51.8519	1	8	41	81	5	4	260
4	2	2	03929B	69	3	8	281	3	14.2857	5.25	5	45	78	10	4	860
1	1	1	03929C	75	1	4	39	3	40	1.5	7	44	88	6	5	33.3333
1	1	1	03929C	75	2	7	167	3	83.3333	2.25	7	41	74	6	5	33.3333
1	1	1	03929C	75	3	3	226	3	100	4	9	41	75
2	2	1	03929C	75	1	4	39	3	37.5	11	6	45	90	9	6	163.333
2	2	1	03929C	75	2	7	167	3	9.09091	5.2	3	41	75	10	7	233.333
2	2	1	03929C	75	3	3	226	3	100	2.4	9	43	78
3	1	2	03929C	75	1	4	39	3	100	3.5	7
3	1	2	03929C	75	2	7	167	3	55.5556	0	7	43	82	11	5	246.667
3	1	2	03929C	75	3	3	226	3	100	1.75	9	46	71	8	6	183.333
4	2	2	03929C	75	1	4	39	3	15.0455	5.75	5	41	91	10	6	600
4	2	2	03929C	75	2	7	167	3	25.9259	4	7	45	80	6	7	346.667
4	2	2	03929C	75	3	3	226	3	45.8556	5.25	5	45	85	8	4	506.667
1	1	1	03929D	66	1	4	44	3	0	1.5	1	39	63	15	7	800
1	1	1	03929D	66	2	4	140	3	62.5	6.25	6	42	83	6	5	33.3333
1	1	1	03929D	66	3	1	206	3	4.7619	1	6	37	65	14	6	283.333
2	2	1	03929D	66	1	4	44	3	4	6.6	1	38	63	15	4	620
2	2	1	03929D	66	2	4	140	3	35.8974	4.2	8	35	77	13	5	186.667
2	2	1	03929D	66	3	1	206	3	23.8095	5.8	6	39	68	10	4	153.333
3	1	2	03929D	66	1	4	44	3	100	1.75	8
3	1	2	03929D	66	2	4	140	3	40	5.5	7	38	69	8	4	313.333
3	1	2	03929D	66	3	1	206	3	100	2.75	9	39	65	10	4	113.333
4	2	2	03929D	66	1	4	44	3	14.2857	5.5	2	49	91	10	5	413.333
4	2	2	03929D	66	2	4	140	3	14.8148	2.25	7	44	95	5	4	260
4	2	2	03929D	66	3	1	206	3	19.5549	2.25	5	42	78	7	5	246.667
1	1	1	3930	80	1	6	61	3	75	1	8	32	63	5	4	66.6667
1	1	1	3930	80	2	5	152	3	83.3333	1.5	4	35	64	12	6	283.333
1	1	1	3930	80	3	2	217	3	33.3333	8	6	33	63	6	4	83.3333
2	2	1	3930	80	1	6	61	3	100	6.6	9	35	67
2	2	1	3930	80	2	5	152	3	27.2727	5.8	3	39	69	13	6	506.667
2	2	1	3930	80	3	2	217	3	19.0476	10.2	5	38	69	13	5	326.667
3	1	2	3930	80	1	6	61	3	40.9091	5.75	8	38	69	7	4	146.667
3	1	2	3930	80	2	5	152	3	26.6667	0	3	41	67	10	4	166.667
3	1	2	3930	80	3	2	217	3	26.6667	4	6	38	71	8	4	223.333
4	2	2	3930	80	1	6	61	3	15.7951	1.25	5	41	78	2	4	200
4	2	2	3930	80	2	5	152	3	7.69251	0.5	7	46	80	8	4	193.333
4	2	2	3930	80	3	2	217	3	10.5448	2.75	2	57	78	4	4	513.333
1	1	1	3933	77	1	7	72	3	100	2.25	9	39	84
1	1	1	3933	77	2	8	185	3	25	1.5	8	42	86	6	4	66.6667
1	1	1	3933	77	3	4	233	3	100	3.25	9	43	87
2	2	1	3933	77	1	7	72	3	18.1818	6.4	6	38	84	16	6	380
2	2	1	3933	77	2	8	185	3	50	3	7	40	85	10	4	116.667
2	2	1	3933	77	3	4	233	3	100	4.4	9	39	84
3	1	2	3933	77	1	7	72	3	23.5294	3	4	47	91	8	4	296.667
3	1	2	3933	77	2	8	185	3	9.09091	0	1	41	90	12	4	616.667
3	1	2	3933	77	3	4	233	3	64.7059	2.5	5	46	88	14	4	643.333
4	2	2	3933	77	1	7	72	3	48.1481	0.75	5	44	91	15	5	320
4	2	2	3933	77	2	8	185	3	0	5.25	2	45	91	12	4	380
4	2	2	3933	77	3	4	233	3	5.55556	1.5	1	57	82	5	5	346.667
1	1	1	3934	47	1	2	18	3	75	2.75	8	32	63	6	5	66.6667
1	1	1	3934	47	2	3	132	3	22.2222	4.75	7	31	64	11	5	166.667
1	1	1	3934	47	3	9	295	3	75	7	9	33	65
2	2	1	3934	47	1	2	18	3	83.3333	11.8	8	35	67	7	4	76.6667
2	2	1	3934	47	2	3	132	3	77.2727	10.2	8	35	69	15	6	126.667
2	2	1	3934	47	3	9	295	3	100	1.6	9	36	69
3	1	2	3934	47	1	2	18	3	13	2.25	2	36	78	16	6	943.333
3	1	2	3934	47	2	3	132	3	9.52381	2.25	1	34	69	17	4	780
3	1	2	3934	47	3	9	295	3	0	1.75	1	36	68	15	4	960
4	2	2	3934	47	1	2	18	3	5.57143	5	6	58	78	6	5	300
4	2	2	3934	47	2	3	132	3	100	0.5	9	45	84
4	2	2	3934	47	3	9	295	3	100.057	4.25	9	59	86
1	1	1	3935	37	1	7	70	3	9.09091	2.25	4	34	68	8	4	50
1	1	1	3935	37	2	7	172	3	25	13	1	34	70	7	6	83.3333
1	1	1	3935	37	3	8	284	3	75	1.5	9	42	72	6	6	33.3333
2	2	1	3935	37	1	7	70	3	26.6667	3.8	7	36	71	10	4	116.667
2	2	1	3935	37	2	7	172	3	36.6667	7.4	8	39	76	9	6	123.333
2	2	1	3935	37	3	8	284	3	38.4615	3	6	37	68	5	4	80
3	1	2	3935	37	1	7	70	3	35.2941	3.5	6	35	70	9	4	190
3	1	2	3935	37	2	7	172	3	34.6154	2.25	7	34	68	11	4	410
3	1	2	3935	37	3	8	284	3	38.4615	3.25	7	34	67	10	4	403.333
4	2	2	3935	37	1	7	70	3	29.1667	1.5	7	58	90	5	4	286.667
4	2	2	3935	37	2	7	172	3	18.5185	8.75	5	59	96	2	4	193.333
4	2	2	3935	37	3	8	284	3	9.09091	5	4	47	81	7	5	546.667
1	1	1	3936	68	1	6	59	3	66.6667	2	7	31	68	5	6	66.6667
1	1	1	3936	68	2	3	130	3	57.1429	0	8	36	80	6	4	83.3333
1	1	1	3936	68	3	4	237	3	100	1.75	9	32	81
2	2	1	3936	68	1	6	59	3	15.7895	7.2	6	31	69	27	7	586.667
2	2	1	3936	68	2	3	130	3	21.0526	6.2	5	34	79	12	5	303.333
2	2	1	3936	68	3	4	237	3	100	7.2	9	36	86
3	1	2	3936	68	1	6	59	3	100	1.75	3
3	1	2	3936	68	2	3	130	3	100	6.75	9
3	1	2	3936	68	3	4	237	3	100	2.5	9	33	69	5	5	326.667
4	2	2	3936	68	1	6	59	3	100	1.25	9	59	81
4	2	2	3936	68	2	3	130	3	58.4616	1	5	44	85	9	5	326.667
4	2	2	3936	68	3	4	237	3	7.14286	2	1	41	89	12	6	226.667
1	1	1	3945	56	1	8	79	3	75	4.25	5	39	72	5	6	66.6667
1	1	1	3945	56	2	2	111	3	83.3333	2	7	40	92	9	6	133.333
1	1	1	3945	56	3	7	265	3	41.6667	4.25	6	43	73	11	5	133.333
2	2	1	3945	56	1	8	79	3	25	7.2	6	38	72	28	7	640
2	2	1	3945	56	2	2	111	3	23.0769	4.6	4	38	91	25	7	750
2	2	1	3945	56	3	7	265	3	27.7778	2.6	7	38	69	12.5	5	240
3	1	2	3945	56	1	8	79	3	10	3.25	4	42	72	20	5	1276.67
3	1	2	3945	56	2	2	111	3	18.75	1.25	1	42	68	15	6	1416.67
3	1	2	3945	56	3	7	265	3	10.7143	0.25	2	42	76	18	4	1690
4	2	2	3945	56	1	8	79	3	25.9259	1.5	2	44	88	8	6	526.667
4	2	2	3945	56	2	2	111	3	7.40741	0	5	41	91	5	6	240
4	2	2	3945	56	3	7	265	3	21.7592	1.5	5	40	89	6	5	500
1	1	1	3946	52	1	1	10	3	10	5.25	6	32	64	7	5	33.3333
1	1	1	3946	52	2	2	118	3	37.5	1.5	7	32	63	10	6	183.333
1	1	1	3946	52	3	1	205	3	16.6667	2.5	4	31	63	14	7	200
2	2	1	3946	52	1	1	10	3	47.0588	5.6	8	32	65	10	6	106.667
2	2	1	3946	52	2	2	118	3	20	5.2	5	34	66	13	5	300
2	2	1	3946	52	3	1	205	3	37.5	6.8	6	35	68	14	4	153.333
3	1	2	3946	52	1	1	10	3	57.1429	3.75	8	41	69	8	7	293.333
3	1	2	3946	52	2	2	118	3	29.1667	2.75	6	34	188	12	4	613.333
3	1	2	3946	52	3	1	205	3	31.8182	3.25	7	36	68	7	5	200
4	2	2	3946	52	1	1	10	3	25	2.25	8	56	78	5	5	326.667
4	2	2	3946	52	2	2	118	3	58.7097	2	8	40	81	16	4	180
4	2	2	3946	52	3	1	205	3	41.5795	0.25	8	40	90	4	4	200
1	1	1	3950	71	1	8	84	3	47.0588	3	7	31	75	7	4	66.6667
1	1	1	3950	71	2	1	107	3	11.7647	1	2	33	70	13	5	283.333
1	1	1	3950	71	3	7	269	3	42.8571	3	4	30	65	10	4	116.667
2	2	1	3950	71	1	8	84	3	40	3.8	5	36	81	7	3	63.3333
2	2	1	3950	71	2	1	107	3	26.3158	10.4	6	36	74	13	5	300
2	2	1	3950	71	3	7	269	3	15.7895	8.8	7	67	103	13	5	300
3	1	2	3950	71	1	8	84	3	16	3	4	36	71	11	4	216.667
3	1	2	3950	71	2	1	107	3	21.4286	0.75	4	36	72	6	4	313.333
3	1	2	3950	71	3	7	269	3	40.9091	0.5	6	33	65	8	4	526.667
4	2	2	3950	71	1	8	84	3	10	1.75	2	41	91	7	5	513.333
4	2	2	3950	71	2	1	107	3	25.9259	4.75	8	59	92	2	5	193.333
4	2	2	3950	71	3	7	269	3	5.70571	2.5	1	40	90	5	5	300
1	1	1	3954	72	1	7	71	3	0	3.75	2	57	80	6	4	50
1	1	1	3954	72	2	6	160	3	0	3.75	7	30	65	6	4	50
1	1	1	3954	72	3	9	288	3	77.7778	2.75	8	33	72	6	5	16.6667
2	2	1	3954	72	1	7	71	3	35.7143	15.6	6	51	75	12	5	210
2	2	1	3954	72	2	6	160	3	25	11.6	6	53	89	10	4	200
2	2	1	3954	72	3	9	288	3	28.5714	4.2	5	57	97	8	7	190
3	1	2	3954	72	1	7	71	3	25	2.25	5	34	78	17	4	950
3	1	2	3954	72	2	6	160	3	25.9259	1.5	6	32	67	21	4	846.667
3	1	2	3954	72	3	9	288	3	19.2308	1.25	2	36	76	15	5	1080
4	2	2	3954	72	1	7	71	3	25	2	6	58	92	5	4	653.333
4	2	2	3954	72	2	6	160	3	20.6897	1.5	8	40	82	7	5	313.333
4	2	2	3954	72	3	9	288	3	20	2.5	4	58	82	15	6	626.667
1	1	1	3955	57	1	8	85	3	41.6667	1.25	6	40	72	8	4	83.3333
1	1	1	3955	57	2	8	187	3	80	1.5	7	41	83	6	4	66.6667
1	1	1	3955	57	3	2	210	3	100	2.25	8	42	84	5	5	50
2	2	1	3955	57	1	8	85	3	19.0476	2.6	7	39	72	14	5	266.667
2	2	1	3955	57	2	8	187	3	27.7778	4.6	8	34	77	15	5	166.667
2	2	1	3955	57	3	2	210	3	100	3.2	9	37	80
3	1	2	3955	57	1	8	85	3	16.6667			40	81	11	4	446.667
3	1	2	3955	57	2	8	187	3	25	0.5	6	36	80	15	4	690
3	1	2	3955	57	3	2	210	3	33.3333	3.25	6	43	86	8	4	310
4	2	2	3955	57	1	8	85	3	56.5657	1.75	7	44	87	7	5	326.667
4	2	2	3955	57	2	8	187	3	52.1429	1.25	7	47	80	8	4	506.667
4	2	2	3955	57	3	2	210	3	50	4.25	8	44	80	2	7	233.333
1	1	1	3959	60	1	1	6	3	28.5714	0	1	38	69	7	5	83.3333
1	1	1	3959	60	2	4	143	3	50	1	4	44	80	6	4	33.3333
1	1	1	3959	60	3	2	220	3	63.6364	3	4	43	81	15	6	483.333
2	2	1	3959	60	1	1	6	3	12	5.4	3	38	70	11	6	206.667
2	2	1	3959	60	2	4	143	3	18.75	13.2	6	36	73	10	6	240
2	2	1	3959	60	3	2	220	3	31.8182	10.6	5	37	76	16	5	456.667
3	1	2	3959	60	1	1	6	3	19.2308	0.5	4	41	72	7	4	230
3	1	2	3959	60	2	4	143	3	100	2.25	8
3	1	2	3959	60	3	2	220	3	100	8	9	44	76	8	4	346.667
4	2	2	3959	60	1	1	6	3	21.4286	0.75	5	59	78	5	5	393.333
4	2	2	3959	60	2	4	143	3	10.7143	4	5	57	80	2	5	180
4	2	2	3959	60	3	2	220	3	18.75	1	4	44	86	6	5	280
1	1	1	3960	67	1	8	78	3	77.7778	3.25	7	38	72	6	4	66.6667
1	1	1	3960	67	2	9	188	3	71.4286	3.75	8	43	84	6	5	16.6667
1	1	1	3960	67	3	9	297	3	75	6.5	9	44	92
2	2	1	3960	67	1	8	78	3	29.6296	3.8	5	39	74	15	4	666.667
2	2	1	3960	67	2	9	188	3	33.3333	3.4	7	36	78	9	4	120
2	2	1	3960	67	3	9	297	3	46.6667		8	41	90	10	4	133.333
3	1	2	3960	67	1	8	78	3	40.9091		6	47	72	7	5	326.667
3	1	2	3960	67	2	9	188	3	33.3333	3.25	5	41	75	7	4	323.333
3	1	2	3960	67	3	9	297	3	5	4.25	2	45	81	10	4	366.667
4	2	2	3960	67	1	8	78	3	50	0.5	6	40	85	12	4	520
4	2	2	3960	67	2	9	188	3	50	5.5	8	46	86	5	4	273.333
4	2	2	3960	67	3	9	297	3	28.125	7	5	45	89	6	4	593.333
1	1	1	3964	58	1	3	32	3	58.3333	2.75	7	41	83	6	4	33.3333
1	1	1	3964	58	2	6	159	3	100	8	9	42	78
1	1	1	3964	58	3	2	214	3	81.8182	3.75	6	38	83	13	5	383.333
2	2	1	3964	58	1	3	32	3	100	6.8	9	39	82
2	2	1	3964	58	2	6	159	3	100	1.6	9	39	76
2	2	1	3964	58	3	2	214	3	36.8421	2.6	8	38	84	9	4	160
3	1	2	3964	58	1	3	32	3	100	3.5	9
3	1	2	3964	58	2	6	159	3	58.8235	2.5	7	52	71	7	4	126.667
3	1	2	3964	58	3	2	214	3	37.5	0.75	7	46	75	8	4	366.667
4	2	2	3964	58	1	3	32	3	16	6	6	47	91	10	6	200
4	2	2	3964	58	2	6	159	3	52.1429	1.25	7	45	78	5	4	700
4	2	2	3964	58	3	2	214	3	25	1.75	5	45	82	7	5	420
1	1	1	3966	92	1	8	87	3	60	6	5	38	92	6	5	50
1	1	1	3966	92	2	3	125	3	0	4.25	4	38	64	10	6	116.667
1	1	1	3966	92	3	5	253	3	71.4286	3.25	6	41	65	6	4	50
2	2	1	3966	92	1	8	87	3	22.7273	8.2	6	36	91	13	5	396.667
2	2	1	3966	92	2	3	125	3	8.33333	0.8	2	39	66	29	7	1076.67
2	2	1	3966	92	3	5	253	3	33.3333	4.2	7	38	63	23	7	136.667
3	1	2	3966	92	1	8	87	3	5	2.5	1	39	72	7	5	390
3	1	2	3966	92	2	3	125	3	100	1.25	4
3	1	2	3966	92	3	5	253	3	100	4.5	9	42	73	8	4	353.333
4	2	2	3966	92	1	8	87	3	15	1.5	4	44	90	4	7	306.667
4	2	2	3966	92	2	3	125	3	100	1	9	45	90
4	2	2	3966	92	3	5	253	3	0	5.5	1	40	80	4	4	346.667
1	1	1	3969	49	1	9	97	3	0	0.5	8	41	78	6	4	16.6667
1	1	1	3969	49	2	4	142	3	62.5	4	8	46	77	12	4	233.333
1	1	1	3969	49	3	9	294	3	75	3.25	9	31	84
2	2	1	3969	49	1	9	97	3	40	4.4	7	40	78	8	5	220
2	2	1	3969	49	2	4	142	3	15.7895	10.4	8	36	68	12	5	203.333
2	2	1	3969	49	3	9	294	3	45.7143	7.4	8	34	88	9	5	160
3	1	2	3969	49	1	9	97	3	100	8.5	9	48	72	9	4	106.667
3	1	2	3969	49	2	4	142	3	100	3	9
3	1	2	3969	49	3	9	294	3	100	8	9
4	2	2	3969	49	1	9	97	3	70	5	8	44	91	7	5	180
4	2	2	3969	49	2	4	142	3	4	1.25	1	47	92	2	5	393.333
4	2	2	3969	49	3	9	294	3	55.1724	0.5	7	40	82	6	4	266.667
1	1	1	3971	45	1	2	14	3	33.3333	4.5	8	41	79	8	4	33.3333
1	1	1	3971	45	2	9	190	3	100	1.75	9	43	80
1	1	1	3971	45	3	4	239	3	7.14286	1	7	43	75	11	5	316.667
2	2	1	3971	45	1	2	14	3	20	8.8	7	38	77	6	4	73.3333
2	2	1	3971	45	2	9	190	3	100	2.8	9	40	78
2	2	1	3971	45	3	4	239	3	50	4.2	8	36	69	5	6	43.3333
3	1	2	3971	45	1	2	14	3	14.2857	0.75	3	46	73	15	4	860
3	1	2	3971	45	2	9	190	3	14.2857	3.5	2	43	72	12	5	406.667
3	1	2	3971	45	3	4	239	3	25	1.5	6	40	71	7	7	276.667
4	2	2	3971	45	1	2	14	3	5.84616	5.25	6	40	82	5	5	426.667
4	2	2	3971	45	2	9	190	3	24	0.75	5	42	78	5	4	233.333
4	2	2	3971	45	3	4	239	3	55.8462	1.25	7	45	78	8	4	306.667
1	1	1	3982	48	1	5	50	3	85	4.5	7	41	82	5	4	16.6667
1	1	1	3982	48	2	3	127	3	76.9231	2.5	7	49	92	6	4	50
1	1	1	3982	48	3	8	286	3	75	4.5	9	43	82
2	2	1	3982	48	1	5	50	3	100	4	9	41	83
2	2	1	3982	48	2	3	127	3	33.3333	4.4	7	40	84	20	6	106.667
2	2	1	3982	48	3	8	286	3	100	4.4	9	40	80
3	1	2	3982	48	1	5	50	3	100	6	9
3	1	2	3982	48	2	3	127	3	100	3	9
3	1	2	3982	48	3	8	286	3	100	3.25	9	41	71	7	7	150
4	2	2	3982	48	1	5	50	3	40.9091	2	7	46	94	9	4	213.333
4	2	2	3982	48	2	3	127	3	99.7057	5	9	44	86
4	2	2	3982	48	3	8	286	3	65	2.25	8	45	90	12	6	586.667
1	1	1	Kabanima	41	1	4	36	3	100	0.5	9	43	86
1	1	1	Kabanima	41	2	9	195	3	100	3.5	9	42	80
1	1	1	Kabanima	41	3	5	251	3			8	39	81	6	5	66.6667
2	2	1	Kabanima	41	1	4	36	3	25	2	7	42	86	10	4	200
2	2	1	Kabanima	41	2	9	195	3	100	4.6	9	40	79
2	2	1	Kabanima	41	3	5	251	3	100	5.8	9	37	80
3	1	2	Kabanima	41	1	4	36	3	100	7	9
3	1	2	Kabanima	41	2	9	195	3	100	7	9	39	71	9	4	136.667
3	1	2	Kabanima	41	3	5	251	3	52.1739	5.5	8	43	84	8	4	203.333
4	2	2	Kabanima	41	1	4	36	3	5.84616	2.25	1	46	92	7	5	526.667
4	2	2	Kabanima	41	2	9	195	3	46.6667		8	57	94	1	4	233.333
4	2	2	Kabanima	41	3	5	251	3	0	5	1	42	84	5	6	246.667
1	1	1	3991	73	1	9	96	3	16.6667	3.5	8	33	67	6	6	16.6667
1	1	1	3991	73	2	5	150	3	53.8462	1.5	8	41	84	6	4	16.6667
1	1	1	3991	73	3	6	256	3	76.4706	2.5	4	37	70	10	4	183.333
2	2	1	3991	73	1	9	96	3	33.3333	4.2	8	32	67	7	3	46.6667
2	2	1	3991	73	2	5	150	3	46.1538	11	7	34	78	5	5	36.6667
2	2	1	3991	73	3	6	256	3	18.1818	13.4	6	37	71	9	4	140
3	1	2	3991	73	1	9	96	3	10.7143	2	1	39	71	11	4	490
3	1	2	3991	73	2	5	150	3	16	3.5	2	34	72	6	4	206.667
3	1	2	3991	73	3	6	256	3	45.4545	1.25	1	36	68	10	4	543.333
4	2	2	3991	73	1	9	96	3	15.4545	5.25	1	40	80	4	4	280
4	2	2	3991	73	2	5	150	3	15.0455	2	4	44	181	1	8	226.667
4	2	2	3991	73	3	6	256	3	52.1818	1.5	7	44	78	9	5	306.667
1	1	1	3997	59	1	1	11	3	27.2727	2	7	29	72	10	5	250
1	1	1	3997	59	2	5	154	3	100	2.5	4	33	67	10	4	100
1	1	1	3997	59	3	9	293	3	75	4	9	33	70
2	2	1	3997	59	1	1	11	3	30	2.4	8	33	77	7	3	33.3333
2	2	1	3997	59	2	5	154	3	100	2.4	9	36	71
2	2	1	3997	59	3	9	293	3	100	5.2	9	34	72
3	1	2	3997	59	1	1	11	3	27.7778	3	5	36	69	8	5	256.667
3	1	2	3997	59	2	5	154	3	25	0.75	7	33	68	6	4	156.667
3	1	2	3997	59	3	9	293	3	31.25	1.75	7	43	69	10	4	400
4	2	2	3997	59	1	1	11	3	9.09091	0.5	8	56	82	5	5	233.333
4	2	2	3997	59	2	5	154	3	0	1.75	5	42	82	8	4	513.333
4	2	2	3997	59	3	9	293	3	44	5	6	59	80	10	6	520
1	1	1	4011	42	1	9	93	3	100	6	9	40	71
1	1	1	4011	42	2	6	163	3	100	9	9	42	82
1	1	1	4011	42	3	6	264	3	0		9	41	79
2	2	1	4011	42	1	9	93	3	27.2727	4	4	39	71	7	4	23.3333
2	2	1	4011	42	2	6	163	3	100	11.4	9	41	82
2	2	1	4011	42	3	6	264	3	100	4.8	9	43	82
3	1	2	4011	42	1	9	93	3	43.75	0	7	36	82	9	4	206.667
3	1	2	4011	42	2	6	163	3	20	1.75	4	38	72	8	4	146.667
3	1	2	4011	42	3	6	264	3	43.4783	1.25	7	42	78	8	4	206.667
4	2	2	4011	42	1	9	93	3	15.7951	5.75	5	44	88	8	6	353.333
4	2	2	4011	42	2	6	163	3	4.7619	1.75	1	48	82	20	5	640
4	2	2	4011	42	3	6	264	3	12.9052	0.5	2	45	81	8	5	746.667
1	1	1	4012	50	1	9	89	3	0	3.75	5	40	84	5	5	33.3333
1	1	1	4012	50	2	8	186	3	100	7.75	9	42	92
1	1	1	4012	50	3	8	276	3	75	3.75	9	45	85
2	2	1	4012	50	1	9	89	3	20.8333	4.2	7	36	81	20	6	210
2	2	1	4012	50	2	8	186	3	100	3.8	9	40	91
2	2	1	4012	50	3	8	276	3	21.4286	4.4	6	37	78	13	5	640
3	1	2	4012	50	1	9	89	3	10	1	1	35	80	7	4	543.333
3	1	2	4012	50	2	8	186	3	33.3333	1	6	41	78	16	5	1070
3	1	2	4012	50	3	8	276	3	30.4348		5	41	73	12	5	660
4	2	2	4012	50	1	9	89	3	15.6566	6.5	1	57	80	5	4	273.333
4	2	2	4012	50	2	8	186	3	5	5.5	1	47	86	5	4	246.667
4	2	2	4012	50	3	8	276	3	40	5.25	8	45	95	4	4	306.667
1	1	1	4018	51	1	4	43	3	0	1.75	4	37	66	10	5	183.333
1	1	1	4018	51	2	3	129	3	23.0769	4	3	35	75	10	6	233.333
1	1	1	4018	51	3	2	218	3	82.3529	5.5	5	31	64	13	5	316.667
2	2	1	4018	51	1	4	43	3	6.89655	5.2	4	37	67	15	4	686.667
2	2	1	4018	51	2	3	129	3	35.7143	8.6	5	40	81	13	5	303.333
2	2	1	4018	51	3	2	218	3	33.3333	10.4	5	34	68	13	6	226.667
3	1	2	4018	51	1	4	43	3	100	4.5	9
3	1	2	4018	51	2	3	129	3	100	5	9
3	1	2	4018	51	3	2	218	3	28.5714	1.5	7	37	69	8	4	183.333
4	2	2	4018	51	1	4	43	3	4	1.75	2	59	82	5	5	380
4	2	2	4018	51	2	3	129	3	100	6.25	9	59	81
4	2	2	4018	51	3	2	218	3	51.8182	1	8	59	78	5	5	233.333
1	1	1	4020	76	1	4	35	3	90	2.25	8	45	90	6	4	66.6667
1	1	1	4020	76	2	6	165	3	50	1.25	4	49	92	12	5	233.333
1	1	1	4020	76	3	4	232	3			9	50	93
2	2	1	4020	76	1	4	35	3	100	6.2	9	43	89
2	2	1	4020	76	2	6	165	3	38.0952	6.8	8	45	89	18	6	186.667
2	2	1	4020	76	3	4	232	3	100	6.2	9	44	88
3	1	2	4020	76	1	4	35	3	53.3333	5.5	7	41	76	10	4	213.333
3	1	2	4020	76	2	6	165	3	18.1818	0	4	40	87	6	5	293.333
3	1	2	4020	76	3	4	232	3	52.1739	3.25	8	46	78	7	5	156.667
4	2	2	4020	76	1	4	35	3	100	1.75	9	44	95
4	2	2	4020	76	2	6	165	3	20	7	7	45	80	8	4	146.667
4	2	2	4020	76	3	4	232	3	0	2	1	44	80	5	5	466.667
1	1	1	4023	43	1	8	88	3	57	1	7	31	63	10	4	166.667
1	1	1	4023	43	2	6	155	3	100	2.75	9	40	65
1	1	1	4023	43	3	1	209	3	100	5.25	9	35	63
2	2	1	4023	43	1	8	88	3	52.9412	7.8	8	29	62	5.5	3	16.6667
2	2	1	4023	43	2	6	155	3	36.3636	1.8	8	29	55	5	3	20
2	2	1	4023	43	3	1	209	3	34.7826	11.4	8	34	63	9.5	5	170
3	1	2	4023	43	1	8	88	3	5.55556	1.5	1	33	72	9	4	240
3	1	2	4023	43	2	6	155	3	20	3.25	4	31	68	7	4	183.333
3	1	2	4023	43	3	1	209	3	29.4118	1.5	5	35	69	6	5	203.333
4	2	2	4023	43	1	8	88	3	25.0769	5.5	7	58	81	4	4	220
4	2	2	4023	43	2	6	155	3	100	4.5	9	46	87
4	2	2	4023	43	3	1	209	3	28.125	2	5	59	82	2	5	166.667
1	1	1	4056	61	1	3	30	3	100	0	9	35	63			0
1	1	1	4056	61	2	5	148	3	100	2	9	41	92
1	1	1	4056	61	3	1	200	3	100	3.75	9	47	91
2	2	1	4056	61	1	3	30	3	50	6.8	8	35	64	7.5	4	136.667
2	2	1	4056	61	2	5	148	3	100	2.2	9	35	87
2	2	1	4056	61	3	1	200	3	100	2.4	9	36	81
3	1	2	4056	61	1	3	30	3	41.6667	3.5	8	36	62	7	6	206.667
3	1	2	4056	61	2	5	148	3	46.6667	1.75	8	41	87	11	6	373.333
3	1	2	4056	61	3	1	200	3	42.8571	3.5	7	33	85	8	5	333.333
4	2	2	4056	61	1	3	30	3	15.5846	4.25	5	44	85	7	5	306.667
4	2	2	4056	61	2	5	148	3	10.5448	0.75	5	41	88	4	5	546.667
4	2	2	4056	61	3	1	200	3	22.5	1	4	49	78	8	5	380
1	1	1	4090	44	1	3	31	3	25	0	8	35	82	11	5	100
1	1	1	4090	44	2	1	104	3	30	1.75	5	31	65	11	6	250
1	1	1	4090	44	3	6	263	3	60	4.5	8	37	75
2	2	1	4090	44	1	3	31	3	50	6.4	8	34	82	10	6	230
2	2	1	4090	44	2	1	104	3	45.4545	5.4	8	36	71	7.5	6	160
2	2	1	4090	44	3	6	263	3	100	7	9	35	74
3	1	2	4090	44	1	3	31	3	44.4444	2.25	8	38	67	9	5	253.333
3	1	2	4090	44	2	1	104	3	27.2727	2.5	6	33	65	8	5	186.667
3	1	2	4090	44	3	6	263	3	12.5	0.25	5	35	69	9	4	373.333
4	2	2	4090	44	1	3	31	3	25.9259	1.5	7	45	92	4	5	260
4	2	2	4090	44	2	1	104	3	5.55556	4	1	57	80	4	4	313.333
4	2	2	4090	44	3	6	263	3	50.4548	1.5	6	45	82	2	5	206.667
1	1	1	A222	23	1	1	2	3	0	4.75	1	39	78	14	5	933.333
1	1	1	A222	23	2	7	171	3	20	4.5	1	43	83	21	5	833.333
1	1	1	A222	23	3	3	222	3	16.6667	6.5	1	37	74	7	5	50
2	2	1	A222	23	1	1	2	3	5.55556	2.4	1	38	78	25	7	1180
2	2	1	A222	23	2	7	171	3	10.5263	6.4	1	36	77	26.5	6	713.333
2	2	1	A222	23	3	3	222	3	10	0.8	1	34	72	18.5	5	833.333
3	1	2	A222	23	1	1	2	3	15.7895	0	1	47	77	23	4	1253.33
3	1	2	A222	23	2	7	171	3	7.69231	0	1	44	73	17	4	870
3	1	2	A222	23	3	3	222	3	19.2308	1.25	1	45	74	18	6	1753.33
4	2	2	A222	23	1	1	2	3	15	1.75	1	44	92	10	6	506.667
4	2	2	A222	23	2	7	171	3	10.9091	1.75	1	57	92	22	5	1946.67
4	2	2	A222	23	3	3	222	3	16.6667	4.25	1	47	80	16	7	1726.67
1	1	1	A286	91	1	5	51	3	22.6667	2.75	1	43	92	14	5	446.667
1	1	1	A286	91	2	6	161	3	15	2	1	43	84	9	6	393.333
1	1	1	A286	91	3	1	202	3	0	1	1	43	75	12	5	983.333
2	2	1	A286	91	1	5	51	3	0	3.8	1	45	95	18.5	6	976.667
2	2	1	A286	91	2	6	161	3	100	2.6	9	41	83
2	2	1	A286	91	3	1	202	3	100	3.2	9	43	76
3	1	2	A286	91	1	5	51	3	0	0.75	8	40	89	12	6	260
3	1	2	A286	91	2	6	161	3	40	4	8	45	75	7	6	313.333
3	1	2	A286	91	3	1	202	3	30	0.25	7	43	71	7	7	270
4	2	2	A286	91	1	5	51	3	100	1	9	49	85
4	2	2	A286	91	2	6	161	3	51.0545	0.75	1	46	78	8	6	520
4	2	2	A286	91	3	1	202	3	5.84616	2.75	1	47	91	15	5	846.667
1	1	1	A344	40	1	9	98	3	80	1	6	43	92	10	6	100
1	1	1	A344	40	2	1	100	3	71.4286	9.5	7	45	92	12	5	150
1	1	1	A344	40	3	2	219	3	50	4	6	13	85	9	5	183.333
2	2	1	A344	40	1	9	98	3	19.0476	4.2	4	41	91	23	7	830
2	2	1	A344	40	2	1	100	3	0	4.6	1	41	89	28	7	1200
2	2	1	A344	40	3	2	219	3	13.0435	2	2	43	116	19	6	723.333
3	1	2	A344	40	1	9	98	3	13.0435	8.5	2	37	80	22	6	923.333
3	1	2	A344	40	2	1	100	3	22.2222	1	5	41	81	12	4	473.333
3	1	2	A344	40	3	2	219	3	53.8462	2.25	4	46	76	9	5	560
4	2	2	A344	40	1	9	98	3	17.8571	2.25	5	49	91	18	6	180
4	2	2	A344	40	2	1	100	3	4.16667	0.25	5	44	88	11	6	420
4	2	2	A344	40	3	2	219	3	14.8148	1.75	5	44	88	9	6	520
1	1	1	A429	79	1	3	26	3	2.90909	1.75	1	35	65	24	7	1316.67
1	1	1	A429	79	2	9	192	3	0	1.5	1	41	84	21	7	1266.67
1	1	1	A429	79	3	1	208	3	5	0	1	39	67	20	7	1400
2	2	1	A429	79	1	3	26	3	4.54545	7	1	37	68	22	7	1083.33
2	2	1	A429	79	2	9	192	3	11.1111	1.4	1	42	86	13	5	563.333
2	2	1	A429	79	3	1	208	3	20	6.6	1	38	67	16	5	506.667
3	1	2	A429	79	1	3	26	3	5.52381	0	1	45	76	16	4	1200
3	1	2	A429	79	2	9	192	3	9.11111	1.5	1	45	83	18	4	1616.67
3	1	2	A429	79	3	1	208	3	7.81818	1.25	1	44	66	17	5	1290
4	2	2	A429	79	1	3	26	3	7.69251	5	1	48	95	8	5	300
4	2	2	A429	79	2	9	192	3	25.5556	0.75	1	41	78	8	4	346.667
4	2	2	A429	79	3	1	208	3	15.5556	1	1	45	92	6	4	393.333
1	1	1	ALB 133	18	1	1	9	3	4.34783	1.25	2	39	77	16	5	483.333
1	1	1	ALB 133	18	2	8	180	3	55.5556	5.25	5	43	80	6	4	50
1	1	1	ALB 133	18	3	4	240	3	0	1.5	3	46	72	11	4	150
2	2	1	ALB 133	18	1	1	9	3	36.8421	4.4	4	39	78	16	6	153.333
2	2	1	ALB 133	18	2	8	180	3	16.6667	2	3	38	76	7	5	83.3333
2	2	1	ALB 133	18	3	4	240	3	11.1111	13.6	3	40	67	15	5	300
3	1	2	ALB 133	18	1	1	9	3	13.6364	1.25	4	42	70	19	6	953.333
3	1	2	ALB 133	18	2	8	180	3	19.0476	2.25	5	45	72	18	5	933.333
3	1	2	ALB 133	18	3	4	240	3	18.1818	0	5	43	72	19	5	960
4	2	2	ALB 133	18	1	1	9	3	29.1667	2.75	6	46	88	10	6	840
4	2	2	ALB 133	18	2	8	180	3	25.5556	1.75	8	45	80	4	7	253.333
4	2	2	ALB 133	18	3	4	240	3	6.45161	5.75	2	45	85	19	6	980
1	1	1	ALB 196	30	1	7	74	3	33.3333	8.75	7	43	92	11	4	250
1	1	1	ALB 196	30	2	3	131	3	44.4444	5	7	43	75	9	5	433.333
1	1	1	ALB 196	30	3	6	262	3	100	4.75	9	43	70
2	2	1	ALB 196	30	1	7	74	3	11.7647	3.4	3	37	87	16	4	263.333
2	2	1	ALB 196	30	2	3	131	3	16.6667	0	4	37	70	29.5	8	966.667
2	2	1	ALB 196	30	3	6	262	3	12	9	4	41	69	18.5	6	870
3	1	2	ALB 196	30	1	7	74	3	20.8333	4	1	43	78	9	4	440
3	1	2	ALB 196	30	2	3	131	3	14.5455	3.75	1	42	71	13	4	636.667
3	1	2	ALB 196	30	3	6	262	3	6.08696		3	39	75	19	4	896.667
4	2	2	ALB 196	30	1	7	74	3	51	5	7	41	82	9	5	320
4	2	2	ALB 196	30	2	3	131	3	14.2857	0.25	1	44	80	10	5	826.667
4	2	2	ALB 196	30	3	6	262	3	5.70571	0.75	1	46	86	25	5	1713.33
1	1	1	AP 20	4	1	5	45	3	22.2222	1.5	3	43	71	6	4	83.3333
1	1	1	AP 20	4	2	5	146	3	50	1.5	4	38	90	6	5	33.3333
1	1	1	AP 20	4	3	7	267	3	27.7778	1.5	3	41	73	11	5	116.667
2	2	1	AP 20	4	1	5	45	3	34.4828	7.2	6	41	70	9	5	113.333
2	2	1	AP 20	4	2	5	146	3	20	2.4	2	37	90	10	5	196.667
2	2	1	AP 20	4	3	7	267	3	17.2414	3	3	41	74	11	4	240
3	1	2	AP 20	4	1	5	45	3	60	3.75	7	45	69	10	4	180
3	1	2	AP 20	4	2	5	146	3	57.1429	1.25	8	43	80	9	4	276.667
3	1	2	AP 20	4	3	7	267	3	55	2	8	41	70	9	4	150
4	2	2	AP 20	4	1	5	45	3	100	1.5	9	42	82
4	2	2	AP 20	4	2	5	146	3	15.5556	7.75	5	57	81	5	4	240
4	2	2	AP 20	4	3	7	267	3	6.66667	4	5	45	82	8	4	186.667
1	1	1	466	99	1	5	54	3	100	6.75	9	47	86
1	1	1	466	99	2	8	182	3	100	4	9	49	92
1	1	1	466	99	3	6	260	3	14.2857	2.25	8	45	85	6	5	50
2	2	1	466	99	1	5	54	3	100	12.2	9	45	85
2	2	1	466	99	2	8	182	3	100	2.2	9	43	87
2	2	1	466	99	3	6	260	3	26.3158	3	7	49	90	9	5	110
3	1	2	466	99	1	5	54	3	100	0.5	3
3	1	2	466	99	2	8	182	3	45.4545	1.75	8	42	81	7	4	130
3	1	2	466	99	3	6	260	3	100	2.75	9	44	76	8	4	40
4	2	2	466	99	1	5	54	3	57.6925	2.75	8	44	81	2	5	320
4	2	2	466	99	2	8	182	3	75.0769	0	6	45	90	5	4	306.667
4	2	2	466	99	3	6	260	3	25.0769	1.75	4	45	82	8	5	253.333
1	1	1	AP 82	6	1	1	5	3	50	3.75	7	36	74	6	4	16.6667
1	1	1	AP 82	6	2	6	158	3	70	5.25	7	43	75	6	4	16.6667
1	1	1	AP 82	6	3	9	287	3	75	1.5	9	46	92
2	2	1	AP 82	6	1	1	5	3	16.6667	6.6	4	35	74	7	4	80
2	2	1	AP 82	6	2	6	158	3	27.2727	5.2	8	39	72	7.5	4	100
2	2	1	AP 82	6	3	9	287	3	26.6667	3.6	7	35	82	7	4	56.6667
3	1	2	AP 82	6	1	1	5	3	69.2308	0.25	9	44	73	9	4	153.333
3	1	2	AP 82	6	2	6	158	3	60	1.25	8	43	74	5	4	100
3	1	2	AP 82	6	3	9	287	3	45	0	7	40	80	10	4	453.333
4	2	2	AP 82	6	1	1	5	3	27.7778	7	8	41	80	4	4	386.667
4	2	2	AP 82	6	2	6	158	3	51.8182	5.25	7	59	80	6	6	280
4	2	2	AP 82	6	3	9	287	3	45	2	8	42	84	6	4	186.667
1	1	1	AP 89	9	1	6	60	3	100	4.75	9	41	74
1	1	1	AP 89	9	2	9	198	3	80	6.75	8	42	74	6	4	16.6667
1	1	1	AP 89	9	3	2	215	3	52.6316	3	8	39	70	7	5	50
2	2	1	AP 89	9	1	6	60	3	72	4.6	8	40	74	10	4	140
2	2	1	AP 89	9	2	9	198	3	65.625	6	9	43	76
2	2	1	AP 89	9	3	2	215	3	33.3333	7.2	7	39	71	9	3	190
3	1	2	AP 89	9	1	6	60	3	36.8421	2.25	7	45	77	7	4	296.667
3	1	2	AP 89	9	2	9	198	3	56	0.75	8	40	81	12	4	333.333
3	1	2	AP 89	9	3	2	215	3	45.8333	1	8	42	71	8	5	386.667
4	2	2	AP 89	9	1	6	60	3	56.6667	5.25	8	46	84	5	5	160
4	2	2	AP 89	9	2	9	198	3	48.5871	5	5	44	80	4	5	286.667
4	2	2	AP 89	9	3	2	215	3	17.6471	1.5	5	45	89	5	4	266.667
1	1	1	BFS 95	1	1	6	64	3	0	3.25	3	41	76	6	4	33.3333
1	1	1	BFS 95	1	2	4	133	3	87.5	4	8	43	79	6	5	33.3333
1	1	1	BFS 95	1	3	5	243	3	42.8571	1.75	6	41	73	6	5	66.6667
2	2	1	BFS 95	1	1	6	64	3	17.6471	9.4	6	43	79	11.5	5	266.667
2	2	1	BFS 95	1	2	4	133	3	25	2	7	45	82	11.5	6	303.333
2	2	1	BFS 95	1	3	5	243	3	44.4444	0	5	43	76	19.5	6	266.667
3	1	2	BFS 95	1	1	6	64	3	31.3478	1.75	7	42	72	6	6	293.333
3	1	2	BFS 95	1	2	4	133	3	40.9091	2.5	7	39	69	10	5	546.667
3	1	2	BFS 95	1	3	5	243	3	51.7391	3	6	42	69	15	4	440
4	2	2	BFS 95	1	1	6	64	3	18.5185	2	7	45	90	5	5	380
4	2	2	BFS 95	1	2	4	133	3	17.2416	5	5	45	95	4	5	340
4	2	2	BFS 95	1	3	5	243	3	29.0523	0.75	7	45	80	5	5	266.667
1	1	1	CAL 143	85	1	7	75	3	32.4286	2.25	6	36	88	13	5	316.667
1	1	1	CAL 143	85	2	5	145	3	33	12.25	7	43	92	11	5	270
1	1	1	CAL 143	85	3	3	225	3	28	4.5	5	35	75	14	5	373.333
2	2	1	CAL 143	85	1	7	75	3	25.7895	8	6	39	92	16	6	450
2	2	1	CAL 143	85	2	5	145	3	34.8148	5	6	39	89	17	6	393.333
2	2	1	CAL 143	85	3	3	225	3	19.1111	5.2	5	40	81	13	5	600
3	1	2	CAL 143	85	1	7	75	3	23.5294	0	6	41	72	8	4	373.333
3	1	2	CAL 143	85	2	5	145	3	30.4348	3.25	7	43	70	7	5	220
3	1	2	CAL 143	85	3	3	225	3	33.3333	0	8	38	73	11	6	433.333
4	2	2	CAL 143	85	1	7	75	3	50	1.25	7	46	92	5	4	280
4	2	2	CAL 143	85	2	5	145	3	58.5714	2	8	40	90	8	5	246.667
4	2	2	CAL 143	85	3	3	225	3	12	1.75	5	45	94	5	4	426.667
1	1	1	CAL 96	39	1	9	92	3	9.09091	3.25	2	38	63	12	6	400
1	1	1	CAL 96	39	2	3	124	3	78.9474	5.5	6	33	65	11	6	233.333
1	1	1	CAL 96	39	3	1	199	3	50	2.75	6	36	63	5	4	16.6667
2	2	1	CAL 96	39	1	9	92	3	41.6667	2	8	40	66	13	5	106.667
2	2	1	CAL 96	39	2	3	124	3	17.6471	6.6	8	39	72	26	7	280
2	2	1	CAL 96	39	3	1	199	3	26.087	4.6	8	36	64	14	5	213.333
3	1	2	CAL 96	39	1	9	92	3	25	3.5	8	45	72	9	6	370
3	1	2	CAL 96	39	2	3	124	3	29.1667	3.25	6	42	75	12	4	430
3	1	2	CAL 96	39	3	1	199	3	34	2.5	7	40	69	8	4	386.667
4	2	2	CAL 96	39	1	9	92	3	54.575	5	8	44	85	6	4	320
4	2	2	CAL 96	39	2	3	124	3	16.1291	2.25	4	45	88	5	5	380
4	2	2	CAL 96	39	3	1	199	3	10.7143	4.5	5	59	90	4	4	180
1	1	1	CIM-KHAK04-07-13	96	1	4	41	3	21.4286	8.25	2	34	73	21	7	1066.67
1	1	1	CIM-KHAK04-07-13	96	2	5	144	3	0	0	1	39	66	18	6	906.667
1	1	1	CIM-KHAK04-07-13	96	3	8	278	3	50	2.5	3	39	80
2	2	1	CIM-KHAK04-07-13	96	1	4	41	3	30.4348	8.2	5	36	76	7	4	83.3333
2	2	1	CIM-KHAK04-07-13	96	2	5	144	3	42.8571	7.2	4	37	65	6.5	4	36.6667
2	2	1	CIM-KHAK04-07-13	96	3	8	278	3	100	7	9	40	82
3	1	2	CIM-KHAK04-07-13	96	1	4	41	3	30.4348	3.75	7	39	72	7	4	260
3	1	2	CIM-KHAK04-07-13	96	2	5	144	3	37.5	5	7	36	68	11	4	493.333
3	1	2	CIM-KHAK04-07-13	96	3	8	278	3	35	0.25	8	34	67	7	6	266.667
4	2	2	CIM-KHAK04-07-13	96	1	4	41	3	100	0.5	9	48	95
4	2	2	CIM-KHAK04-07-13	96	2	5	144	3	11.5585	2.75	6	58	78	5	4	260
4	2	2	CIM-KHAK04-07-13	96	3	8	278	3	28.5714	1.75	7	45	88	4	5	286.667
1	1	1	CIM-KHAK-04-1-22	11	1	7	76	3	57.1429	6	4	30	74
1	1	1	CIM-KHAK-04-1-22	11	2	2	116	3	0	1.75	1	33	64	13	5	383.333
1	1	1	CIM-KHAK-04-1-22	11	3	9	292	3	75	1	5	43	84
2	2	1	CIM-KHAK-04-1-22	11	1	7	76	3	26.6667	8.6	6	35	80	9	4	123.333
2	2	1	CIM-KHAK-04-1-22	11	2	2	116	3	13.3333	7.6	4	37	69	11	5	400
2	2	1	CIM-KHAK-04-1-22	11	3	9	292	3	18.75	9.2	6	38	80	9	5	173.333
3	1	2	CIM-KHAK-04-1-22	11	1	7	76	3	100	6	9
3	1	2	CIM-KHAK-04-1-22	11	2	2	116	3	56.25	1.25	8	38	70	8	4	220
3	1	2	CIM-KHAK-04-1-22	11	3	9	292	3	100	8	9	43	67	6	6	303.333
4	2	2	CIM-KHAK-04-1-22	11	1	7	76	3	9.52581	5.25	8	40	84	6	5	273.333
4	2	2	CIM-KHAK-04-1-22	11	2	2	116	3	0	1.75	1	41	81	7	4	160
4	2	2	CIM-KHAK-04-1-22	11	3	9	292	3	41.6667	1.75	7	57	90	9	6	260
1	1	1	CIM-KHAK05-ALS-44	10	1	6	66	3	0	2.5	1	37	71	6	4	66.6667
1	1	1	CIM-KHAK05-ALS-44	10	2	7	166	3	28.5714	1.5	2	35	75	8	4	66.6667
1	1	1	CIM-KHAK05-ALS-44	10	3	7	271	3	0	0	5	42	79	7	4	50
2	2	1	CIM-KHAK05-ALS-44	10	1	6	66	3	8.69565	4.2	4	38	73	12	5	420
2	2	1	CIM-KHAK05-ALS-44	10	2	7	166	3	100	2.4	9	37	78
2	2	1	CIM-KHAK05-ALS-44	10	3	7	271	3	23.5294	4.4	4	40	78	18	5	453.333
3	1	2	CIM-KHAK05-ALS-44	10	1	6	66	3	37.5	1.25	8	41	72	7	4	180
3	1	2	CIM-KHAK05-ALS-44	10	2	7	166	3	41.8462	3.25	7	37	69	12	4	613.333
3	1	2	CIM-KHAK05-ALS-44	10	3	7	271	3	50	2.25	8	37	74	10	4	506.667
4	2	2	CIM-KHAK05-ALS-44	10	1	6	66	3	25.9259	2.25	8	40	78	4	4	240
4	2	2	CIM-KHAK05-ALS-44	10	2	7	166	3	16	4.5	5	45	90	5	4	553.333
4	2	2	CIM-KHAK05-ALS-44	10	3	7	271	3	15.7951	5.25	4	44	91	15	5	706.667
1	1	1	CIM-KHAK06-5	3	1	6	57	3	0	1	1	32	70	19	7	1083.33
1	1	1	CIM-KHAK06-5	3	2	1	102	3	31.8182	2.75	2	41	74	11	5	200
1	1	1	CIM-KHAK06-5	3	3	9	296	3	100	2.75	4	37	73
2	2	1	CIM-KHAK06-5	3	1	6	57	3	4.54545	4.4	4	32	71	18	6	450
2	2	1	CIM-KHAK06-5	3	2	1	102	3	40	9	6	36	70	10	6	240
2	2	1	CIM-KHAK06-5	3	3	9	296	3	100	2.8	9	38	75
3	1	2	CIM-KHAK06-5	3	1	6	57	3	42.8571	0.75	8	38	76	7	4	220
3	1	2	CIM-KHAK06-5	3	2	1	102	3	40.6667	2.25	8	38	72	7	4	80
3	1	2	CIM-KHAK06-5	3	3	9	296	3	63.6364		9	44	68	6	4	63.3333
4	2	2	CIM-KHAK06-5	3	1	6	57	3	50	5.5	6	46	92	7	5	273.333
4	2	2	CIM-KHAK06-5	3	2	1	102	3	45.5556	2	7	59	91	4	5	420
4	2	2	CIM-KHAK06-5	3	3	9	296	3	56.9251	5.25	8	45	84	5	5	193.333
1	1	1	365	95	1	2	15	3	7.14286	1.5	2	41	72	11	6	533.333
1	1	1	365	95	2	8	184	3	0	2	1	37	91	11	5	516.667
1	1	1	365	95	3	7	266	3	26.6667	2.25	3	39	73	23	6	1166.67
2	2	1	365	95	1	2	15	3	10	10	3	39	71	12	6	396.667
2	2	1	365	95	2	8	184	3	25	3.2	4	38	93	7.5	4	190
2	2	1	365	95	3	7	266	3	44.4444	3.8	5	37	72	7	4	56.6667
3	1	2	365	95	1	2	15	3	29.4118	4.75	3	39	68	9	4	513.333
3	1	2	365	95	2	8	184	3	59.0909	3.25	9	41	73	6	5	286.667
3	1	2	365	95	3	7	266	3	21.7391	5	4	42	72	6	6	403.333
4	2	2	365	95	1	2	15	3	25	5.25	7	55	78	4	4	266.667
4	2	2	365	95	2	8	184	3	17.8571	2.5	4	45	90	6	5	493.333
4	2	2	365	95	3	7	266	3	10.5448	4.75	1	42	81	7	6	706.667
1	1	1	0114-50	32	1	1	8	3	10.5263	2.75	3	38	73	11	5	100
1	1	1	0114-50	32	2	1	110	3	7.14286	3	1	39	75	17	5	766.667
1	1	1	0114-50	32	3	3	230	3			4	43	76
2	2	1	0114-50	32	1	1	8	3	15	2.6	2	38	74	18.5	6	503.333
2	2	1	0114-50	32	2	1	110	3	8.33333	3.6	2	36	73	18	6	700
2	2	1	0114-50	32	3	3	230	3	100	3.6	9	40	74
3	1	2	0114-50	32	1	1	8	3	12.5	0.25	4	43	69	11	4	833.333
3	1	2	0114-50	32	2	1	110	3	15.2941	4.75	3	41	70	11	5	590
3	1	2	0114-50	32	3	3	230	3	22.2222	0.25	4	43	70	17	5	980
4	2	2	0114-50	32	1	1	8	3	12	1.75	4	41	82	6	4	546.667
4	2	2	0114-50	32	2	1	110	3	5.44828	0.75	6	47	92	4	4	313.333
4	2	2	0114-50	32	3	3	230	3	10	0	2	47	81	7	4	606.667
1	1	1	DRK57	93	1	2	19	3	100	0.75	9	42	74
1	1	1	DRK57	93	2	4	134	3	100	1	9	42	78
1	1	1	DRK57	93	3	2	216	3	68.75	6.75	7	42	69	9	4	200
2	2	1	DRK57	93	1	2	19	3	66.6667	4.4	7	43	76	9	4	133.333
2	2	1	DRK57	93	2	4	134	3	100	0	9	37	74
2	2	1	DRK57	93	3	2	216	3	100		9	39
3	1	2	DRK57	93	1	2	19	3	100	5.25	8
3	1	2	DRK57	93	2	4	134	3	100	6	9
3	1	2	DRK57	93	3	2	216	3	100	4	9	40	71	7	4	76.6667
4	2	2	DRK57	93	1	2	19	3	50	1.75	8	47	80	5	4	166.667
4	2	2	DRK57	93	2	4	134	3	59.2857	5	8	49	86	4	4	506.667
4	2	2	DRK57	93	3	2	216	3	100	5	8	42	86
1	1	1	G 30	7	1	3	28	3	75	1.5	8	44	84	6	4	83.3333
1	1	1	G 30	7	2	7	170	3	20	2	1	44	87	13	5	383.333
1	1	1	G 30	7	3	9	291	3	38.4615	5.5	2	42	82	16	5	533.333
2	2	1	G 30	7	1	3	28	3	100	4.4	9	39	80
2	2	1	G 30	7	2	7	170	3	30	2	7	43	87	10	4	133.333
2	2	1	G 30	7	3	9	291	3	46.1538	2.8	6	37	78	10	7	200
3	1	2	G 30	7	1	3	28	3	100	6	9
3	1	2	G 30	7	2	7	170	3	91.5238	2	8	41	75	7	5	83.3333
3	1	2	G 30	7	3	9	291	3	100	2.25	9	42	76	6	5	53.3333
4	2	2	G 30	7	1	3	28	3	100	1.25	9	48	84
4	2	2	G 30	7	2	7	170	3	17.5915	0.75	4	48	90	7	6	193.333
4	2	2	G 30	7	3	9	291	3	7.40741	0	4	46	81	11	6	833.333
1	1	1	G 99	8	1	4	38	3	0	3.75	1	41	92	11	5	466.667
1	1	1	G 99	8	2	6	157	3	28.5714	1	4	49	74	9	4	133.333
1	1	1	G 99	8	3	7	273	3	52.6316	0	7	44	87	11	5	250
2	2	1	G 99	8	1	4	38	3	58.8235	12.6	8	42	94	8.5	4	110
2	2	1	G 99	8	2	6	157	3	66.6667	1.4	9	41	67
2	2	1	G 99	8	3	7	273	3	21.0526	1.8	7	39	83	16	5	220
3	1	2	G 99	8	1	4	38	3	17.3913	1.25	3	37	74	15	5	1006.67
3	1	2	G 99	8	2	6	157	3	11.7647	2.5	2	41	71	10	6	1073.33
3	1	2	G 99	8	3	7	273	3	14.2857	1.25	3	37	76	14	4	950
4	2	2	G 99	8	1	4	38	3	15.6566	5.75	7	42	92	5	5	240
4	2	2	G 99	8	2	6	157	3	56.8421	2.25	7	41	84	5	5	513.333
4	2	2	G 99	8	3	7	273	3	20	0	9	42	89
1	1	1	G11982	54	1	4	34	3	100	3.75	9	50	86
1	1	1	G11982	54	2	2	113	3	66.6667	3.75	7	40	70	14	5	366.667
1	1	1	G11982	54	3	6	258	3	100	4.5	9
2	2	1	G11982	54	1	4	34	3	100	5	9	40	77
2	2	1	G11982	54	2	2	113	3	7.14286	1.8	3	44	75	11.5	6	520
2	2	1	G11982	54	3	6	258	3	100	5.4	9	41	70
3	1	2	G11982	54	1	4	34	3	40	3	8	42	70	9	5	203.333
3	1	2	G11982	54	2	2	113	3	17.6471	2.25	6	39	68	6	4	253.333
3	1	2	G11982	54	3	6	258	3	9.52381	0.75	2	41	72	10	6	160
4	2	2	G11982	54	1	4	34	3	54.4828	2.25	7	45	80	5	5	260
4	2	2	G11982	54	2	2	113	3	25.7619	1.75	7	47	91	2	6	213.333
4	2	2	G11982	54	3	6	258	3	26.087	4.25	6	41	81	6	5	526.667
1	1	1	K114-182	15	1	2	12	3	0	2.5	2	41	74	16	5	466.667
1	1	1	K114-182	15	2	8	181	3	27.2727	0	2	43	84	10	5	200
1	1	1	K114-182	15	3	6	257	3	0	6	4	44	74
2	2	1	K114-182	15	1	2	12	3	9.09091	5.8	3	40	74	20	6	290
2	2	1	K114-182	15	2	8	181	3	0	2.4	1	37	79	15	6	673.333
2	2	1	K114-182	15	3	6	257	3	17.6471	5.2	4	41	72	22	6	700
3	1	2	K114-182	15	1	2	12	3	20.8333	3.25	5	41	77	15	6	823.333
3	1	2	K114-182	15	2	8	181	3	25	1	6	44	68	10	6	360
3	1	2	K114-182	15	3	6	257	3	40	0	6	42	71	16	4	456.667
4	2	2	K114-182	15	1	2	12	3	14.2857	1	2	45	92	8	7	260
4	2	2	K114-182	15	2	8	181	3	55.7143	5.25	5	46	85	8	7	413.333
4	2	2	K114-182	15	3	6	257	3	54.4828	0	6	45	90	5	4	226.667
1	1	1	KG 71-5	29	1	6	58	3	33.3333	1	5	38	80	10	5	100
1	1	1	KG 71-5	29	2	8	179	3	0	4.25	4	42	72	11	5	316.667
1	1	1	KG 71-5	29	3	1	203	3	19.0476	2	4	41	70
2	2	1	KG 71-5	29	1	6	58	3	48.1481	5.2	3	37	80	10	5	193.333
2	2	1	KG 71-5	29	2	8	179	3	28.5714	1.8	1	37	64	12	5	430
2	2	1	KG 71-5	29	3	1	203	3	50	8.6	5	40	70	14	6	366.667
3	1	2	KG 71-5	29	1	6	58	3	20	2.5	4	44	69	8	5	323.333
3	1	2	KG 71-5	29	2	8	179	3	11.1111	0.75	2	42	68	8	4	400
3	1	2	KG 71-5	29	3	1	203	3	31.5789	2.5	7	42	69	11	7	640
4	2	2	KG 71-5	29	1	6	58	3	100	1	9	41	78
4	2	2	KG 71-5	29	2	8	179	3	25.7057	1.5	5	48	97	8	5	300
4	2	2	KG 71-5	29	3	1	203	3	6.25	0.75	4	45	89	8	7	346.667
1	1	1	KG4-30	14	1	7	68	3	20	1.25	3	15	84	6	4	66.6667
1	1	1	KG4-30	14	2	9	191	3	38.4615	3.25	4	46	92	10	6	333.333
1	1	1	KG4-30	14	3	7	270	3	0	2.25	2	32	78	16	5	316.667
2	2	1	KG4-30	14	1	7	68	3	8.69565	2.8	2	23	93	10	6	386.667
2	2	1	KG4-30	14	2	9	191	3	26.3158	2.6	3	27	74	22	6	483.333
2	2	1	KG4-30	14	3	7	270	3	18.75	5.4	2	30	77	7	4	56.6667
3	1	2	KG4-30	14	1	7	68	3	45	1	8	43	78	10	6	530
3	1	2	KG4-30	14	2	9	191	3	36.087	2.5	6	42	83	14	4	483.333
3	1	2	KG4-30	14	3	7	270	3	35.3846	2.75	3	40	73	18	6	666.667
4	2	2	KG4-30	14	1	7	68	3	8.55556	1	2	41	91	15	5	706.667
4	2	2	KG4-30	14	2	9	191	3	19.2508	1	4	50	91	10	4	480
4	2	2	KG4-30	14	3	7	270	3	15.5556	1.5	4	41	80	16	5	726.667
1	1	1	LPA 28	5	1	8	83	3	57.1429	0	9	42	85	6	4	50
1	1	1	LPA 28	5	2	7	169	3	100	1.5	3	45	84	9	6	250
1	1	1	LPA 28	5	3	6	261	3	12.5	2.75	7	43	82	11	5	333.333
2	2	1	LPA 28	5	1	8	83	3	21.7391	4	5	38	82	13	5	390
2	2	1	LPA 28	5	2	7	169	3	100	2.4	9	35	75
2	2	1	LPA 28	5	3	6	261	3	22.7273	3.2	3	41	81	11	5	136.667
3	1	2	LPA 28	5	1	8	83	3	40.8333	1.25	7	42	71	8	4	113.333
3	1	2	LPA 28	5	2	7	169	3	50	0.25	8	43	72	7	4	290
3	1	2	LPA 28	5	3	6	261	3	36.6667	1.5	5	41	72	6	5	193.333
4	2	2	LPA 28	5	1	8	83	3	10	7.5	5	59	80	6	4	186.667
4	2	2	LPA 28	5	2	7	169	3	29.6296		7	47	90	4	4	500
4	2	2	LPA 28	5	3	6	261	3	18.5185	5.75	5	44	84	4	6	526.667
1	1	1	Nantupa	82	1	3	29	3	76.9231	1.25	8	37	64	6	4	33.3333
1	1	1	Nantupa	82	2	8	183	3	72.7273	3.5	8	35	92	6	4	16.6667
1	1	1	Nantupa	82	3	5	252	3	83.3333	1.25	6	41	80	9	5	183.333
2	2	1	Nantupa	82	1	3	29	3	31.7647	8.2	7	41	69	9	4	200
2	2	1	Nantupa	82	2	8	183	3	40	10.2	8	37	95	5	4	70
2	2	1	Nantupa	82	3	5	252	3	30.7692	6.2	4	41	81	19	6	840
3	1	2	Nantupa	82	1	3	29	3	23.5294	0	7	36	74	12	4	763.333
3	1	2	Nantupa	82	2	8	183	3	9.52381	2	1	38	90	8	4	233.333
3	1	2	Nantupa	82	3	5	252	3	13.3333	3	8	41	92	8	4	593.333
4	2	2	Nantupa	82	1	3	29	3	12	0.5	4	42	95	5	4	226.667
4	2	2	Nantupa	82	2	8	183	3	57.5	0.25	5	44	89	6	5	413.333
4	2	2	Nantupa	82	3	5	252	3	6.66667	2.5	2	45	88	6	4	966.667
1	1	1	Nasaka	90	1	1	1	3	50	3	7	31	68	6	4	50
1	1	1	Nasaka	90	2	5	153	3	100	2	9	33	66
1	1	1	Nasaka	90	3	5	250	3
2	2	1	Nasaka	90	1	1	1	3	69.5652	10.6	8	29	67	7.5	6	73.3333
2	2	1	Nasaka	90	2	5	153	3	57.5	11.8	8	33	67	12	4	110
2	2	1	Nasaka	90	3	5	250	3	100	10	9	32	68
3	1	2	Nasaka	90	1	1	1	3	63	5	7	38	71	6	5	73.3333
3	1	2	Nasaka	90	2	5	153	3	52	0	8	36	72	7	4	126.667
3	1	2	Nasaka	90	3	5	250	3	72.4138	4.5	9	38	87	6	6	150
4	2	2	Nasaka	90	1	1	1	3	78.0527	2	8	58	80	11	5	183.333
4	2	2	Nasaka	90	2	5	153	3	50.4548	5.75	7	44	90	4	4	406.667
4	2	2	Nasaka	90	3	5	250	3	10.5448	4	1	59	82	4	5	360
1	1	1	NUA35	94	1	5	48	3	7.69231	5.25	4	39	71	10	5	100
1	1	1	NUA35	94	2	2	115	3	30	3.75	4	39	64	11	5	433.333
1	1	1	NUA35	94	3	3	223	3	55.5556	1.5	6	38	69	11	4	266.667
2	2	1	NUA35	94	1	5	48	3	85	8	8	38	71	5	4	33.3333
2	2	1	NUA35	94	2	2	115	3	21.4286	2.8	2	40	66	13	5	343.333
2	2	1	NUA35	94	3	3	223	3	21.4286	4	7	37	69	11	5	206.667
3	1	2	NUA35	94	1	5	48	3	64.7826	1	8	43	72	7	5	40
3	1	2	NUA35	94	2	2	115	3	100	2.75	8
3	1	2	NUA35	94	3	3	223	3	100	2	9	40	67	9	5	160
4	2	2	NUA35	94	1	5	48	3	11.5585	2.25	6	46	90	7	6	400
4	2	2	NUA35	94	2	2	115	3	100	5	9	40	85
4	2	2	NUA35	94	3	3	223	3	6.66667	1.25	2	46	87	11	5	266.667
1	1	1	NUA45	83	1	7	77	3	35.9091	2.25	7	33	72	10	6	526.667
1	1	1	NUA45	83	2	4	136	3	55.5556	1	7	35	73	14	5	326.667
1	1	1	NUA45	83	3	6	259	3	100	3.75	8	37	74	9	6	360
2	2	1	NUA45	83	1	7	77	3	35	8.8	8	35	75	32	7	146.667
2	2	1	NUA45	83	2	4	136	3	7.14286	3	3	35	74	15	6	303.333
2	2	1	NUA45	83	3	6	259	3	20	4	7	36	74
3	1	2	NUA45	83	1	7	77	3	54	0	6	36	79	9	4	150
3	1	2	NUA45	83	2	4	136	3	75.0769	0.25	4	45	77	10	4	243.333
3	1	2	NUA45	83	3	6	259	3	55.2308	0.75	4	36	73	13	5	216.667
4	2	2	NUA45	83	1	7	77	3	55.5556	4.75	7	45	85	4	4	380
4	2	2	NUA45	83	2	4	136	3	52	1.25	7	44	82	11	5	506.667
4	2	2	NUA45	83	3	6	259	3	56.5657	2.25	8	42	82	5	5	306.667
1	1	1	NUA59	88	1	9	90	3	81.8182	3.75	7	43	92	6	4	66.6667
1	1	1	NUA59	88	2	9	197	3	100	0	9	44	93
1	1	1	NUA59	88	3	3	227	3	100	4.25	8	45	94	5	5	83.3333
2	2	1	NUA59	88	1	9	90	3	0	4.2	5	45	95	9	5	200
2	2	1	NUA59	88	2	9	197	3	100	4.2	9	45	95
2	2	1	NUA59	88	3	3	227	3	100	1.4	9	36	86
3	1	2	NUA59	88	1	9	90	3	41.0526	0	7	39	86	9	4	286.667
3	1	2	NUA59	88	2	9	197	3	56	1	8	45	95	4	4	190
3	1	2	NUA59	88	3	3	227	3	47.2727		5	46	96	4	4	100
4	2	2	NUA59	88	1	9	90	3	20	6.75	4	48	82	11	4	156.667
4	2	2	NUA59	88	2	9	197	3	54.5455	2.75	8	45	90	4	5	180
4	2	2	NUA59	88	3	3	227	3	50	0.75	4	49	81	11	5	426.667
1	1	1	Nyambitira	81	1	2	21	3	50	2.75	8	35	68	6	4	50
1	1	1	Nyambitira	81	2	9	196	3	100	4.25	9	37	69
1	1	1	Nyambitira	81	3	5	248	3
2	2	1	Nyambitira	81	1	2	21	3	19.0476	10	7	38	72	12	5	200
2	2	1	Nyambitira	81	2	9	196	3	100	3	9	37	70
2	2	1	Nyambitira	81	3	5	248	3	100	3	9	36	72
3	1	2	Nyambitira	81	1	2	21	3	49.0909	1	4	36	69	10	4	180
3	1	2	Nyambitira	81	2	9	196	3	60		7	42	70	8	4	166.667
3	1	2	Nyambitira	81	3	5	248	3	31.25	3	6	36	68	8	5	233.333
4	2	2	Nyambitira	81	1	2	21	3	12.5	2.5	5	40	80	5	4	326.667
4	2	2	Nyambitira	81	2	9	196	3	0	5	7	42	82	8	4	283.333
4	2	2	Nyambitira	81	3	5	248	3	11.1111	2.5	2	42	90	6	4	580
1	1	1	SAA20	64	1	9	95	3	100	2.5	9	35	72
1	1	1	SAA20	64	2	3	126	3	75	4.75	8	33	64	6	4	33.3333
1	1	1	SAA20	64	3	4	235	3	36.3636	9	8	34	65	11	5	433.333
2	2	1	SAA20	64	1	9	95	3	100	0	9	34	37
2	2	1	SAA20	64	2	3	126	3	6.66667	2.2	4	36	68	9	6	153.333
2	2	1	SAA20	64	3	4	235	3	100	2.6	9	37	69
3	1	2	SAA20	64	1	9	95	3	27.2727	0.75	6	36	72	7	4	366.667
3	1	2	SAA20	64	2	3	126	3	100	6	2
3	1	2	SAA20	64	3	4	235	3	100	5.25	9	33	71	10	5	140
4	2	2	SAA20	64	1	9	95	3	55.5556	7.25	4	42	85	5	4	200
4	2	2	SAA20	64	2	3	126	3	100	5	9	41	80
4	2	2	SAA20	64	3	4	235	3	16.6667	1	4	46	75	12	4	613.333
1	1	1	SCR 53	35	1	9	94	3	71.4286	4.25	6	41	84	6	6	33.3333
1	1	1	SCR 53	35	2	2	119	3	0	4.25	2	35	65	18	5	866.667
1	1	1	SCR 53	35	3	5	247	3	58.3333	4	3	43	77
2	2	1	SCR 53	35	1	9	94	3	35.7143	0	5	38	82	16	4	313.333
2	2	1	SCR 53	35	2	2	119	3	19.0476	6.2	6	38	69	26	7	463.333
2	2	1	SCR 53	35	3	5	247	3	5.55556	6.6	4	40	67	5	4	40
3	1	2	SCR 53	35	1	9	94	3	28.5714	3	7	42	70	9	5	266.667
3	1	2	SCR 53	35	2	2	119	3	37.5	0.75	6	42	68	13	5	723.333
3	1	2	SCR 53	35	3	5	247	3	26.3158	0.5	7	37	71	12	5	450
4	2	2	SCR 53	35	1	9	94	3	16.6667	4.75	4	47	90	5	5	280
4	2	2	SCR 53	35	2	2	119	3	10.5448	2.75	5	40	90	10	6	826.667
4	2	2	SCR 53	35	3	5	247	3	21.4286	1.5	7	42	81	7	6	293.333
1	1	1	SCR 58	97	1	1	4	3	30	2.5	6	34	77	11	5	366.667
1	1	1	SCR 58	97	2	9	193	3	100	3.25	9	42	91
1	1	1	SCR 58	97	3	6	254	3	57.1429	6.25	8	44	92	6	6	83.3333
2	2	1	SCR 58	97	1	1	4	3	41.6667	7	7	37	81	13	5	243.333
2	2	1	SCR 58	97	2	9	193	3	30.7692	2.4	1	40	90	20.5	5	793.333
2	2	1	SCR 58	97	3	6	254	3	29.4118	5.8	6	38	87	16.5	6	200
3	1	2	SCR 58	97	1	1	4	3	18.75	5	5	38	71	12	4	456.667
3	1	2	SCR 58	97	2	9	193	3	15.3846	1	3	45	70	12	4	560
3	1	2	SCR 58	97	3	6	254	3	20	1.25	5	42	70	7	7	220
4	2	2	SCR 58	97	1	1	4	3	5.05051	5.5	6	59	81	7	4	506.667
4	2	2	SCR 58	97	2	9	193	3	10.5448	0.75	1	45	92	8	6	186.667
4	2	2	SCR 58	97	3	6	254	3	16.6667	0.75	5	47	80	12	4	966.667
1	1	1	SCR 59	33	1	4	37	3	12.5	4.5	5	43	92	11	5	333.333
1	1	1	SCR 59	33	2	2	114	3	31.25	0	4	41	70	15	5	933.333
1	1	1	SCR 59	33	3	4	238	3	66.6667	0	7	43	92	7	4	66.6667
2	2	1	SCR 59	33	1	4	37	3	75	11.8	8	42	92	6	6	83.3333
2	2	1	SCR 59	33	2	2	114	3	20	2.6	6	43	73	28	7	600
2	2	1	SCR 59	33	3	4	238	3	19.0476	4.4	8	41	91	12	5	120
3	1	2	SCR 59	33	1	4	37	3	60	2.5	9	38	68	11	6	123.333
3	1	2	SCR 59	33	2	2	114	3	10	5	6	41	67	7	4	383.333
3	1	2	SCR 59	33	3	4	238	3	20	2	4	40	70	14	4	463.333
4	2	2	SCR 59	33	1	4	37	3	11.7647	1.75	5	44	80	6	6	373.333
4	2	2	SCR 59	33	2	2	114	3	25	2	7	42	86	2	4	160
4	2	2	SCR 59	33	3	4	238	3	10		1	59	82	10	4	186.667
1	1	1	SCR 63	98	1	5	46	3	100	3.75	9	35	67
1	1	1	SCR 63	98	2	7	175	3	50	7	8	42	72	7	6	150
1	1	1	SCR 63	98	3	4	236	3	100	2.5	9	41	75
2	2	1	SCR 63	98	1	5	46	3	100	8.4	9	37	70
2	2	1	SCR 63	98	2	7	175	3	12	6	5	40	71	16.5	6	600
2	2	1	SCR 63	98	3	4	236	3	42.8571	2.8	8	38	73	27	7	106.667
3	1	2	SCR 63	98	1	5	46	3	26.087	1.25	5	38	67	14	5	780
3	1	2	SCR 63	98	2	7	175	3	7.14286		2	40	70	16	5	840
3	1	2	SCR 63	98	3	4	236	3	21.0526	0.25	3	41	84	16	5	1090
4	2	2	SCR 63	98	1	5	46	3	41.7143	1.5	7	40	85	9	4	400
4	2	2	SCR 63	98	2	7	175	3	16	2.75	2	46	55	5	4	233.333
4	2	2	SCR 63	98	3	4	236	3	11.5585	1.5	2	47	91	16	6	953.333
1	1	1	SCR 64	34	1	8	81	3	50	4.25	6	34	83	9	6	183.333
1	1	1	SCR 64	34	2	4	135	3	48.1481	1.5	1	41	71	18	5	866.667
1	1	1	SCR 64	34	3	3	221	3	38.0952	0.75	2	30	72	11	5	216.667
2	2	1	SCR 64	34	1	8	81	3	13.3333	4.8	3	34	84	15	5	520
2	2	1	SCR 64	34	2	4	135	3	0	1.4	1	38	69	26.5	7	1446.67
2	2	1	SCR 64	34	3	3	221	3	25	6.4	3	37	80	16.5	5	436.667
3	1	2	SCR 64	34	1	8	81	3	25	3.75	5	42	69	12	5	553.333
3	1	2	SCR 64	34	2	4	135	3	46.4286	1.25	8	44	71	8	6	293.333
3	1	2	SCR 64	34	3	3	221	3	32.1429	1.25	6	42	72	9	5	420
4	2	2	SCR 64	34	1	8	81	3	58.0953	0.25	7	44	84	5	5	320
4	2	2	SCR 64	34	2	4	135	3	21.0527	5.25	6	40	82	8	5	273.333
4	2	2	SCR 64	34	3	3	221	3	4.54783	0.5	2	45	90	5	6	526.667
1	1	1	SEC 54	26	1	1	3	3	25	6.75	4	34	73	10	4	183.333
1	1	1	SEC 54	26	2	3	128	3	0	4	2	34	74	12	6	500
1	1	1	SEC 54	26	3	7	272	3	0	1.75	4	47	80	7	4	83.3333
2	2	1	SEC 54	26	1	1	3	3	21.7391	4.8	3	39	79	16.5	4	226.667
2	2	1	SEC 54	26	2	3	128	3	36.6667	0	8	39	80	18	5	306.667
2	2	1	SEC 54	26	3	7	272	3	62.5	0.6	8	42	76	7	4	66.6667
3	1	2	SEC 54	26	1	1	3	3	35.2941	1.75	7	36	68	11	5	356.667
3	1	2	SEC 54	26	2	3	128	3	29.4118	4.5	5	42	72	13	5	640
3	1	2	SEC 54	26	3	7	272	3	23.8095	3.75	5	39	73	11	4	443.333
4	2	2	SEC 54	26	1	1	3	3	16.6667	1.5	4	41	84	7	8	580
4	2	2	SEC 54	26	2	3	128	3	17.5915	1.75	6	46	86	1	4	320
4	2	2	SEC 54	26	3	7	272	3	58	1.75	7	48	82	10	5	833.333
1	1	1	SEN 125	13	1	9	99	3	40	2.75	4	45	82	15	5	350
1	1	1	SEN 125	13	2	7	176	3	63.6364	4	5	37	68	6	5	83.3333
1	1	1	SEN 125	13	3	5	245	3	80	4	7	38	66	6	4	33.3333
2	2	1	SEN 125	13	1	9	99	3	26.6667	5	2	44	82	12	7	280
2	2	1	SEN 125	13	2	7	176	3	21.4286	1.8	7	41	73	5	6	80
2	2	1	SEN 125	13	3	5	245	3	21.0526	4	7	40	69	12	5	190
3	1	2	SEN 125	13	1	9	99	3	3.84615	4.75	1	44	73	15	6	890
3	1	2	SEN 125	13	2	7	176	3	16.6667	0.75	4	42	71	21	4	860
3	1	2	SEN 125	13	3	5	245	3	5	3	4	42	67	13	5	916.667
4	2	2	SEN 125	13	1	9	99	3	21.2121	5.25	5	45	80	8	7	533.333
4	2	2	SEN 125	13	2	7	176	3	29.0523	2	8	44	84	7	7	273.333
4	2	2	SEN 125	13	3	5	245	3	50	5.25	4	44	84	9	4	386.667
1	1	1	SER 265	19	1	5	52	3	0	5	1	41	89	15	6	450
1	1	1	SER 265	19	2	9	189	3	38.4615	1.75	4	41	72	10	5	533.333
1	1	1	SER 265	19	3	8	277	3	62.5	5.25	3	45	92	10	5	133.333
2	2	1	SER 265	19	1	5	52	3	35	12.8	5	41	90	9	4	166.667
2	2	1	SER 265	19	2	9	189	3	25	1	3	37	69	16.5	5	416.667
2	2	1	SER 265	19	3	8	277	3	36.8421	2.8	5	41	89	10	4	226.667
3	1	2	SER 265	19	1	5	52	3	31.8182	0	6	42	67	7	4	386.667
3	1	2	SER 265	19	2	9	189	3	12.5	1	2	42	72	25	6	1010
3	1	2	SER 265	19	3	8	277	3	15	1.25	3	39	72	20	5	896.667
4	2	2	SER 265	19	1	5	52	3	8	2.5	7	44	87	5	4	273.333
4	2	2	SER 265	19	2	9	189	3	50.4548	2.5	2	45	84	12	7	500
4	2	2	SER 265	19	3	8	277	3	28.5714	5.5	4	48	84	9	5	526.667
1	1	1	SER 267	20	1	5	47	3	30	2.75	4	40	92	8	6	50
1	1	1	SER 267	20	2	7	168	3	54.5455	1	4	43	81	9	6	500
1	1	1	SER 267	20	3	2	212	3	57.1429	3	3	41	86	10	5	300
2	2	1	SER 267	20	1	5	47	3	7.14286	8	4	38	91	6	5	80
2	2	1	SER 267	20	2	7	168	3	8.33333	2	4	40	79	15	5	660
2	2	1	SER 267	20	3	2	212	3	29.4118	4	4	43	89	12.5	5	760
3	1	2	SER 267	20	1	5	47	3	35.2941	2.75	7	42	68	8	4	200
3	1	2	SER 267	20	2	7	168	3	50	3	8	44	69	8	5	150
3	1	2	SER 267	20	3	2	212	3	100	2	9
4	2	2	SER 267	20	1	5	47	3	100	2.5	9	45	91			226.667
4	2	2	SER 267	20	2	7	168	3	58.4616		8	46	78	10	6	240
4	2	2	SER 267	20	3	2	212	3	100	1.5	9	49	92
1	1	1	Sinoni	86	1	8	82	3	0	4.5	1	42	84	27	7	1266.67
1	1	1	Sinoni	86	2	4	141	3	15	2	2	44	72	16	5	980
1	1	1	Sinoni	86	3	8	282	3	26	2.75	2	42	70	26	7	1233.33
2	2	1	Sinoni	86	1	8	82	3	26.087	4	1	38	81	22	7	1066.67
2	2	1	Sinoni	86	2	4	141	3	12	3.8	1	46	75	27	7	1106.67
2	2	1	Sinoni	86	3	8	282	3	17.6471	2.8	2	45	74	21	6	790
3	1	2	Sinoni	86	1	8	82	3	0	2.75	1	41	74	15	5	1033.33
3	1	2	Sinoni	86	2	4	141	3	19.0476	0	1	38	68	14	6	950
3	1	2	Sinoni	86	3	8	282	3	3.33333	3	1	38	68	18	4	1290
4	2	2	Sinoni	86	1	8	82	3	6.89655	1.25	1	45	81	7	5	473.333
4	2	2	Sinoni	86	2	4	141	3	100	1.25	9	42	81
4	2	2	Sinoni	86	3	8	282	3	5.57143	1.25	1	45	82	18	5	1713.33
1	1	1	SER124	87	1	4	40	3	42.8571	1.75	3	38	82	10	5	233.333
1	1	1	SER124	87	2	8	177	3	42.8571	4.25	7	43	75	11	5	266.667
1	1	1	SER124	87	3	9	290	3	0	3.5	6	41	76	11	5	433.333
2	2	1	SER124	87	1	4	40	3	7.69231	5.8	2	35	80	14.5	4	270
2	2	1	SER124	87	2	8	177	3	22.2222	3.6	5	38	71	17.5	6	720
2	2	1	SER124	87	3	9	290	3	30	2	6	41	77	13	7	913.333
3	1	2	SER124	87	1	4	40	3	13.0435	0	1	40	73	12	5	416.667
3	1	2	SER124	87	2	8	177	3	8.69565	0	2	38	69	22	5	1043.33
3	1	2	SER124	87	3	9	290	3	13.6364	1.75	1	38	81	23	7	863.333
4	2	2	SER124	87	1	4	40	3	16.6667	2.25	4	46	80	10	5	260
4	2	2	SER124	87	2	8	177	3	16.6667	2	5	50	90	5	5	513.333
4	2	2	SER124	87	3	9	290	3	5.55556	2.75	1	45	75	15	6	906.667
1	1	1	SIN 526	21	1	2	20	3	80	5.25	8	43	72	6	5	50
1	1	1	SIN 526	21	2	1	106	3	5.88235	4.75	1	37	74	16	5	516.667
1	1	1	SIN 526	21	3	3	228	3	58.3333	3.25	2	43	83
2	2	1	SIN 526	21	1	2	20	3	10	5.4	1	45	75	21	7	1066.67
2	2	1	SIN 526	21	2	1	106	3	5.26316	3	1	45	83	18	5	933.333
2	2	1	SIN 526	21	3	3	228	3	22.7273	1.6	3	36	77	11.5	5	330
3	1	2	SIN 526	21	1	2	20	3	4	2.75	1	43	67	17	5	923.333
3	1	2	SIN 526	21	2	1	106	3	13.0769	2.25	5	41	71	15	4	666.667
3	1	2	SIN 526	21	3	3	228	3	10	2	4	45	76	13	4	733.333
4	2	2	SIN 526	21	1	2	20	3	10.7143	1.5	1	45	82	7	5	653.333
4	2	2	SIN 526	21	2	1	106	3	20	1.75	4	42	82	9	4	360
4	2	2	SIN 526	21	3	3	228	3	10.7143	0.5	4	41	95	11	5	606.667
1	1	1	SMC 104	16	1	4	42	3	100	8	4	21	92	5	6	83.3333
1	1	1	SMC 104	16	2	1	108	3	10	6.5	1	36	82	11	4	216.667
1	1	1	SMC 104	16	3	8	279	3	60	1	4	41	92	10	5	116.667
2	2	1	SMC 104	16	1	4	42	3	100	4.2	9	34	72
2	2	1	SMC 104	16	2	1	108	3	30.7692	7.2	4	37	84	12.5	5	263.333
2	2	1	SMC 104	16	3	8	279	3	42.1053	0	5	33	85	15	5	240
3	1	2	SMC 104	16	1	4	42	3	22.7273	5.75	2	43	76	10	6	333.333
3	1	2	SMC 104	16	2	1	108	3	16.6667	1.25	3	43	74	14	4	503.333
3	1	2	SMC 104	16	3	8	279	3	23.8095	3.75	5	44	67	15	4	630
4	2	2	SMC 104	16	1	4	42	3	16.6667	1.75	5	48	94	9	5	593.333
4	2	2	SMC 104	16	2	1	108	3	21.7592	2.75	7	48	80	7	4	320
4	2	2	SMC 104	16	3	8	279	3	11.5585	1.5	5	46	84	14	5	520
1	1	1	SMC 166	27	1	6	56	3	13.3333	2.75	8	39	75	7	4	16.6667
1	1	1	SMC 166	27	2	6	162	3	45.4545	9	8	41	76	10	4	316.667
1	1	1	SMC 166	27	3	3	231	3			9	42	77
2	2	1	SMC 166	27	1	6	56	3	80	8.4	8	38	75	8	4	176.667
2	2	1	SMC 166	27	2	6	162	3	22.2222	3	6	37	73	14.5	5	610
2	2	1	SMC 166	27	3	3	231	3	100	6.2	9	35	71
3	1	2	SMC 166	27	1	6	56	3	30	0.75	6	43	76	7	5	306.667
3	1	2	SMC 166	27	2	6	162	3	29.4118	0.5	6	50	77	8	6	283.333
3	1	2	SMC 166	27	3	3	231	3	47.0588	2.25	8	42	74	9	5	313.333
4	2	2	SMC 166	27	1	6	56	3	7.89476	1.5	2	46	89	7	6	393.333
4	2	2	SMC 166	27	2	6	162	3	11.1111	4.5	2	45	86	6	4	526.667
4	2	2	SMC 166	27	3	3	231	3	55.5556	8.25	7	57	90	7	5	493.333
1	1	1	SMC 168	24	1	3	33	3	63.6364	4	8	37	82	6	6	66.6667
1	1	1	SMC 168	24	2	1	109	3	15.3846	3.25	8	37	72	10	6	266.667
1	1	1	SMC 168	24	3	4	234	3	100	5.5	9	43	84
2	2	1	SMC 168	24	1	3	33	3	11.1111	4.4	7	37	83	10	6	293.333
2	2	1	SMC 168	24	2	1	109	3	36.3636	3.6	7	38	74	10	5	280
2	2	1	SMC 168	24	3	4	234	3	100	5	9	40	82
3	1	2	SMC 168	24	1	3	33	3	33.3333	1	8	38	70	8	6	276.667
3	1	2	SMC 168	24	2	1	109	3	10	2	1	43	74	9	6	560
3	1	2	SMC 168	24	3	4	234	3	47.619	3.5	8	46	78	9	4	166.667
4	2	2	SMC 168	24	1	3	33	3	100	5.5	9	42	82
4	2	2	SMC 168	24	2	1	109	3	16	5.5	5	46	91	5	6	280
4	2	2	SMC 168	24	3	4	234	3	20	1.75	4	45	89	20	5	953.333
1	1	1	SMC 176	28	1	2	16	3	55.5556	4	3	40	82
1	1	1	SMC 176	28	2	7	174	3	0	3.25	4	44	74	14	5	466.667
1	1	1	SMC 176	28	3	1	204	3	13.6364	1	3	41	84	13	5	416.667
2	2	1	SMC 176	28	1	2	16	3	16	7	4	40	83	12.5	5	123.333
2	2	1	SMC 176	28	2	7	174	3	26.6667	4.6	5	37	68	17	5	476.667
2	2	1	SMC 176	28	3	1	204	3	100	8.4	9	39	83
3	1	2	SMC 176	28	1	2	16	3	17.6471	0.75	1	43	72	13	4	853.333
3	1	2	SMC 176	28	2	7	174	3	28.8889	0.75	6	42	71	17	5	890
3	1	2	SMC 176	28	3	1	204	3	15	1.25	2	43	71	14	5	1096.67
4	2	2	SMC 176	28	1	2	16	3	29.6296	1.5	4	44	92	5	7	340
4	2	2	SMC 176	28	2	7	174	3	15.5556	5.5	5	49	80	5	6	540
4	2	2	SMC 176	28	3	1	204	3	27.1429	2	5	48	90	8	6	340
1	1	1	SMC 177	25	1	2	17	3	35.2941	4	4	43	84	11	6	116.667
1	1	1	SMC 177	25	2	2	112	3	37.5	1.75	4	41	75	12	6	566.667
1	1	1	SMC 177	25	3	2	211	3	41.6667	1	4	43	85	11	5	466.667
2	2	1	SMC 177	25	1	2	17	3	14.2857	3	2	43	85	11	7	256.667
2	2	1	SMC 177	25	2	2	112	3	30.7692	3.6	3	44	79	15	4	486.667
2	2	1	SMC 177	25	3	2	211	3	29.1667	2.2	4	41	84	8.5	5	120
3	1	2	SMC 177	25	1	2	17	3	15.3846	1	3	44	68	10	6	370
3	1	2	SMC 177	25	2	2	112	3	27.2727	1.5	6	42	69	7	5	243.333
3	1	2	SMC 177	25	3	2	211	3	38.75	1.5	8	38	71	16	4	756.667
4	2	2	SMC 177	25	1	2	17	3	26.6667	2	5	47	95	6	6	346.667
4	2	2	SMC 177	25	2	2	112	3	16.6667	1.25	7	49	90	5	4	166.667
4	2	2	SMC 177	25	3	2	211	3	15.7951	1.75	4	48	87	10	6	620
1	1	1	SMC 41	17	1	3	25	3	30	3	4	43	90	11	4	250
1	1	1	SMC 41	17	2	3	123	3	80	2.5	8	44	77	6	5	33.3333
1	1	1	SMC 41	17	3	3	224	3	50	1.75	4	41	76	6	4	83.3333
2	2	1	SMC 41	17	1	3	25	3	43.4783	8	5	40	88	10	5	543.333
2	2	1	SMC 41	17	2	3	123	3	23.0769	1.4	6	36	70	12.5	6	400
2	2	1	SMC 41	17	3	3	224	3	26.25	0.8	4	39	75	12	6	750
3	1	2	SMC 41	17	1	3	25	3	32.75	1	3	42	73	8	4	326.667
3	1	2	SMC 41	17	2	3	123	3	68.1818	1.75	9	43	75	4	6	203.333
3	1	2	SMC 41	17	3	3	224	3	35	1	6	43	74	7	4	563.333
4	2	2	SMC 41	17	1	3	25	3	12	0.25	6	42	92	4	5	180
4	2	2	SMC 41	17	2	3	123	3	22.2222	2.5	7	45	88	5	6	193.333
4	2	2	SMC 41	17	3	3	224	3	25.8966	2	7	44	82	4	4	500
1	1	1	SMR 138	22	1	5	53	3	100	2.5	4	43	82
1	1	1	SMR 138	22	2	3	122	3	77.7778	3.25	7	43	74	6	4	83.3333
1	1	1	SMR 138	22	3	9	289	3	40	2.75	7	47	75	16	5	300
2	2	1	SMR 138	22	1	5	53	3	100	6.2	9	44	84
2	2	1	SMR 138	22	2	3	122	3	44.4444	4	8	40	72	12	4	150
2	2	1	SMR 138	22	3	9	289	3	61.1111	3	8	43	72	11	6	190
3	1	2	SMR 138	22	1	5	53	3	100	5	9
3	1	2	SMR 138	22	2	3	122	3	100	8	9
3	1	2	SMR 138	22	3	9	289	3	100	1.5	9	46	71	8	4	140
4	2	2	SMR 138	22	1	5	53	3	41.9555	1.75	8	45	80
4	2	2	SMR 138	22	2	3	122	3	100	1.25	9	48	86
4	2	2	SMR 138	22	3	9	289	3	6.06061	2.5	2	46	81	50	4	1613.33
1	1	1	SMR 179	12	1	5	49	3	0	1.75	8	43	92	5	5	16.6667
1	1	1	SMR 179	12	2	1	101	3	100	3.75	9	43	91
1	1	1	SMR 179	12	3	5	249	3
2	2	1	SMR 179	12	1	5	49	3	100	9	9	45	95
2	2	1	SMR 179	12	2	1	101	3	40	4.2	7	36	85	6	4	93.3333
2	2	1	SMR 179	12	3	5	249	3	100	8.8	9	36	85
3	1	2	SMR 179	12	1	5	49	3	56.0909	0.25	8	46	68	8	4	150
3	1	2	SMR 179	12	2	1	101	3	100	2.75	9
3	1	2	SMR 179	12	3	5	249	3	100	4.5	9	42	74	10	4	193.333
4	2	2	SMR 179	12	1	5	49	3	25.5556	2.5	7	40	81	2	5	253.333
4	2	2	SMR 179	12	2	1	101	3	100	7.25	9	42	91
4	2	2	SMR 179	12	3	5	249	3	21.4286	2.75	5	45	85	7	5	246.667
1	1	1	SMR 61	31	1	1	7	3	11.5385	4	5	35	78
1	1	1	SMR 61	31	2	9	194	3	53.8462	0	2	41	85	11	6	183.333
1	1	1	SMR 61	31	3	8	285	3	73.3333	2.25	1	42	75	6	4	33.3333
2	2	1	SMR 61	31	1	1	7	3	44.4444	8.4	6	37	81	5	4	40
2	2	1	SMR 61	31	2	9	194	3	21.0526	1.8	7	38	83	18	6	270
2	2	1	SMR 61	31	3	8	285	3	33.3333	6.2	8	41	75	9.5	6	180
3	1	2	SMR 61	31	1	1	7	3	37.5	3.5	7	42	76	9	5	193.333
3	1	2	SMR 61	31	2	9	194	3	25	4	7	41	68	8	4	280
3	1	2	SMR 61	31	3	8	285	3	35		7	38	70	16	5	546.667
4	2	2	SMR 61	31	1	1	7	3	4.54545	0.75	1	42	80	4	4	233.333
4	2	2	SMR 61	31	2	9	194	3	10.7143	5.75	2	47	92	5	4	560
4	2	2	SMR 61	31	3	8	285	3	10.5265	2	2	40	82	5	6	500
1	1	1	SUGAR 131	84	1	3	24	3	44.4444	1.5	5	36	86	7	4	66.6667
1	1	1	SUGAR 131	84	2	2	117	3	38.4615	2.5	3	41	70
1	1	1	SUGAR 131	84	3	7	268	3	40	2.5	7	43	75	10	5	133.333
2	2	1	SUGAR 131	84	1	3	24	3	18.1818	6.4	7	38	89	9	4	180
2	2	1	SUGAR 131	84	2	2	117	3	100	6.4	9	40	29
2	2	1	SUGAR 131	84	3	7	268	3	22.2222	2.4	7	41	74	11.5	4	236.667
3	1	2	SUGAR 131	84	1	3	24	3	73.3333	2.75	5	46	69	9	4	243.333
3	1	2	SUGAR 131	84	2	2	117	3	37.5	1.5	7	43	69	7	4	353.333
3	1	2	SUGAR 131	84	3	7	268	3	27.5862	4	6	38	75	7	5	103.333
4	2	2	SUGAR 131	84	1	3	24	3	26.9251	4.25	4	41	78	6	5	300
4	2	2	SUGAR 131	84	2	2	117	3	4.16667	0.5	5	45	91	4	4	320
4	2	2	SUGAR 131	84	3	7	268	3	21.7592	4.5	4	45	84	17	4	493.333
1	1	1	UBR(92)25	53	1	9	91	3	57.1429	11	3	45	87	9	5	133.333
1	1	1	UBR(92)25	53	2	5	147	3	10	5.25	3	46	87	11	5	100
1	1	1	UBR(92)25	53	3	7	275	3	29.4118	1.75	4	49	77	16	5	533.333
2	2	1	UBR(92)25	53	1	9	91	3	28.5714	2	1	45	88	14	5	573.333
2	2	1	UBR(92)25	53	2	5	147	3	15.3846	0.4	1	43	85	10	4	1266.67
2	2	1	UBR(92)25	53	3	7	275	3	36.3636	3	4	39	68	6.5	5	40
3	1	2	UBR(92)25	53	1	9	91	3	42.8571	4.5	8	34	70	14	4	696.667
3	1	2	UBR(92)25	53	2	5	147	3	11.1111	1	1	31	72	18	5	403.333
3	1	2	UBR(92)25	53	3	7	275	3	15	0.25	5	46	81	13	4	656.667
4	2	2	UBR(92)25	53	1	9	91	3	15.5556	0.75	1	49	94	20	5	240
4	2	2	UBR(92)25	53	2	5	147	3	100	0.25	9	49	91
4	2	2	UBR(92)25	53	3	7	275	3	22	5.5	4	49	82	10	6	386.667
1	1	1	VTT924/4-4	89	1	7	69	3	0	1.5	9	42	86
1	1	1	VTT924/4-4	89	2	2	121	3	66.6667	4.25	7	42	68	6	4	83.3333
1	1	1	VTT924/4-4	89	3	2	213	3	37.5	2.75	7	42	82	8	4	33.3333
2	2	1	VTT924/4-4	89	1	7	69	3	4	7	1	40	85	18	6	480
2	2	1	VTT924/4-4	89	2	2	121	3	18.75	3	4	44	71	13	5	390
2	2	1	VTT924/4-4	89	3	2	213	3	33.3333	3.6	6	40	81	5	3	33.3333
3	1	2	VTT924/4-4	89	1	7	69	3	35.7143	1	7	44	90	8	5	126.667
3	1	2	VTT924/4-4	89	2	2	121	3	56.25	4.5	8	42	73	10	4	190
3	1	2	VTT924/4-4	89	3	2	213	3	42.8571	3	7	43	83	6	5	216.667
4	2	2	VTT924/4-4	89	1	7	69	3	22.7273	1.75	6	44	84	6	5	253.333
4	2	2	VTT924/4-4	89	2	2	121	3	25.5294	0.75	6	40	90	9	5	226.667
4	2	2	VTT924/4-4	89	3	2	213	3	55.5556	0.75	7	45	90	2	5	293.333
1	1	1	VTTT924/10-4	55	1	7	73	3	25	1.75	7	43	86	6	4	50
1	1	1	VTTT924/10-4	55	2	1	105	3	100	2.25	9	39	82
1	1	1	VTTT924/10-4	55	3	1	201	3	22.2222	5	4	43	91	11	5	166.667
2	2	1	VTTT924/10-4	55	1	7	73	3	40	1.8	7	40	84	6.5	4	73.3333
2	2	1	VTTT924/10-4	55	2	1	105	3	100	4	9	37
2	2	1	VTTT924/10-4	55	3	1	201	3	37.5	2.2	7	35	84	16	4	140
3	1	2	VTTT924/10-4	55	1	7	73	3	15.3846	2.25	4	46	71	8	4	253.333
3	1	2	VTTT924/10-4	55	2	1	105	3	33.3333	2.5	7	38	69	7	4	246.667
3	1	2	VTTT924/10-4	55	3	1	201	3	59.0909	3.25	9	43	73	10	4	580
4	2	2	VTTT924/10-4	55	1	7	73	3	0	0.75	1	48	91	8	4	346.667
4	2	2	VTTT924/10-4	55	2	1	105	3	8	2.75	2	40	80	5	4	193.333
4	2	2	VTTT924/10-4	55	3	1	201	3	18.5185	0.75	5	47	91	5	7	526.667
